# Supplementary material for: Plastoquinone synthesis inhibition by tetrabromo biphenyldiol as a widespread algicidal mechanism of marine bacteria
Source: ISME J. 2023 Sep 8;17(11):1979–92. doi: 10.1038/s41396-023-01510-0 (PMC10579414; doi:10.1038/s41396-023-01510-0)
Supplement: Supplementary file 2 — Supplementary table 1 [file 41396_2023_1510_MOESM2_ESM.xlsx]

## Sheet: Table S1
Table S1 Algal strains used to assess the anti-algae spectrum of Microbulbifer sp. RZ01
Algal strains	Taxa
Phaeodactylum tricornutum CCMP2561	Bacillariophyta;Bacillariophyceae;Naviculales;Phaeodactylaceae
Thalassiosira pseudonana CCMP1335	Bacillariophyta;Coscinodiscophyceae;Thalassiosirales;Thalassiosiraceae
Chaetoceros meülleri CCMP1316	Bacillariophyta;Coscinodiscophyceae;Chaetocerotales;Chaetocerotaceae
Tetraselmis subcordiformis Ts1	Chlorophyta;Chlorodendrophyceae;Chlorodendrales;Chlorodendraceae
Dunaliella salina Ds1	Chlorophyta;Chlorophyceae;Chlamydomonadales;Dunaliellaceae
Chlorella sp. C1	Chlorophyta;Trebouxiophyceae;Chlorellales;Chlorellaceae
Prorocentrum minimum D-127	Dinophyceae;Prorocentrales;Prorocentraceae
Amphidinium carterae D-044	Dinophyceae;Amphidiniales;Amphidiniaceae
Prochlorococcus marinus CCMP2389	Cyanobacteriota; Cyanophyceae; Synechococcales; Prochlorococcaceae
Synechococcus sp. PCC7002	Cyanobacteriota; Cyanophyceae; Synechococcales; Synechococcaceae
Nannochloropsis sp. N1	Ochrophyta; Eustigmatophyceae; Eustigmatales; Monodopsidaceae
