# Supplementary material for: Plastoquinone synthesis inhibition by tetrabromo biphenyldiol as a widespread algicidal mechanism of marine bacteria
Source: ISME J. 2023 Sep 8;17(11):1979–92. doi: 10.1038/s41396-023-01510-0 (PMC10579414; doi:10.1038/s41396-023-01510-0)
Supplement: Supplementary file 3 — Supplementary table 2 [file 41396_2023_1510_MOESM3_ESM.xlsx]

## Sheet: table s2
Table S2 The 13 metagenomic assembled genomes containing all three genes of 4-BP were widely distributed at 35 sampling sites
MAGs	Domain	Phylum	Class	Order	Family	Genus	Species	Sampling sites	Sea area
TOBG_MED-698	Bacteria	Pseudomonadota	Gammaproteobacteria	novel_order_E1	null	null	null	tara007; tara009	Mediterranean
TOBG_MED-815	Bacteria	Pseudomonadota	Gammaproteobacteria	novel_order_E1	null	null	null	tara009; tara018; tara023; tara025; tara030	Mediterranean
TOBG_MED-928	Bacteria	Pseudomonadota	Gammaproteobacteria	novel_order_E1	null	null	null	tara009; tara018; tara023; tara025; tara030	Mediterranean
TOBG_NAT-124	Bacteria	Chloroflexota	Anaerolineae	Anaerolineales	Anaerolineaceae	null	null	tara141; tara148; tara149; tara150	North Atlantic
TOBG_NAT-579	Bacteria	Bacteroidota	Flavobacteriia	Flavobacteriales	Flavobacteriaceae	Aquimarina	null	tara142; tara145; tara146; tara149; tara150; tara151; tara152	North Atlantic
TOBG_NP-105	Bacteria	Gemmatimonadota	Gemmatimonadetes	Gemmatimonadales	null	null	null	tara133; tara137; tara138	North Pacific
TOBG_NP-90	Bacteria	Pseudomonadota	Gammaproteobacteria	Oceanospirillales	Alcanivoracaceae	Alcanivorax	null	tara133; tara137; tara138	North Pacific
TOBG_NP-948	Bacteria	Pseudomonadota	Gammaproteobacteria	novel_order_E1	null	null	null	tara137; tara138	North Pacific
TOBG_RS-460	Bacteria	Actinobacteria	Actinobacteria	Acidimicrobiales	Acidimicrobiaceae	novel_genus	null	tara031; tara032; tara033; tara034	Red Sea
TOBG_RS-470	Bacteria	Pseudomonadota	Gammaproteobacteria	novel_order_E1	null	null	null	tara031; tara032; tara033; tara034	Red Sea
TOBG_SP-107	Bacteria	Pseudomonadota	Gammaproteobacteria	novel_order_E1	null	null	null	tara094; tara096; tara098; tara099; tara100; tara110; tara111; tara112; tara122; tara123; tara124; tara125; tara128	South Pacific
TOBG_SP-171	Bacteria	Pseudomonadota	Gammaproteobacteria	novel_order_E1	null	null	null	tara096; tara098; tara100; tara110; tara111; tara112; tara122; tara123; tara124; tara125	South Pacific
TOBG_SP-247	Bacteria	Bacteroidota	Flavobacteria	Flavobacteriales	Flavobacteriaceae	Winogradskyella	null	tara094; tara096; tara098; tara100; tara110; tara111; tara112; tara122; tara123; tara124; tara125; tara128	South Pacific
Note: The metagenomic assembled genome (MAGs) data and sampling site information cited from Tully et al. 2018, DOI: 10.1038/sdata.2017.203.
