# Supplementary material for: Plastoquinone synthesis inhibition by tetrabromo biphenyldiol as a widespread algicidal mechanism of marine bacteria
Source: ISME J. 2023 Sep 8;17(11):1979–92. doi: 10.1038/s41396-023-01510-0 (PMC10579414; doi:10.1038/s41396-023-01510-0)
Supplement: Supplementary file 4 — Supplementary table 3 [file 41396_2023_1510_MOESM4_ESM.xlsx]

## Sheet: Table S3
Table S3 The 2750 whole genomes involving 26 bacterial taxa were used to screen for potential 4-BP synthesizing strains
Organism Scientific Name	Organism Qualifier	Taxonomy id	Assembly Name	Assembly Accession	Source	Annotation	Level	Contig N50	Size	Submission Date	Gene Count	BioProject	BioSample
Alcanivorax borkumensis SK2	strain: SK2	393595	ASM936v1	GCA_000009365.1	GenBank	Annotation submitted by German Research Centre for Biotechnology	Complete Genome	3120143	3120143	2006-07-24	2800	PRJNA13005	SAMEA3138202
Nostoc sp. PCC 7120 = FACHB-418	strain: PCC 7120	103690	ASM970v1	GCA_000009705.1	GenBank	Annotation submitted by Kazusa	Complete Genome	6413771	7211789	2004-05-11	6051	PRJNA244	SAMD00061094
Gemmatimonas aurantiaca T-27	strain: T-27	379066	ASM1030v1	GCA_000010305.1	GenBank	Annotation submitted by National Institute of Technology and Evaluation	Complete Genome	4636964	4636964	2009-04-01	3989	PRJDA18501	SAMD00060909
Hahella chejuensis KCTC 2396	strain: KCTC 2396	349521	ASM1298v1	GCA_000012985.1	GenBank	Annotation submitted by Korea Research Institute of Bioscience and Biotechnology (KRIBB)	Complete Genome	7215267	7215267	2005-12-14	6863	PRJNA16064	SAMN02603483
Pseudoalteromonas atlantica T6c	strain: T6c	342610	ASM1422v1	GCA_000014225.1	GenBank	Annotation submitted by DOE Joint Genome Institute	Complete Genome	5187005	5187005	2006-06-28	4392	PRJNA13454	SAMN02598305
Nostoc punctiforme PCC 73102	strain: ATCC 29133; PCC 73102	63737	ASM2002v1	GCA_000020025.1	GenBank	Annotation submitted by US DOE Joint Genome Institute	Complete Genome	8234322	9059191	2008-04-24	7174	PRJNA216	SAMN02598449
Alteromonas mediterranea DE	strain: DE	1774373	ASM2058v3	GCA_000020585.3	GenBank	NCBI Prokaryotic Genome Annotation Pipeline	Complete Genome	4480937	4480937	2013-09-13	4121	PRJNA13374	SAMN02603915
Acidimicrobium ferrooxidans DSM 10331	strain: DSM 10331	525909	ASM2326v1	GCA_000023265.1	GenBank	Annotation submitted by US DOE Joint Genome Institute (JGI-PGF)	Complete Genome	2158157	2158157	2009-08-18	2095	PRJNA29525	SAMN02598466
Pseudoalteromonas translucida	strain: TAC125	166935	ASM2608v1	GCA_000026085.1	GenBank	Annotation submitted by CNRS	Complete Genome	3214944	3850272	2005-10-03	3621	PRJNA15713	SAMEA3138224
Marinomonas sp. MED121	strain: MED121	314277	ASM15302v1	GCA_000153025.1	GenBank	Annotation submitted by The Gordon and Betty Moore Foundation Marine Microbiology Initiative	Scaffold	223000	5153226	2006-04-11	4908	PRJNA13587	SAMN02436165
Pseudoalteromonas tunicata D2	strain: D2	87626	ASM15324v1	GCA_000153245.1	GenBank	Annotation submitted by The Gordon and Betty Moore Foundation Marine Microbiology Initiative	Scaffold	660254	4994813	2006-07-19	4633	PRJNA13456	SAMN00622973
Alcanivorax sp. DG881	strain: DG881	236097	ASM15561v1	GCA_000155615.1	GenBank	Annotation submitted by The Gordon and Betty Moore Foundation Microbial Genome Sequencing Project	Scaffold	99860	3804728	2008-08-15	3377	PRJNA19279	SAMN02436178
Nodularia spumigena CCY9414	strain: CCY9414	313624	ASM16913v1	GCA_000169135.1	GenBank	Annotation submitted by The Gordon and Betty Moore Foundation Marine Microbiology Initiative	Contig	45719	5316258	2006-12-15	4904	PRJNA13447	SAMN02436091
Alteromonas macleodii ATCC 27126	strain: ATCC 27126	529120	ASM17263v2	GCA_000172635.2	GenBank	Annotation submitted by Evolucinary Genomics Group, Universidad Miguel Hernandez	Complete Genome	4653851	4653851	2012-09-21	3941	PRJNA29793	SAMN02603229
Pseudoalteromonas sp. SM9913	strain: SM9913	234831	ASM18406v1	GCA_000184065.1	GenBank	Annotation submitted by ShanDong University	Complete Genome	3332787	4037671	2010-12-14	3816	PRJNA39311	SAMN02603856
Marinomonas mediterranea MMB-1	strain: MMB-1	717774	ASM19286v1	GCA_000192865.1	GenBank	Annotation submitted by US DOE Joint Genome Institute	Complete Genome	4684316	4684316	2011-03-22	4330	PRJNA51765	SAMN00713593
Anaerolinea thermophila UNI-1	strain: UNI-1	926569	ASM19967v1	GCA_000199675.1	GenBank	Annotation submitted by National Institute of Technology and Evaluation	Complete Genome	3532378	3532378	2011-01-24	3236	PRJNA60099	SAMD00061114
Pseudoalteromonas distincta	strain: ANT/505	77608	ASM21265v3	GCA_000212655.3	GenBank	Annotation submitted by Institute of Marine Biotechnology	Contig	58827	4494710	2015-03-26	4198	PRJNA46103	SAMN02469823
Alteromonas naphthalenivorans	strain: SN2	715451	ASM21365v1	GCA_000213655.1	GenBank	Annotation submitted by Chung-ang University	Complete Genome	4972148	4972148	2011-05-13	4445	PRJNA59947	SAMN02603134
Marinomonas posidonica IVIA-Po-181	strain: IVIA-Po-181	491952	ASM21421v1	GCA_000214215.1	GenBank	Annotation submitted by US DOE Joint Genome Institute	Complete Genome	3899940	3899940	2011-05-20	3652	PRJNA52545	SAMN00713622
Fischerella thermalis JSC-11	strain: JSC-11	741277	ASM23136v1	GCA_000231365.2	GenBank	Annotation submitted by DOE Joint Genome Institute	Contig	392142	5380000	2011-10-21	4671	PRJNA61093	SAMN02256526
Pseudoalteromonas spongiae UST010723-006	strain: UST010723-006	1117319	ASM23825v4	GCA_000238255.4	GenBank	Annotation submitted by Shandong University	Complete Genome	3154175	4752413	2017-09-18	4450	PRJNA77687	SAMN02470926
Pseudoalteromonas undina	strain: DSM 6065	43660	Pund_v2.0	GCA_000238275.4	GenBank	Annotation submitted by Shandong University	Chromosome	2487699	4027610	2020-10-02	3802	PRJNA77689	SAMN03380231
Pseudoalteromonas rubra	strain: DSM 6842	43658	ASM23829v4	GCA_000238295.4	GenBank	Annotation submitted by Shandong University	Chromosome	574146	6143755	2020-10-02	5618	PRJNA77685	SAMN03380246
Pseudoalteromonas piscicida	strain: JCM 20779	43662	ASM23831v4	GCA_000238315.4	GenBank	Annotation submitted by Shandong University	Chromosome	4253375	5488279	2017-09-18	5200	PRJNA77683	SAMN02470929
Pseudoalteromonas marina	strain: DSM 17587	267375	ASM23833v4	GCA_000238335.4	GenBank	Annotation submitted by Shandong University	Chromosome	728006	4190548	2020-10-02	3966	PRJNA77681	SAMN03380241
Pseudoalteromonas citrea	strain: DSM 8771	43655	ASM23837v4	GCA_000238375.4	GenBank	Annotation submitted by Shandong University	Contig	732536	5434598	2020-10-02	4894	PRJNA77675	SAMN03380236
Pseudoalteromonas arctica A 37-1-2	strain: A 37-1-2	1117313	ASM23839v4	GCA_000238395.4	GenBank	Annotation submitted by Shandong University	Complete Genome	3840834	4721971	2017-09-18	4424	PRJNA77673	SAMN02470925
Pseudoalteromonas sp. BSi20429	strain: BSi20429	1097676	PspBSi20429_1.0	GCA_000238895.2	GenBank	Annotation submitted by Shandong University	Contig	87931	4495777	2011-11-25	4092	PRJDA74507	SAMD00036591
Pseudoalteromonas sp. BSi20652	strain: BSi20652	388384	PspBSi20652_1.0	GCA_000239855.2	GenBank	Annotation submitted by Shandong University	Contig	34983	4253936	2011-12-19	4103	PRJDA74291	SAMD00036589
Pseudoalteromonas sp. BSi20311	strain: BSi20311	383911	PspBSi20311_1.0	GCA_000239875.2	GenBank	Annotation submitted by Shandong University	Contig	49780	3979836	2011-11-23	3743	PRJDA74505	SAMD00036590
Pseudoalteromonas sp. BSi20439	strain: BSi20439	420915	PspBSi20439_1.0	GCA_000241165.2	GenBank	Annotation submitted by Shandong University	Contig	43165	3882800	2011-11-25	3676	PRJDA74509	SAMD00036592
Pseudoalteromonas sp. BSi20495	strain: BSi20495	386429	PspBSi20495_1.0	GCA_000241185.2	GenBank	Annotation submitted by Shandong University	Contig	58406	4826524	2011-11-25	4430	PRJDA74515	SAMD00036594
Pseudoalteromonas sp. BSi20480	strain: BSi20480	386428	PspBSi20480_1.0	GCA_000241365.2	GenBank	Annotation submitted by Shandong University	Contig	48010	4149214	2011-11-25	4025	PRJDA74513	SAMD00036593
Alcanivorax pacificus W11-5	strain: W11-5	391936	ASM29933v2	GCA_000299335.2	GenBank	Annotation submitted by The Third Institute of State Oceanic Administration (SOA), China.	Complete Genome	4168427	4168427	2015-01-09	3754	PRJNA88101	SAMN02471159
Alteromonas macleodii str. 'English Channel 673'	strain: English Channel 673	1004788	ASM29995v1	GCA_000299955.1	GenBank	Annotation submitted by University Miguel Hernandez	Complete Genome	4601785	4601785	2012-09-28	3979	PRJNA65407	SAMN02604121
Alteromonas macleodii str. 'Black Sea 11'	strain: Black Sea 11	1004785	ASM29999v1	GCA_000299995.1	GenBank	Annotation submitted by University Miguel Hernandez	Complete Genome	4480507	4480507	2012-09-28	3858	PRJNA65401	SAMN02604118
Alcanivorax dieselolei B5	strain: B5	930169	ASM30000v1	GCA_000300005.1	GenBank	Annotation submitted by Third Institute of Oceanography, State Oceanic Administration	Complete Genome	4928223	4928223	2012-09-28	4470	PRJNA60443	SAMN02603961
Alteromonas macleodii str. 'Balearic Sea AD45'	strain: Balearic Sea AD45	1004787	ASM30017v1	GCA_000300175.1	GenBank	Annotation submitted by University Miguel Hernandez	Complete Genome	4629479	4674885	2012-09-28	4054	PRJNA65405	SAMN02604120
Alcanivorax hongdengensis A-11-3	strain: A-11-3	1177179	ASM30099v1	GCA_000300995.1	GenBank	Annotation submitted by The Third Institute of State Oceanic Administration (SOA)	Contig	107364	3664876	2012-10-02	3459	PRJNA161091	SAMN02471206
Alteromonas mediterranea DE1	strain: AltDE1	1004786	ASM31008v1	GCA_000310085.1	GenBank	Annotation submitted by University Miguel Hernandez	Complete Genome	4643844	4947126	2012-11-06	4405	PRJNA65403	SAMN02604119
Pseudoalteromonas sp. Bsw20308	strain: BSW20308	283699	ASM31010v2	GCA_000310105.2	GenBank	NCBI Prokaryotic Genome Annotation Pipeline	Complete Genome	3924123	4830226	2015-11-30	4223	PRJNA177043	SAMN02470817
Leptolyngbya sp. PCC 7375	strain: PCC 7375	102129	ASM31611v1	GCA_000316115.1	GenBank	Annotation submitted by DOE Joint Genome Institute	Scaffold	5859380	9422968	2012-12-03	8446	PRJNA43137	SAMN02256520
Leptolyngbya sp. PCC 7376		111781	ASM31660v1	GCA_000316605.1	GenBank	Annotation submitted by DOE Joint Genome Institute	Complete Genome	5125950	5125950	2012-12-04	4654	PRJNA43487	SAMN02232033
Nostoc sp. PCC 7107	strain: PCC 7107	317936	ASM31662v1	GCA_000316625.1	GenBank	Annotation submitted by JGI	Complete Genome	6329823	6329823	2012-12-04	5538	PRJNA158705	SAMN02261332
Nostoc sp. PCC 7524	strain: PCC 7524	28072	ASM31664v1	GCA_000316645.1	GenBank	Annotation submitted by JGI	Complete Genome	6635030	6718869	2012-12-04	5687	PRJNA158707	SAMN02261333
Pleurocapsa sp. PCC 7327	strain: PCC 7327	118163	ASM31702v1	GCA_000317025.1	GenBank	Annotation submitted by JGI	Complete Genome	4986817	4986817	2012-12-05	4665	PRJNA158829	SAMN02261346
Stanieria cyanosphaera PCC 7437	strain: PCC 7437	111780	ASM31757v1	GCA_000317575.1	GenBank	Annotation submitted by JGI	Complete Genome	5041209	5544990	2012-12-06	5041	PRJNA158877	SAMN02261352
Xenococcus sp. PCC 7305	strain: PCC 7305	102125	ASM33205v1	GCA_000332055.1	GenBank	Annotation submitted by JGI	Contig	38512	5929641	2013-01-17	5419	PRJNA159499	SAMN02261354
Pseudoalteromonas luteoviolacea B = ATCC 29581	strain: B = ATCC 29581	1268239	ASM33323v1	GCA_000333235.1	GenBank	Annotation submitted by RPI	Contig	194366	4046270	2013-01-14	3787	PRJEB1194	SAMEA2272636
Nodularia spumigena CCY9414	strain: CCY9414	313624	ASM34056v3	GCA_000340565.3	GenBank	Annotation submitted by University of Freiburg	Chromosome	184511	5462271	2014-04-03	5363	PRJNA185469	SAMN01915661
Pseudoalteromonas agarivorans S816	strain: S816	1307437	S816-1_1.0	GCA_000363985.1	GenBank	Annotation submitted by Department of Systems Biology, Technical University of Denmark	Contig	88022	4424254	2013-04-11	4075	PRJNA193579	SAMN02471034
Winogradskyella psychrotolerans RS-3	strain: RS-3	641526	WiPs1.0	GCA_000427335.1	GenBank	Annotation submitted by Centre for Cellular and Molecular Biology	Contig	138300	4337031	2013-07-15	4067	PRJNA208002	SAMN02470013
Alteromonas mediterranea 615	strain: English Channel 615	1300253	ASM43947v1	GCA_000439475.1	GenBank	Annotation submitted by University Miguel Hernandez	Complete Genome	4381505	4582352	2013-07-08	3644	PRJNA192229	SAMN02604124
Alteromonas mediterranea MED64	strain: MED64	1300254	ASM43949v1	GCA_000439495.1	GenBank	Annotation submitted by University Miguel Hernandez	Complete Genome	4397537	4397537	2013-07-08	3898	PRJNA191599	SAMN02604122
Alteromonas mediterranea U4	strain: Ionian Sea U4	1300255	ASM43951v1	GCA_000439515.1	GenBank	Annotation submitted by University Miguel Hernandez	Chromosome	4271842	4624578	2013-07-08	4160	PRJNA192190	SAMN02604123
Alteromonas mediterranea U7	strain: U7	1300256	ASM43953v1	GCA_000439535.1	GenBank	Annotation submitted by University Miguel Hernandez	Complete Genome	4442936	4442936	2013-07-08	3931	PRJNA192694	SAMN02604128
Alteromonas mediterranea U8	strain: U8	1300257	ASM43955v1	GCA_000439555.1	GenBank	Annotation submitted by University Miguel Hernandez	Complete Genome	4395035	4395035	2013-07-08	3873	PRJNA192230	SAMN02604125
Alteromonas mediterranea UM7	strain: UM7	1300258	ASM43957v1	GCA_000439575.1	GenBank	Annotation submitted by University Miguel Hernandez	Complete Genome	4628378	4931660	2013-07-08	4410	PRJNA192231	SAMN02604126
Alteromonas mediterranea UM4b	strain: UM4b	1300259	ASM43959v1	GCA_000439595.1	GenBank	Annotation submitted by University Miguel Hernandez	Complete Genome	4438767	4438767	2013-07-08	3942	PRJNA192232	SAMN02604127
Alcanivorax sp. PN-3	strain: PN-3	1397526	De Novo assembly	GCA_000475175.1	GenBank	NCBI Prokaryotic Genome Annotation Pipeline	Contig	125004	4697326	2013-10-21	4352	PRJNA217943	SAMN02345633
Alcanivorax sp. P2S70	strain: P2S70	1397527	De Novo assembly	GCA_000475295.1	GenBank	NCBI Prokaryotic Genome Annotation Pipeline	Contig	181484	3636972	2013-10-21	3361	PRJNA217943	SAMN02345635
Leptolyngbya sp. Heron Island J	strain: Heron Island J	1385935	LepHIscaffolds	GCA_000482245.1	GenBank	NCBI Prokaryotic Genome Annotation Pipeline	Contig	103122	8064168	2013-10-25	7281	PRJNA215004	SAMN02469314
Pseudoalteromonas luteoviolacea 2ta16	strain: 2ta16	1353533	Pl_2TA16.110909	GCA_000495575.1	GenBank	Annotation submitted by University of California, San Diego	Contig	173678	6364400	2013-11-05	5431	PRJNA210324	SAMN02232142
Marinomonas profundimaris	strain: D104	1208321	SOAPdenovo for version v2.01 of the Marinomonas sp. D104 genome	GCA_000508165.1	GenBank	NCBI Prokaryotic Genome Annotation Pipeline	Contig	207434	3833369	2013-12-16	3675	PRJNA170395	SAMN02471158
Pseudoalteromonas agarivorans	strain: NW 4327	176102	PseNW1.0	GCA_000508785.1	GenBank	NCBI Prokaryotic Genome Annotation Pipeline	Contig	173396	4482415	2013-12-17	4179	PRJNA230030	SAMN02422963
Marinomonas ushuaiensis DSM 15871	strain: DSM 15871	1122207	SOAPdenovo v1.05	GCA_000521805.1	GenBank	NCBI Prokaryotic Genome Annotation Pipeline	Contig	205043	3342098	2014-01-22	3168	PRJNA235145	SAMN02597439
Gemmatirosa kalamazoonesis	strain: KBS708	861299	ASM52298v1	GCA_000522985.1	GenBank	Annotation submitted by University of Tennessee	Complete Genome	5311527	7479215	2014-01-22	6423	PRJNA194094	SAMN02641636
Alcanivorax sp. 97CO-5	strain: 97CO-5	1435973	97_5 for version 1 of the Alcanivorax sp. 97CO-5 genome	GCA_000524665.1	GenBank	NCBI Prokaryotic Genome Annotation Pipeline	Scaffold	239480	3251563	2014-01-30	3027	PRJNA231302	SAMN02641499
Pseudoalteromonas sp. SCSIO_11900	strain: SCSIO_11900	1461766	SOAPdenovo2.04	GCA_000576475.1	GenBank	NCBI Prokaryotic Genome Annotation Pipeline	Scaffold	291427	3728429	2014-02-21	3378	PRJNA238177	SAMN02641977
Pseudoalteromonas lipolytica SCSIO 04301	strain: SCSIO 04301	1452721	SOAPdenovo2.04	GCA_000576675.1	GenBank	NCBI Prokaryotic Genome Annotation Pipeline	Scaffold	786931	4733933	2014-02-27	4148	PRJNA236080	SAMN02639474
Aquimarina atlantica	strain: 22II-S11-z7	1317122	SOAPdenovo v1.05	GCA_000626715.1	GenBank	NCBI Prokaryotic Genome Annotation Pipeline	Contig	516440	5687995	2014-04-11	4864	PRJNA196739	SAMN02951911
Pseudoalteromonas sp. S3431	strain: S3431	579537	Pgalathea	GCA_000690035.1	GenBank	NCBI Prokaryotic Genome Annotation Pipeline	Contig	61842	4204649	2014-05-12	3685	PRJNA242743	SAMN02708826
Pseudoalteromonas fuliginea	strain: KMM 216	1872678	Afuliginea	GCA_000690055.1	GenBank	NCBI Prokaryotic Genome Annotation Pipeline	Contig	65638	4766895	2014-05-12	4149	PRJNA242743	SAMN02708809
Gemmatimonas phototrophica	strain: AP64	1379270	ASM69509v2	GCA_000695095.2	GenBank	NCBI Prokaryotic Genome Annotation Pipeline	Complete Genome	4716552	4716552	2016-04-06	3965	PRJNA213561	SAMN02296694
Alteromonas australica	strain: H 17	589873	ASM73038v1	GCA_000730385.1	GenBank	NCBI Prokaryotic Genome Annotation Pipeline	Complete Genome	4308833	4308833	2014-07-17	3534	PRJNA246143	SAMN02743545
Alcanivorax jadensis T9	strain: T9	1177181	ASM75665v1	GCA_000756655.1	GenBank	Annotation submitted by The Third Institute of State Oceanic Administration (SOA)	Contig	244829	3629371	2014-09-23	3312	PRJNA161113	SAMN03076214
Alcanivorax nanhaiticus	strain: 19-m-6	1177154	ASM75666v1	GCA_000756665.1	GenBank	Annotation submitted by The Third Institute of State Oceanic Administration (SOA)	Contig	276801	4132804	2014-09-23	3823	PRJNA161035	SAMN03076215
Pseudoalteromonas sp. ND6B	strain: ND6B	1535421	ASM76421v1	GCA_000764215.1	GenBank	Annotation submitted by Oak Ridge National Lab	Contig	136207	4236442	2014-10-06	3916	PRJNA258174	SAMN02989440
Pseudoalteromonas piratica	strain: OCN003	1348114	ASM78839v1	GCA_000788395.1	GenBank	NCBI Prokaryotic Genome Annotation Pipeline	Complete Genome	3197498	4815987	2014-12-03	4376	PRJNA266250	SAMN03160553
Pseudoalteromonas flavipulchra NCIMB 2033 = ATCC BAA-314	strain: ATCC BAA-314	1315273	PS0106	GCA_000803085.1	GenBank	NCBI Prokaryotic Genome Annotation Pipeline	Scaffold	239013	4501528	2014-12-17	4035	PRJNA266989	SAMN03176941
Alteromonas marina	strain: AD001	203795	ASM80857v1	GCA_000808575.1	GenBank	NCBI Prokaryotic Genome Annotation Pipeline	Contig	198531	4314556	2014-12-29	3730	PRJNA269560	SAMN03254451
Alteromonas macleodii	strain: AD006	28108	ASM80859v1	GCA_000808595.1	GenBank	NCBI Prokaryotic Genome Annotation Pipeline	Contig	250607	4623014	2014-12-29	3977	PRJNA269560	SAMN03254452
Alteromonas macleodii	strain: AD037	28108	ASM80863v1	GCA_000808635.1	GenBank	NCBI Prokaryotic Genome Annotation Pipeline	Contig	248932	4617902	2014-12-29	3999	PRJNA269560	SAMN03254453
Pseudoalteromonas elyakovii	strain: ATCC 700519	81037	ASM81466v1	GCA_000814665.1	GenBank	NCBI Prokaryotic Genome Annotation Pipeline	Contig	432754	5454522	2015-01-05	4749	PRJNA268453	SAMN03220270
Pseudoalteromonas distincta	strain: ATCC 700518	77608	ASM81467v1	GCA_000814675.1	GenBank	NCBI Prokaryotic Genome Annotation Pipeline	Scaffold	231890	4532748	2015-01-05	4077	PRJNA268458	SAMN03220273
Pseudoalteromonas luteoviolacea	strain: HI1	43657	ASM81476v1	GCA_000814765.1	GenBank	NCBI Prokaryotic Genome Annotation Pipeline	Scaffold	704315	6070357	2015-01-05	5176	PRJNA257109	SAMN02947394
Winogradskyella sp. PG-2	strain: PG-2	754409	ASM82871v1	GCA_000828715.1	GenBank	Annotation submitted by Atmosphere and Ocean Research Institute, Univ. Tokyo	Complete Genome	3811479	3811479	2014-05-07	3582	PRJDB1597	SAMD00000346
Alteromonas australica	strain: DE170	589873	ASM93452v1	GCA_000934525.1	GenBank	NCBI Prokaryotic Genome Annotation Pipeline	Complete Genome	4457472	4457472	2015-02-25	3694	PRJNA246140	SAMN02743544
Ferrimicrobium acidiphilum DSM 19497	strain: T23	1121877	FAP1	GCA_000949255.1	GenBank	Annotation submitted by Georg-August-University Goettingen, Genomic and Applied Microbiology, Goettingen Genomics Laboratory	Contig	75914	3088654	2015-03-06	3055	PRJNA273882	SAMN03299411
Acidithrix ferrooxidans	strain: Py-F3	1280514	ASM94929v1	GCA_000949295.1	GenBank	Annotation submitted by Georg-August-University Goettingen, Genomic and Applied Microbiology, Goettingen Genomics Laboratory	Contig	39355	4019867	2015-03-06	3702	PRJNA273917	SAMN03301760
Pseudoalteromonas piscicida	strain: S2040	43662	S2040	GCA_000967555.1	GenBank	NCBI Prokaryotic Genome Annotation Pipeline	Contig	112197	5000207	2015-04-01	4299	PRJNA242743	SAMN03323931
Pseudoalteromonas piscicida	strain: S2724	43662	S2724	GCA_000967575.1	GenBank	NCBI Prokaryotic Genome Annotation Pipeline	Contig	50806	5203361	2015-04-01	4550	PRJNA242743	SAMN03323934
Pseudoalteromonas ruthenica	strain: S3258	151081	S3258	GCA_000967585.1	GenBank	NCBI Prokaryotic Genome Annotation Pipeline	Contig	270664	4066398	2015-04-01	3738	PRJNA242743	SAMN03323938
Pseudoalteromonas ruthenica	strain: S3137	151081	S3137	GCA_000967625.1	GenBank	NCBI Prokaryotic Genome Annotation Pipeline	Contig	443129	4066635	2015-04-01	3744	PRJNA242743	SAMN03323942
Pseudoalteromonas rubra	strain: S2471	43658	S2471	GCA_000967655.1	GenBank	NCBI Prokaryotic Genome Annotation Pipeline	Contig	130408	5760706	2015-04-01	4813	PRJNA242743	SAMN03323945
Marinomonas sp. S3726	strain: S3726	579484	S3726	GCA_000967665.1	GenBank	NCBI Prokaryotic Genome Annotation Pipeline	Contig	179210	5412179	2015-04-01	5052	PRJNA242743	SAMN03323953
Pseudoalteromonas fuliginea	strain: S2292	1872678	S2292	GCA_000967705.1	GenBank	NCBI Prokaryotic Genome Annotation Pipeline	Contig	59763	4733663	2015-04-01	4199	PRJNA242743	SAMN03323956
Pseudoalteromonas luteoviolacea S4054	strain: S4054	1129367	S4054_1.0	GCA_000974945.1	GenBank	NCBI Prokaryotic Genome Annotation Pipeline	Contig	104112	6059862	2015-04-21	5194	PRJNA213496	SAMN02250941
Alcanivorax sp. NBRC 101098	strain: NBRC 101098	1113728	ASM101050v1	GCA_001010505.1	GenBank	Annotation submitted by National Institute of Technology and Evaluation	Complete Genome	3095417	3095417	2014-07-03	2875	PRJDB2892	SAMD00018424
Anaerolinea thermolimosa	strain: IMO-1	229919	ASM105019v2	GCA_001050195.2	GenBank	Annotation submitted by National Institute of Advanced Industrial Science and Technology (AIST)	Scaffold	109952	4173865	2015-07-04	3762	PRJDB4019	SAMD00034885
Bellilinea caldifistulae	strain: GOMI-1	360411	ASM105021v2	GCA_001050215.2	GenBank	Annotation submitted by National Institute of Advanced Industrial Science and Technology (AIST)	Scaffold	152129	3698317	2015-07-04	3462	PRJDB4020	SAMD00034886
Longilinea arvoryzae	strain: KOME-1	360412	ASM105023v2	GCA_001050235.2	GenBank	Annotation submitted by National Institute of Advanced Industrial Science and Technology (AIST)	Scaffold	382642	4438311	2015-07-24	3941	PRJDB4023	SAMD00034889
Levilinea saccharolytica	strain: KIBI-1	229921	ASM105025v2	GCA_001050255.2	GenBank	Annotation submitted by National Institute of Advanced Industrial Science and Technology (AIST)	Scaffold	39043	4217183	2015-07-04	2888	PRJDB4022	SAMD00034888
Leptolinea tardivitalis	strain: YMTK-2	229920	ASM105027v1	GCA_001050275.1	GenBank	Annotation submitted by National Institute of Advanced Industrial Science and Technology (AIST)	Contig	474052	3687036	2015-07-04	3355	PRJDB4021	SAMD00034887
Pseudoalteromonas rubra	strain: OCN096	43658	ASM118844v1	GCA_001188445.1	GenBank	NCBI Prokaryotic Genome Annotation Pipeline	Contig	20501	5824153	2015-07-29	5181	PRJNA288887	SAMN03839337
Flexilinea flocculi	strain: TC1	1678840	ASM119279v1	GCA_001192795.1	GenBank	Annotation submitted by National Institute of Advanced Industrial Science and Technology (AIST)	Scaffold	478560	3510630	2015-07-31	2849	PRJDB4039	SAMD00034989
Hapalosiphon sp. MRB220	strain: MRB220	1704290	ASM127539v1	GCA_001275395.1	GenBank	NCBI Prokaryotic Genome Annotation Pipeline	Scaffold	108475	7429720	2015-08-27	6192	PRJNA293405	SAMN04002543
Pseudoalteromonas sp. SW0106-04	strain: SW0106-04	1702169	ASM129380v1	GCA_001293805.1	GenBank	Annotation submitted by Shandong University	Contig	219576	4052294	2015-09-01	3775	PRJDB4170	SAMD00039894
Pseudoalteromonas porphyrae	strain: UCD-SED14	187330	ASM129812v1	GCA_001298125.1	GenBank	NCBI Prokaryotic Genome Annotation Pipeline	Contig	146408	4811718	2015-09-24	4289	PRJNA289619	SAMN03857200
Pseudoalteromonas undina	strain: UCD-SED8	43660	ASM129840v1	GCA_001298405.1	GenBank	NCBI Prokaryotic Genome Annotation Pipeline	Contig	499738	4016359	2015-09-24	3693	PRJNA293361	SAMN04001718
Pseudoalteromonas porphyrae	strain: UCD-SED9	187330	ASM129841v1	GCA_001298415.1	GenBank	NCBI Prokaryotic Genome Annotation Pipeline	Contig	173633	4846093	2015-09-24	4281	PRJNA293362	SAMN04001720
Nostoc piscinale CENA21	strain: CENA21	224013	ASM129844v1	GCA_001298445.1	GenBank	NCBI Prokaryotic Genome Annotation Pipeline	Chromosome	1576034	7094556	2015-09-24	6085	PRJNA288507	SAMN03796038
Gemmatimonas sp. SG8_23	isolate: SG8_23	1703356	ASM130308v1	GCA_001303085.1	GenBank	NCBI Prokaryotic Genome Annotation Pipeline	Scaffold	11152	3209539	2015-09-30	3027	PRJNA270657	SAMN03994165
Gemmatimonas sp. SG8_28	isolate: SG8_28	1703357	ASM130316v1	GCA_001303165.1	GenBank	NCBI Prokaryotic Genome Annotation Pipeline	Scaffold	9022	3856507	2015-09-30	3607	PRJNA270657	SAMN03994167
Gemmatimonas sp. SG8_17	isolate: SG8_17	1703355	ASM130326v1	GCA_001303265.1	GenBank	NCBI Prokaryotic Genome Annotation Pipeline	Scaffold	7985	3691854	2015-09-30	3559	PRJNA270657	SAMN03994163
Gemmatimonas sp. SM23_52	isolate: SM23_52	1703359	ASM130382v1	GCA_001303825.1	GenBank	NCBI Prokaryotic Genome Annotation Pipeline	Scaffold	24533	4296877	2015-09-30	3865	PRJNA270657	SAMN03994206
Gemmatimonas sp. SG8_38_2	isolate: SG8_38_2	1703358	ASM130441v1	GCA_001304415.1	GenBank	NCBI Prokaryotic Genome Annotation Pipeline	Scaffold	8605	2814545	2015-09-30	2744	PRJNA270657	SAMN03994177
Levilinea saccharolytica	strain: KIBI-1	229921	ASM130603v1	GCA_001306035.1	GenBank	NCBI Prokaryotic Genome Annotation Pipeline	Contig	138411	4230078	2015-10-02	3672	PRJNA289680	SAMN03856835
Bellilinea caldifistulae	strain: GOMI-1	360411	ASM130605v1	GCA_001306055.1	GenBank	NCBI Prokaryotic Genome Annotation Pipeline	Contig	218264	3655684	2015-10-02	3399	PRJNA289119	SAMN03842211
Leptolinea tardivitalis	strain: YMTK-2	229920	ASM130609v1	GCA_001306095.1	GenBank	NCBI Prokaryotic Genome Annotation Pipeline	Contig	580493	3676575	2015-10-02	3349	PRJNA289671	SAMN03856817
Ornatilinea apprima	strain: P3M-1	1134406	ASM130611v1	GCA_001306115.1	GenBank	NCBI Prokaryotic Genome Annotation Pipeline	Contig	219703	4338330	2015-10-02	3846	PRJNA289676	SAMN03856825
Thermanaerothrix daxensis	strain: GNS-1	869279	ASM130614v1	GCA_001306145.1	GenBank	NCBI Prokaryotic Genome Annotation Pipeline	Contig	887442	3012066	2015-10-02	2798	PRJNA271542	SAMN03274859
Pseudoalteromonas sp. UCD-33C	strain: UCD-33C	1716175	Pseudoalteromonas sp. UCD-33C	GCA_001306895.1	GenBank	NCBI Prokaryotic Genome Annotation Pipeline	Contig	362782	4471752	2015-10-05	4077	PRJNA295757	SAMN04088184
Pseudoalteromonas lipolytica	strain: UCD-48B	570156	ASM130691v1	GCA_001306915.1	GenBank	NCBI Prokaryotic Genome Annotation Pipeline	Contig	378150	4586948	2015-10-05	4224	PRJNA295758	SAMN04088200
Pseudoalteromonas sp. P1-9	strain: P1-9	1710354	ASM139997v1	GCA_001399975.1	GenBank	Annotation submitted by Hans Knoell Institute	Contig	97278	4808051	2015-10-20	4409	PRJNA294442	SAMN04026656
Pseudoalteromonas sp. P1-8	strain: P1-8	1710353	ASM139998v1	GCA_001399985.1	GenBank	Annotation submitted by Hans Knoell Institute	Scaffold	160607	4488653	2015-10-20	4032	PRJNA294442	SAMN04026652
Pseudoalteromonas sp. P1-11	strain: P1-11	1715254	ASM139999v1	GCA_001399995.1	GenBank	Annotation submitted by Hans Knoell Institute	Scaffold	212101	4377754	2015-10-20	3928	PRJNA294442	SAMN04026658
Pseudoalteromonas sp. P1-30	strain: P1-30	1723760	ASM140000v1	GCA_001400005.1	GenBank	Annotation submitted by Hans Knoell Institute	Scaffold	163097	4337278	2015-10-20	3864	PRJNA294442	SAMN04027325
Pseudoalteromonas sp. P1-16-1b	strain: P1-16-1b	1723757	ASM140178v1	GCA_001401785.1	GenBank	Annotation submitted by Hans Knoell Institute	Contig	128019	3977583	2015-10-21	3657	PRJNA294442	SAMN04026660
Pseudoalteromonas sp. P1-26	strain: P1-26	1723759	ASM140179v1	GCA_001401795.1	GenBank	Annotation submitted by Hans Knoell Institute	Contig	83905	4715813	2015-10-21	4284	PRJNA294442	SAMN04027294
Pseudoalteromonas sp. P1-25	strain: P1-25	1723758	ASM140180v1	GCA_001401805.1	GenBank	Annotation submitted by Hans Knoell Institute	Contig	123059	4399556	2015-10-21	3956	PRJNA294442	SAMN04026661
Pseudoalteromonas sp. P1-7a	strain: P1-7a	1723755	ASM140185v1	GCA_001401855.1	GenBank	Annotation submitted by Hans Knoell Institute	Contig	107624	4374565	2015-10-21	3954	PRJNA294442	SAMN04025688
Pseudoalteromonas sp. P1-13-1a	strain: P1-13-1a	1723756	ASM140187v1	GCA_001401875.1	GenBank	Annotation submitted by Hans Knoell Institute	Contig	112773	4442667	2015-10-21	4027	PRJNA294442	SAMN04026659
Alcanivorax xenomutans	strain: KS-293	1094342	Alcanivorax dieselolei strain KS-293	GCA_001411415.1	GenBank	Annotation submitted by UNIMI	Contig	421274	4790658	2015-10-21	4448	PRJEB10232	SAMEA3500511
Alteromonas stellipolaris LMG 21856	strain: LMG 21856	1160720	ASM143371v1	GCA_001433715.1	GenBank	Annotation submitted by Zhejiang Wanli University	Complete Genome	4686200	4686200	2015-11-06	4069	PRJNA296407	SAMN04098991
Acidimicrobium sp. BACL27 MAG-120823-bin4	isolate: BACL17 MAG-120823-bin4	1655564	ASM143782v1	GCA_001437825.1	GenBank	NCBI Prokaryotic Genome Annotation Pipeline	Contig	2954	1672064	2015-11-06	2092	PRJNA273799	SAMN03741949
Acidimicrobium sp. BACL19 MAG-120924-bin39	isolate: BACL19 MAG-120924-bin39	1655566	ASM143894v1	GCA_001438945.1	GenBank	NCBI Prokaryotic Genome Annotation Pipeline	Contig	2981	1258466	2015-11-06	1592	PRJNA273799	SAMN03741951
Acidimicrobium sp. BACL17 MAG-120823-bin42	isolate: BACL27 MAG-120823-bin42	1655575	ASM143898v1	GCA_001438985.1	GenBank	NCBI Prokaryotic Genome Annotation Pipeline	Contig	8060	1352430	2015-11-06	1554	PRJNA273799	SAMN03741960
Acidimicrobium sp. BACL17 MAG-120924-bin0	isolate: BACL17 MAG-120924-bin0	1655565	ASM143900v1	GCA_001439005.1	GenBank	NCBI Prokaryotic Genome Annotation Pipeline	Contig	4860	1543409	2015-11-06	1847	PRJNA273799	SAMN03741950
Pseudoalteromonas phenolica	strain: KCTC 12086	161398	ASM144440v1	GCA_001444405.1	GenBank	Annotation submitted by KCTC (Korean Collection for Type Cultures)	Complete Genome	3845520	4868993	2015-11-17	4324	PRJNA301786	SAMN04259808
Pseudoalteromonas issachenkonii	strain: KCTC 12958	152297	ASM145532v1	GCA_001455325.1	GenBank	Annotation submitted by KCTC (Korean Collection for Type Cultures)	Complete Genome	3402324	4131541	2015-12-02	3716	PRJNA304356	SAMN04299559
Mastigocoleus testarum BC008	strain: BC008	371196	ASM145602v1	GCA_001456025.1	GenBank	NCBI Prokaryotic Genome Annotation Pipeline	Contig	109642	12700239	2015-12-03	9131	PRJNA300404	SAMN04221293
Pseudoalteromonas translucida KMM 520	strain: KMM 520	1315283	ASM146529v1	GCA_001465295.1	GenBank	Annotation submitted by Shandong University	Complete Genome	3390388	4147593	2015-12-11	3943	PRJNA196224	SAMN03380229
Pseudoalteromonas sp. H100	strain: H100	1348394	ASM146818v1	GCA_001468185.1	GenBank	NCBI Prokaryotic Genome Annotation Pipeline	Scaffold	111981	4040881	2015-12-15	3672	PRJNA209414	SAMN04293674
Pseudoalteromonas sp. 13-15	strain: 13-15	1761891	ASM146820v2	GCA_001468205.2	GenBank	NCBI Prokaryotic Genome Annotation Pipeline	Complete Genome	3359589	4099967	2018-01-26	3762	PRJNA209414	SAMN04293673
Pseudoalteromonas sp. H71	strain: H71	1348395	ASM146848v1	GCA_001468485.1	GenBank	NCBI Prokaryotic Genome Annotation Pipeline	Scaffold	54024	4030082	2015-12-15	3672	PRJNA209414	SAMN04293672
Pseudoalteromonas sp. 10-33	strain: 10-33	1761890	ASM146919v1	GCA_001469195.1	GenBank	NCBI Prokaryotic Genome Annotation Pipeline	Scaffold	178718	4201303	2015-12-17	3790	PRJNA209414	SAMN04293677
Pseudoalteromonas sp. H103	strain: H103	1761893	ASM146920v1	GCA_001469205.1	GenBank	NCBI Prokaryotic Genome Annotation Pipeline	Scaffold	458979	4416433	2015-12-17	3920	PRJNA209414	SAMN04293675
Pseudoalteromonas sp. H105	strain: H105	1348393	ASM146921v1	GCA_001469215.1	GenBank	NCBI Prokaryotic Genome Annotation Pipeline	Scaffold	267258	4473740	2015-12-17	3990	PRJNA209414	SAMN04293676
Pseudoalteromonas sp. XI10	strain: XI10	1766621	ASM146989v1	GCA_001469895.1	GenBank	NCBI Prokaryotic Genome Annotation Pipeline	Contig	229111	4535949	2015-12-18	4155	PRJNA305180	SAMN04318431
Pseudoalteromonas rubra	strain: SCSIO 6842	43658	ASM148238v1	GCA_001482385.1	GenBank	NCBI Prokaryotic Genome Annotation Pipeline	Complete Genome	4532889	5913780	2015-12-24	4943	PRJNA305221	SAMN04320552
Leptolyngbya sp. NIES-2104	strain: NIES-2104	1552121	ASM148521v1	GCA_001485215.1	GenBank	Annotation submitted by National Institute for Environmental Studies	Contig	5695116	6386310	2015-10-31	6772	PRJDB3190	SAMD00020894
Microbulbifer sp. ZGT114	strain: ZGT114	1685377	ASM150760v1	GCA_001507605.1	GenBank	NCBI Prokaryotic Genome Annotation Pipeline	Contig	986692	3643020	2016-01-08	3189	PRJNA307149	SAMN04376035
Anaerolinea thermophila	isolate: 46_16	167964	ASM150825v1	GCA_001508255.1	GenBank	Annotation submitted by Lawrence Berkeley National Lab	Contig	12544	1524726	2016-01-08	1503	PRJNA278302	SAMN03445148
Anaerolineaceae bacterium 46_22	isolate: 46_22	1635294	ASM150859v1	GCA_001508595.1	GenBank	Annotation submitted by Lawrence Berkeley National Lab	Contig	7839	1452568	2016-01-08	1439	PRJNA278302	SAMN03445181
Marinomonas fungiae	strain: JCM 18476	1137284	JGI assembly	GCA_001517305.1	GenBank	Annotation submitted by DOE - Joint Genome Institute	Scaffold	268463	4189249	2016-01-13	3938	PRJEB10556	SAMN03840741
Nostoc sp. NIES-3756	strain: NIES-3756	1751286	ASM154837v1	GCA_001548375.1	GenBank	Annotation submitted by Toyohashi University of Technology	Complete Genome	6463965	6987571	2015-11-18	6034	PRJDB4341	SAMD00042755
Leptolyngbya sp. O-77	strain: O-77	1080068	ASM154839v1	GCA_001548395.1	GenBank	Annotation submitted by Kyushu University	Complete Genome	5480261	5480261	2016-01-29	4917	PRJDB4517	SAMD00045841
Leptolyngbya sp. NIES-3755	strain: NIES-3755	1752064	ASM154843v1	GCA_001548435.1	GenBank	Annotation submitted by Toyohashi University of Technology	Complete Genome	6244812	6761657	2015-12-17	6712	PRJDB4349	SAMD00042786
Fischerella sp. NIES-3754	strain: NIES-3754	1752063	ASM154845v1	GCA_001548455.1	GenBank	Annotation submitted by Toyohashi University of Technology	Complete Genome	5821603	5826863	2015-12-17	4996	PRJDB4348	SAMD00042785
Alteromonas stellipolaris	strain: LMG 21861	233316	ASM156211v1	GCA_001562115.1	GenBank	NCBI Prokaryotic Genome Annotation Pipeline	Complete Genome	4652019	4904192	2016-02-17	4193	PRJNA307085	SAMN04372255
Alteromonas sp. Mac1	strain: Mac1	1777491	ASM156212v1	GCA_001562125.1	GenBank	NCBI Prokaryotic Genome Annotation Pipeline	Complete Genome	4696291	4696291	2016-02-17	3991	PRJNA307085	SAMN04390200
Alteromonas sp. Mac2	strain: Mac2	1777492	ASM156215v1	GCA_001562155.1	GenBank	NCBI Prokaryotic Genome Annotation Pipeline	Complete Genome	4666357	4666357	2016-02-17	3930	PRJNA307085	SAMN04390237
Alteromonas stellipolaris	strain: R10SW13	233316	ASM156219v1	GCA_001562195.1	GenBank	NCBI Prokaryotic Genome Annotation Pipeline	Complete Genome	4649146	4649146	2016-02-17	3979	PRJNA307085	SAMN04372247
Alteromonas macleodii	strain: D7	28108	ASM156223v1	GCA_001562235.1	GenBank	NCBI Prokaryotic Genome Annotation Pipeline	Complete Genome	4575623	4575623	2016-02-17	4018	PRJNA307085	SAMN04372246
Alteromonas mediterranea	strain: U10	314275	ASM156229v1	GCA_001562295.1	GenBank	NCBI Prokaryotic Genome Annotation Pipeline	Complete Genome	4618068	4910574	2016-02-17	4309	PRJNA307085	SAMN04390199
Alteromonas mediterranea	strain: UM8	314275	ASM156231v1	GCA_001562315.1	GenBank	NCBI Prokaryotic Genome Annotation Pipeline	Complete Genome	4597489	4885197	2016-02-17	4287	PRJNA307085	SAMN04390198
Alcanivorax sp. Nap_24	isolate: Nap_24	1795868	ASM156678v1	GCA_001566785.1	GenBank	NCBI Prokaryotic Genome Annotation Pipeline	Contig	33913	2704258	2016-02-23	2538	PRJNA301966	SAMN04458021
Alteromonas sp. Nap_26	isolate: Nap_26	1795869	ASM156684v1	GCA_001566845.1	GenBank	NCBI Prokaryotic Genome Annotation Pipeline	Contig	24621	4308288	2016-02-23	3742	PRJNA301966	SAMN04458022
Alteromonas macleodii	strain: HOT1A3	28108	ASM157851v1	GCA_001578515.1	GenBank	NCBI Prokaryotic Genome Annotation Pipeline	Complete Genome	4652873	4801807	2016-03-02	4146	PRJNA288688	SAMN03835502
Pseudoalteromonas telluritireducens	strain: DSM 16098	162160	ASM159679v1	GCA_001596795.1	GenBank	NCBI Prokaryotic Genome Annotation Pipeline	Contig	165877	4406320	2016-03-23	3967	PRJNA315588	SAMN04566107
Pseudoalteromonas spiralis	strain: DSM 16099	162157	ASM159681v1	GCA_001596815.1	GenBank	NCBI Prokaryotic Genome Annotation Pipeline	Contig	108041	4166507	2016-03-23	3848	PRJNA315590	SAMN04566108
Alcanivorax sp. KX64203	strain: KX64203	1817793	ASM161169v1	GCA_001611695.1	GenBank	NCBI Prokaryotic Genome Annotation Pipeline	Contig	159927	4757396	2016-04-06	4416	PRJNA315710	SAMN04569165
Microbulbifer thermotolerans	strain: DAU221	252514	ASM161762v1	GCA_001617625.1	GenBank	NCBI Prokaryotic Genome Annotation Pipeline	Complete Genome	3938396	3938396	2016-04-08	3273	PRJNA315367	SAMN04556710
Nodularia spumigena CENA596	strain: CENA596	1819295	ASM162348v1	GCA_001623485.1	GenBank	NCBI Prokaryotic Genome Annotation Pipeline	Contig	32474	5189679	2016-04-19	4463	PRJNA315832	SAMN04570624
Marinomonas sp. SBI22	strain: SBI22	1561206	ASM162459v1	GCA_001624595.1	GenBank	NCBI Prokaryotic Genome Annotation Pipeline	Scaffold	308314	5191569	2016-04-20	4795	PRJNA263854	SAMN03107778
Marinomonas sp. SBI8L	strain: SBI8L	1561205	ASM162470v1	GCA_001624705.1	GenBank	NCBI Prokaryotic Genome Annotation Pipeline	Scaffold	277722	5191229	2016-04-20	4790	PRJNA263856	SAMN03107782
Marinomonas sp. TW1	strain: TW1	1561203	ASM162535v1	GCA_001625355.1	GenBank	NCBI Prokaryotic Genome Annotation Pipeline	Scaffold	210839	3772873	2016-04-21	3580	PRJNA263859	SAMN03107786
Pseudoalteromonas luteoviolacea NCIMB 1944	strain: NCIMB 1944	1365254	NCIMB1944_1.0	GCA_001625565.1	GenBank	NCBI Prokaryotic Genome Annotation Pipeline	Contig	191423	6360107	2016-04-22	5441	PRJNA213500	SAMN02250938
Pseudoalteromonas luteoviolacea S2607	strain: S2607	1365255	S2607_1.0	GCA_001625575.1	GenBank	NCBI Prokaryotic Genome Annotation Pipeline	Contig	265599	5943603	2016-04-22	5111	PRJNA213497	SAMN02250939
Pseudoalteromonas luteoviolacea H33	strain: H33	1365251	ASM162558v1	GCA_001625585.1	GenBank	NCBI Prokaryotic Genome Annotation Pipeline	Contig	149193	6117356	2016-04-22	5234	PRJNA213493	SAMN02250935
Pseudoalteromonas luteoviolacea NCIMB 1942	strain: NCIMB 1942	1365253	NCIMB1942_1.0	GCA_001625595.1	GenBank	NCBI Prokaryotic Genome Annotation Pipeline	Contig	71125	5476560	2016-04-22	4973	PRJNA213499	SAMN02250937
Pseudoalteromonas luteoviolacea CPMOR-2	strain: CPMOR-2	1365249	ASM162564v1	GCA_001625645.1	GenBank	NCBI Prokaryotic Genome Annotation Pipeline	Contig	141453	5845875	2016-04-22	5054	PRJNA213491	SAMN02250933
Pseudoalteromonas luteoviolacea DSM 6061	strain: DSM 6061	1365250	ASM162565v1	GCA_001625655.1	GenBank	NCBI Prokaryotic Genome Annotation Pipeline	Contig	135260	5891334	2016-04-22	5115	PRJNA213492	SAMN02250934
Pseudoalteromonas luteoviolacea CPMOR-1	strain: CPMOR-1	1365248	ASM162568v1	GCA_001625685.1	GenBank	NCBI Prokaryotic Genome Annotation Pipeline	Contig	176920	5967895	2016-04-22	5317	PRJNA213490	SAMN02250928
Pseudoalteromonas luteoviolacea H33-S	strain: H33-S	1365252	H33-S_1.0	GCA_001625695.1	GenBank	NCBI Prokaryotic Genome Annotation Pipeline	Contig	146753	6109792	2016-04-22	5228	PRJNA213494	SAMN02250936
Pseudoalteromonas luteoviolacea S4060-1	strain: S4060-1	1365257	S4060-1_1.0	GCA_001625705.1	GenBank	NCBI Prokaryotic Genome Annotation Pipeline	Contig	198779	5953020	2016-04-22	5225	PRJNA213495	SAMN02250942
Pseudoalteromonas luteoviolacea S4047-1	strain: S4047-1	1365256	S4047-1_1.0	GCA_001625715.1	GenBank	NCBI Prokaryotic Genome Annotation Pipeline	Contig	138179	6061165	2016-04-22	5220	PRJNA213498	SAMN02250940
Aquimarina aggregata	strain: RZW4-3-2	1642818	ASM163274v1	GCA_001632745.1	GenBank	NCBI Prokaryotic Genome Annotation Pipeline	Contig	567233	6186893	2016-04-27	5197	PRJNA308409	SAMN04395152
Alteromonas stellipolaris	strain: PQQ-42	233316	ASM163276v1	GCA_001632765.1	GenBank	NCBI Prokaryotic Genome Annotation Pipeline	Complete Genome	4755740	4755740	2016-04-27	4059	PRJNA319005	SAMN04874702
Alteromonas stellipolaris	strain: PQQ-44	233316	ASM163282v1	GCA_001632825.1	GenBank	NCBI Prokaryotic Genome Annotation Pipeline	Complete Genome	4721861	4721861	2016-04-27	4060	PRJNA319007	SAMN04874701
Pseudoalteromonas luteoviolacea	strain: NCIMB 2035	43657	ASM163406v1	GCA_001634065.1	GenBank	NCBI Prokaryotic Genome Annotation Pipeline	Contig	68321	5490728	2016-04-28	4486	PRJNA257559	SAMN02953434
Alcanivorax sp. HI0013	strain: HI0013	1822221	ASM163470v1	GCA_001634705.1	GenBank	NCBI Prokaryotic Genome Annotation Pipeline	Contig	18983	6607668	2016-05-02	7978	PRJNA305749	SAMN04580760
Alcanivorax sp. HI0033	strain: HI0033	1822228	ASM163483v1	GCA_001634835.1	GenBank	NCBI Prokaryotic Genome Annotation Pipeline	Contig	20669	3659598	2016-05-02	3620	PRJNA305749	SAMN04580767
Alcanivorax sp. HI0035	strain: HI0035	1822229	ASM163485v1	GCA_001634855.1	GenBank	NCBI Prokaryotic Genome Annotation Pipeline	Contig	17383	6690527	2016-05-02	8050	PRJNA305749	SAMN04580768
Alcanivorax sp. HI0044	strain: HI0044	1822234	ASM163494v1	GCA_001634945.1	GenBank	NCBI Prokaryotic Genome Annotation Pipeline	Contig	10187	5153888	2016-05-02	5863	PRJNA305749	SAMN04580773
Alcanivorax sp. HI0083	strain: HI0083	1822258	ASM163517v1	GCA_001635175.1	GenBank	NCBI Prokaryotic Genome Annotation Pipeline	Contig	5595	4446909	2016-05-02	5170	PRJNA305749	SAMN04580797
Alcanivorax sp. HI0003	strain: HI0003	1822217	ASM163551v1	GCA_001635515.1	GenBank	NCBI Prokaryotic Genome Annotation Pipeline	Contig	25724	3635447	2016-05-02	3523	PRJNA305749	SAMN04580756
Alcanivorax sp. HI0007	strain: HI0007	1822218	ASM163552v1	GCA_001635525.1	GenBank	NCBI Prokaryotic Genome Annotation Pipeline	Contig	46304	3620498	2016-05-02	3485	PRJNA305749	SAMN04580757
Alcanivorax sp. HI0011	strain: HI0011	1822220	ASM163556v1	GCA_001635565.1	GenBank	NCBI Prokaryotic Genome Annotation Pipeline	Contig	21670	5632014	2016-05-02	6688	PRJNA305749	SAMN04580759
Pseudoalteromonas shioyasakiensis	strain: HI0053	1190813	ASM163559v1	GCA_001635595.1	GenBank	NCBI Prokaryotic Genome Annotation Pipeline	Contig	5342	6718721	2016-05-02	7526	PRJNA305749	SAMN04580776
Leptolyngbya valderiana BDU 20041	strain: BDU 20041	322866	ASM163739v1	GCA_001637395.1	GenBank	NCBI Prokaryotic Genome Annotation Pipeline	Contig	16575	6991351	2016-05-05	5761	PRJNA312862	SAMN04508134
Microbulbifer flavimaris	strain: WRN-8	1781068	ASM164175v2	GCA_001641755.2	GenBank	NCBI Prokaryotic Genome Annotation Pipeline	Contig	986692	3643020	2017-10-04	3203	PRJNA309016	SAMN04419353
Pseudoalteromonas luteoviolacea	strain: IPB1	43657	ASM169645v1	GCA_001696455.1	GenBank	NCBI Prokaryotic Genome Annotation Pipeline	Scaffold	539200	6068981	2016-07-28	5123	PRJNA321554	SAMN04999933
Nostoc sp. MBR 210	isolate: MBR 210	1881015	ASM169843v1	GCA_001698435.1	GenBank	NCBI Prokaryotic Genome Annotation Pipeline	Scaffold	260424	6931753	2016-08-03	5798	PRJNA329640	SAMN05416363
Pseudoalteromonas sp. BMB	strain: BMB	1874619	ASM170923v1	GCA_001709235.1	GenBank	NCBI Prokaryotic Genome Annotation Pipeline	Contig	98569	5385996	2016-08-23	4722	PRJNA329295	SAMN05408344
Nostoc sp. KVJ20	strain: KVJ20	457944	ASM171279v1	GCA_001712795.1	GenBank	NCBI Prokaryotic Genome Annotation Pipeline	Scaffold	41001	9184886	2016-08-25	7676	PRJNA310825	SAMN04453661
Anaerolineaceae bacterium oral taxon 439	strain: W11661	1889813	ASM171754v1	GCA_001717545.1	GenBank	NCBI Prokaryotic Genome Annotation Pipeline	Complete Genome	2945494	2945494	2016-08-31	2614	PRJNA282954	SAMN05505093
Pseudoalteromonas tetraodonis	strain: CSB01KR	43659	ASM172342v1	GCA_001723425.1	GenBank	NCBI Prokaryotic Genome Annotation Pipeline	Scaffold	127656	3675392	2016-09-12	3369	PRJNA328511	SAMN05374559
Microbulbifer aggregans	strain: CCB-MM1	1769779	ASM175010v1	GCA_001750105.1	GenBank	Annotation submitted by Universiti Sains Malaysia	Complete Genome	3864326	3864326	2016-09-30	3388	PRJNA305828	SAMN04334609
Pseudoalteromonas luteoviolacea	strain: S4054249	43657	ASM175016v1	GCA_001750165.1	GenBank	NCBI Prokaryotic Genome Annotation Pipeline	Complete Genome	4902887	6223983	2016-09-30	5151	PRJNA312897	SAMN04508262
Pseudoalteromonas luteoviolacea	strain: S4054	43657	ASM175018v1	GCA_001750185.1	GenBank	NCBI Prokaryotic Genome Annotation Pipeline	Complete Genome	4900223	6221248	2016-09-30	5148	PRJNA312897	SAMN04508260
Alteromonas macleodii	strain: KCC01	28108	ASM175029v1	GCA_001750295.1	GenBank	Annotation submitted by US Naval Research Lab	Contig	469776	5243647	2016-09-30	4974	PRJNA338983	SAMN05578453
Alteromonas macleodii	strain: CUKW	28108	ASM175030v1	GCA_001750305.1	GenBank	Annotation submitted by US Naval Research Lab	Contig	469769	5249970	2016-09-30	4983	PRJNA338983	SAMN05578452
Alteromonas macleodii	strain: KCPu01	28108	ASM175031v1	GCA_001750315.1	GenBank	Annotation submitted by US Naval Research Lab	Contig	469776	5248437	2016-09-30	4980	PRJNA338983	SAMN05578455
Alteromonas macleodii	strain: KCP01	28108	ASM175036v1	GCA_001750365.1	GenBank	Annotation submitted by US Naval Research Lab	Contig	469908	5243117	2016-09-30	4988	PRJNA338983	SAMN05578454
Pseudoalteromonas luteoviolacea	strain: S40542	43657	ASM175040v1	GCA_001750405.1	GenBank	NCBI Prokaryotic Genome Annotation Pipeline	Complete Genome	4900219	6221346	2016-09-30	5143	PRJNA312897	SAMN04508261
Alteromonas confluentis	strain: KCTC 42603	1656094	ASM175710v1	GCA_001757105.1	GenBank	NCBI Prokaryotic Genome Annotation Pipeline	Scaffold	215841	4864964	2016-10-11	4260	PRJNA336468	SAMN05511237
Alteromonas lipolytica	strain: JW12	1856405	ASM175846v1	GCA_001758465.1	GenBank	NCBI Prokaryotic Genome Annotation Pipeline	Scaffold	403822	5018451	2016-10-12	4434	PRJNA336468	SAMN05511236
Pseudoalteromonas byunsanensis	strain: JCM 12483	327939	ASM185447v1	GCA_001854475.1	GenBank	NCBI Prokaryotic Genome Annotation Pipeline	Scaffold	236863	4743224	2016-10-26	4090	PRJNA336466	SAMN05792550
Pseudoalteromonas sp. JW3	strain: JW3	1859458	ASM185455v1	GCA_001854555.1	GenBank	NCBI Prokaryotic Genome Annotation Pipeline	Scaffold	287912	4854417	2016-10-26	4204	PRJNA336466	SAMN05511239
Pseudoalteromonas amylolytica	strain: JW1	1859457	ASM185460v1	GCA_001854605.1	GenBank	NCBI Prokaryotic Genome Annotation Pipeline	Scaffold	281074	4856394	2016-10-26	4212	PRJNA336466	SAMN05511238
Alteromonas sp. V450	strain: V450	1912139	ASM188507v1	GCA_001885075.1	GenBank	NCBI Prokaryotic Genome Annotation Pipeline	Contig	4389503	4394900	2016-11-21	3858	PRJNA349745	SAMN05931236
Alteromonas sp. Mex14	strain: Mex14	1917157	ASM188637v1	GCA_001886375.1	GenBank	NCBI Prokaryotic Genome Annotation Pipeline	Complete Genome	4489455	4489455	2016-11-28	3807	PRJNA352689	SAMN05991975
Alteromonas mediterranea	strain: CP48	314275	ASM188639v1	GCA_001886395.1	GenBank	NCBI Prokaryotic Genome Annotation Pipeline	Complete Genome	4324292	4927947	2016-11-28	4306	PRJNA352689	SAMN05991972
Alteromonas mediterranea	strain: CP49	314275	ASM188641v1	GCA_001886415.1	GenBank	NCBI Prokaryotic Genome Annotation Pipeline	Complete Genome	4361254	4971381	2016-11-28	4350	PRJNA352689	SAMN05991973
Alteromonas mediterranea	strain: RG65	314275	ASM188643v1	GCA_001886435.1	GenBank	NCBI Prokaryotic Genome Annotation Pipeline	Complete Genome	4349864	4652214	2016-11-28	4095	PRJNA352689	SAMN05991974
Alteromonas mediterranea	strain: AR43	314275	ASM188645v1	GCA_001886455.1	GenBank	NCBI Prokaryotic Genome Annotation Pipeline	Complete Genome	4344439	4344439	2016-11-28	3716	PRJNA352689	SAMN05991969
Alteromonas sp. RW2A1	strain: RW2A1	1917158	ASM188647v1	GCA_001886475.1	GenBank	NCBI Prokaryotic Genome Annotation Pipeline	Complete Genome	4143824	4143824	2016-11-28	3611	PRJNA352689	SAMN05992015
Alcanivorax borkumensis	isolate: ABS183	59754	ASM188711v1	GCA_001887115.1	GenBank	NCBI Prokaryotic Genome Annotation Pipeline	Contig	82973	3069971	2016-11-28	2803	PRJNA296541	SAMN04100213
Hydrococcus rivularis NIES-593	strain: NIES-593	1921803	ASM190463v1	GCA_001904635.1	GenBank	NCBI Prokaryotic Genome Annotation Pipeline	Scaffold	132721	5148315	2016-12-14	4619	PRJNA347433	SAMN05890686
Fischerella major NIES-592	strain: NIES-592	210994	ASM190464v1	GCA_001904645.1	GenBank	NCBI Prokaryotic Genome Annotation Pipeline	Scaffold	287222	5639496	2016-12-14	4797	PRJNA347433	SAMN05890685
Nostoc calcicola FACHB-389	strain: FACHB-389	1357508	ASM190471v1	GCA_001904715.1	GenBank	NCBI Prokaryotic Genome Annotation Pipeline	Scaffold	40511	9049214	2016-12-14	7401	PRJNA347433	SAMN05890684
Gemmatimonas sp. 13_1_20CM_3_60_15		1805208	ASM192019v1	GCA_001920195.1	GenBank	NCBI Prokaryotic Genome Annotation Pipeline	Scaffold	3569	791431	2016-12-23	924	PRJNA297196	SAMN04327727
Pseudoalteromonas haloplanktis	strain: ATCC 700530	228	ASM192493v1	GCA_001924935.1	GenBank	NCBI Prokaryotic Genome Annotation Pipeline	Contig	797546	3974626	2016-12-29	3607	PRJNA306252	SAMN04348898
Alteromonas sp. W12	strain: W12	1772289	ASM192494v1	GCA_001924945.1	GenBank	NCBI Prokaryotic Genome Annotation Pipeline	Contig	877525	4604222	2016-12-29	3958	PRJNA306252	SAMN04348724
Leptolyngbya sp. 'hensonii'	strain: hensonii	1922337	ASM193911v1	GCA_001939115.1	GenBank	NCBI Prokaryotic Genome Annotation Pipeline	Contig	137782	5940030	2017-01-06	5366	PRJNA355315	SAMN06074267
Winogradskyella sp. J14-2	strain: J14-2	1936080	ASM197172v1	GCA_001971725.1	GenBank	NCBI Prokaryotic Genome Annotation Pipeline	Complete Genome	3349669	3349669	2017-01-26	3013	PRJNA362240	SAMN06236788
Mastigocladus laminosus UU774	strain: UU774	1594576	ASM199080v2	GCA_001990805.2	GenBank	NCBI Prokaryotic Genome Annotation Pipeline	Scaffold	87912	7040464	2019-04-02	6018	PRJNA350610	SAMN05942614
Pseudoalteromonas aliena	strain: EH1	247523	ASM199922v1	GCA_001999225.1	GenBank	NCBI Prokaryotic Genome Annotation Pipeline	Complete Genome	4594697	4594697	2017-02-14	4101	PRJNA371403	SAMN06298625
Microbulbifer agarilyticus	strain: GP101	260552	ASM199994v1	GCA_001999945.1	GenBank	NCBI Prokaryotic Genome Annotation Pipeline	Complete Genome	4255625	4255625	2017-02-15	3555	PRJNA371746	SAMN06311449
Gemmatimonadaceae bacterium 4484_173	isolate: 4484_173	1956166	ASM204984v1	GCA_002049845.1	GenBank	NCBI Prokaryotic Genome Annotation Pipeline	Contig	10648	1669944	2017-03-20	1709	PRJNA362212	SAMN06288092
Alcanivorax xenomutans	strain: P40	1094342	ASM207281v1	GCA_002072815.1	GenBank	NCBI Prokaryotic Genome Annotation Pipeline	Complete Genome	4733951	4733951	2017-03-27	4341	PRJNA161089	SAMN03965495
Anaerolineaceae bacterium 4572_32.1	isolate: 4572_32.1	1971623	ASM208434v1	GCA_002084345.1	GenBank	NCBI Prokaryotic Genome Annotation Pipeline	Scaffold	9374	2439481	2017-04-10	2338	PRJNA362212	SAMN06628327
Anaerolineaceae bacterium 4572_32.2	isolate: 4572_32.2	1971624	ASM208462v1	GCA_002084625.1	GenBank	NCBI Prokaryotic Genome Annotation Pipeline	Scaffold	14812	3496831	2017-04-10	3209	PRJNA362212	SAMN06628328
Anaerolineaceae bacterium 4572_5.1	isolate: 4572_5.1	1971724	ASM208471v1	GCA_002084715.1	GenBank	NCBI Prokaryotic Genome Annotation Pipeline	Scaffold	10013	2550588	2017-04-10	2386	PRJNA362212	SAMN06638369
Anaerolineaceae bacterium 4572_5.2	isolate: 4572_5.2	1971725	ASM208474v1	GCA_002084745.1	GenBank	NCBI Prokaryotic Genome Annotation Pipeline	Scaffold	9009	2814170	2017-04-10	2844	PRJNA362212	SAMN06638385
Anaerolineaceae bacterium 4572_78	isolate: 4572_78	1972460	ASM208487v1	GCA_002084875.1	GenBank	NCBI Prokaryotic Genome Annotation Pipeline	Scaffold	21955	4104200	2017-04-10	3504	PRJNA362212	SAMN06638406
Anaerolinea sp. 4484_236	isolate: 4484_236	1968532	ASM208506v1	GCA_002085065.1	GenBank	NCBI Prokaryotic Genome Annotation Pipeline	Scaffold	6466	1955540	2017-04-10	2017	PRJNA362212	SAMN06561765
Leptolyngbya boryana IAM M-101	strain: IAM M-101	411966	ASM214247v1	GCA_002142475.1	GenBank	Annotation submitted by Graduate School of Bioagricultural Sciences, Nagoya University	Complete Genome	6176364	6803468	2015-02-14	6422	PRJDB706	SAMD00019988
Leptolyngbya boryana dg5	strain: dg5	1260963	ASM214249v1	GCA_002142495.1	GenBank	Annotation submitted by Graduate School of Bioagricultural Sciences, Nagoya University	Complete Genome	6176365	6803469	2015-02-14	6422	PRJDB706	SAMD00019989
Nostoc sp. T09	strain: T09	1932621	ASM215469v1	GCA_002154695.1	GenBank	NCBI Prokaryotic Genome Annotation Pipeline	Scaffold	52667	8251853	2017-05-22	7050	PRJNA360300	SAMN06208854
Nostoc sp. 106C	strain: 106C	1932667	ASM215472v1	GCA_002154725.1	GenBank	NCBI Prokaryotic Genome Annotation Pipeline	Contig	83306	8662725	2017-05-22	7184	PRJNA360305	SAMN06208961
Nostoc sp. RF31YmG	strain: RF31YmG	1932668	ASM215518v1	GCA_002155185.1	GenBank	NCBI Prokaryotic Genome Annotation Pipeline	Scaffold	30491	9205737	2017-05-22	7759	PRJNA360315	SAMN06209042
Pseudoalteromonas ulvae	strain: TC14	107327	ASM215654v1	GCA_002156545.1	GenBank	NCBI Prokaryotic Genome Annotation Pipeline	Scaffold	531850	4586484	2017-05-22	4182	PRJNA375740	SAMN06344515
Marinomonas sp. 42_23_T18	isolate: 42_23_T18	1856283	ASM216305v1	GCA_002163055.1	GenBank	NCBI Prokaryotic Genome Annotation Pipeline	Scaffold	4676	2338601	2017-05-31	2449	PRJNA320927	SAMN05179555
Winogradskyella sp. PC-19	strain: PC-19	754417	ASM216385v1	GCA_002163855.1	GenBank	NCBI Prokaryotic Genome Annotation Pipeline	Chromosome	2254279	2977523	2017-06-02	2777	PRJNA357128	SAMN06133349
Pseudoalteromonas sp. A601	strain: A601	1967839	ASM216557v1	GCA_002165575.1	GenBank	NCBI Prokaryotic Genome Annotation Pipeline	Contig	174734	4894540	2017-06-02	4369	PRJNA378700	SAMN06560034
Acidimicrobiaceae bacterium TMED244	isolate: TMED244	1986621	ASM216885v1	GCA_002168855.1	GenBank	NCBI Prokaryotic Genome Annotation Pipeline	Contig	37287	583806	2017-06-05	660	PRJNA385857	SAMN06972098
Acidimicrobiaceae bacterium TMED224	isolate: TMED224	1986620	ASM216909v1	GCA_002169095.1	GenBank	NCBI Prokaryotic Genome Annotation Pipeline	Contig	136946	1435494	2017-06-05	1447	PRJNA385857	SAMN06972078
Acidimicrobiaceae bacterium TMED189	isolate: TMED189	1986618	ASM216984v1	GCA_002169845.1	GenBank	NCBI Prokaryotic Genome Annotation Pipeline	Contig	25024	641117	2017-06-05	752	PRJNA385857	SAMN06972043
Acidimicrobiaceae bacterium TMED130	isolate: TMED130	1986616	ASM217011v1	GCA_002170115.1	GenBank	NCBI Prokaryotic Genome Annotation Pipeline	Contig	240478	1458317	2017-06-05	1469	PRJNA385857	SAMN06971984
Acidimicrobiaceae bacterium TMED77	isolate: TMED77	1986623	ASM217160v1	GCA_002171605.1	GenBank	NCBI Prokaryotic Genome Annotation Pipeline	Contig	149580	1393973	2017-06-05	1393	PRJNA385857	SAMN06971931
Acidimicrobiaceae bacterium TMED210	isolate: TMED210	1986619	ASM217181v2	GCA_002171815.2	GenBank	NCBI Prokaryotic Genome Annotation Pipeline	Contig	17398	649068	2018-11-25	728	PRJNA385857	SAMN06972064
Pseudoalteromonas sp. TMED43	isolate: TMED43	1986613	ASM217301v1	GCA_002173015.1	GenBank	NCBI Prokaryotic Genome Annotation Pipeline	Contig	24703	3994825	2017-06-05	3639	PRJNA385857	SAMN06971897
Alteromonas sp. TMED35	isolate: TMED35	1986603	ASM217303v1	GCA_002173035.1	GenBank	NCBI Prokaryotic Genome Annotation Pipeline	Contig	71722	4357171	2017-06-05	3772	PRJNA385857	SAMN06971889
Marinomonas agarivorans	strain: QM202	1902503	ASM217341v2	GCA_002173415.2	GenBank	NCBI Prokaryotic Genome Annotation Pipeline	Scaffold	139607	3235607	2019-03-02	3075	PRJNA386639	SAMN07125512
Pseudoalteromonas piscicida	strain: DE2-B	43662	ASM220813v1	GCA_002208135.1	GenBank	NCBI Prokaryotic Genome Annotation Pipeline	Complete Genome	4128210	5317048	2017-06-26	4722	PRJNA374735	SAMN06333962
Alcanivorax sp. N3-2A	strain: N3-2A	2014542	ASM221610v1	GCA_002216105.1	GenBank	NCBI Prokaryotic Genome Annotation Pipeline	Chromosome	1383958	4748180	2017-07-10	4388	PRJNA391035	SAMN07256653
Nodularia sp. NIES-3585	strain: NIES-3585	1973477	ASM221806v1	GCA_002218065.1	GenBank	Annotation submitted by Toyohashi University of Technology	Scaffold	1022420	5773538	2017-06-23	5101	PRJDB5665	SAMD00079814
Pseudoalteromonas nigrifaciens	strain: KMM 661	28109	ASM222150v1	GCA_002221505.1	GenBank	Annotation submitted by Shandong University	Complete Genome	3521200	4274777	2017-07-19	4122	PRJNA196219	SAMN03380226
Pseudoalteromonas espejiana DSM 9414	strain: ATCC 29659	1314869	ASM222152v1	GCA_002221525.1	GenBank	Annotation submitted by Shandong University	Complete Genome	3720756	4500451	2017-07-19	4191	PRJNA196117	SAMN03380224
Nostoc sp. 'Peltigera membranacea cyanobiont' 213	strain: 213	2014530	ASM224597v1	GCA_002245975.1	GenBank	NCBI Prokaryotic Genome Annotation Pipeline	Scaffold	44531	8331440	2017-08-11	7021	PRJNA389200	SAMN07191895
Nostoc sp. 'Peltigera membranacea cyanobiont' 232	strain: 232	2014531	ASM224598v1	GCA_002245985.1	GenBank	NCBI Prokaryotic Genome Annotation Pipeline	Scaffold	49482	9158766	2017-08-11	8097	PRJNA389202	SAMN07191897
Nostoc sp. 'Peltigera membranacea cyanobiont' 210A	strain: 210A	2014529	ASM224601v1	GCA_002246015.1	GenBank	NCBI Prokaryotic Genome Annotation Pipeline	Scaffold	210557	8325913	2017-08-11	7132	PRJNA389199	SAMN07191894
Hahella sp. CCB-MM4	strain: CCB-MM4	1926491	ASM226052v1	GCA_002260525.1	GenBank	NCBI Prokaryotic Genome Annotation Pipeline	Contig	232349	6663740	2017-08-18	5977	PRJNA356491	SAMN06114548
Winogradskyella aurantia	strain: WNB302	1915063	ASM226685v1	GCA_002266855.1	GenBank	NCBI Prokaryotic Genome Annotation Pipeline	Contig	487698	3203946	2017-08-23	2909	PRJNA386414	SAMN06947015
Alteromonas macleodii	isolate: Amac816	28108	ASM227186v1	GCA_002271865.1	GenBank	NCBI Prokaryotic Genome Annotation Pipeline	Contig	164855	4890273	2017-08-16	4259	PRJNA328503	SAMN05374556
Pseudoalteromonas sp. NBT06-2	strain: NBT06-2	2025950	ASM227604v1	GCA_002276045.1	GenBank	NCBI Prokaryotic Genome Annotation Pipeline	Contig	43976	5774532	2017-08-28	5299	PRJNA397862	SAMN07490266
Pseudoalteromonas sp. HM-SA03	strain: HM-SA03	2029678	ASM228934v1	GCA_002289345.1	GenBank	NCBI Prokaryotic Genome Annotation Pipeline	Scaffold	77701	5251709	2017-09-11	4722	PRJNA400113	SAMN07556797
Pseudoalteromonas issachenkonii	strain: KMM 3549	152297	ASM231079v1	GCA_002310795.1	GenBank	Annotation submitted by Shandong University	Complete Genome	3403660	4132618	2017-09-18	3899	PRJNA196215	SAMN03380225
Pseudoalteromonas tunicata	strain: D2	314281	ASM231081v1	GCA_002310815.1	GenBank	Annotation submitted by Shandong University	Complete Genome	3978968	4959443	2017-09-18	4555	PRJNA196226	SAMN03380230
Pseudoalteromonas tetraodonis	strain: GFC	43659	ASM231083v1	GCA_002310835.1	GenBank	Annotation submitted by Shandong University	Complete Genome	3399143	4128400	2017-09-18	3928	PRJNA196225	SAMN03380228
Pseudoalteromonas agarivorans DSM 14585	strain: DSM 14585	1312369	ASM231085v1	GCA_002310855.1	GenBank	Annotation submitted by Shandong University	Complete Genome	3701940	4544962	2017-09-18	4292	PRJNA195419	SAMN03380222
Pseudoalteromonas sp. JB197	strain: JB197	1434839	ASM233220v1	GCA_002332205.1	GenBank	NCBI Prokaryotic Genome Annotation Pipeline	Contig	3277462	4161601	2017-09-21	3817	PRJNA387187	SAMN07141177
Stanieria sp. NIES-3757	strain: NIES-3757	1807358	ASM235545v1	GCA_002355455.1	GenBank	Annotation submitted by Environment and Life Sciences, Toyohashi University of Technology	Complete Genome	5319768	5463308	2016-03-08	4970	PRJDB4607	SAMD00047668
Nostoc linckia NIES-25	strain: NIES-25	1091006	ASM236803v1	GCA_002368035.1	GenBank	Annotation submitted by Toyohashi University of Technology	Chromosome	685248	8590040	2017-06-25	7031	PRJDB5665	SAMD00079798
Nostoc carneum NIES-2107	strain: NIES-2107	1973483	ASM236815v1	GCA_002368155.1	GenBank	Annotation submitted by Toyohashi University of Technology	Chromosome	1224837	9359223	2017-06-25	7596	PRJDB5665	SAMD00079804
Nostoc sp. NIES-2111	strain: NIES-2111	1973475	ASM236821v1	GCA_002368215.1	GenBank	Annotation submitted by Toyohashi University of Technology	Chromosome	6515760	7876755	2017-06-25	6846	PRJDB5665	SAMD00079809
Leptolyngbya boryana NIES-2135	strain: NIES-2135	1973484	ASM236825v1	GCA_002368255.1	GenBank	Annotation submitted by Toyohashi University of Technology	Complete Genome	6255463	7233668	2017-06-25	6823	PRJDB5665	SAMD00079812
Fischerella sp. NIES-4106	strain: NIES-4106	2005456	ASM236831v1	GCA_002368315.1	GenBank	Annotation submitted by Toyohashi University of Technology	Chromosome	2751013	7250844	2017-06-25	6254	PRJDB5665	SAMD00081167
Nostoc sp. NIES-4103	strain: NIES-4103	2005458	ASM236833v1	GCA_002368335.1	GenBank	Annotation submitted by Toyohashi University of Technology	Chromosome	216952	8590607	2017-06-25	7032	PRJDB5665	SAMD00081169
Pseudoalteromonas marina	strain: ECSMB14103	267375	ASM240708v1	GCA_002407085.1	GenBank	NCBI Prokaryotic Genome Annotation Pipeline	Complete Genome	3441076	3441076	2017-10-02	3202	PRJNA407902	SAMN07666111
Pseudoalteromonas sp. 1_2015MBL_MicDiv	isolate: 15DKN1, strain: 1_2015MBL_MicDiv	1720343	ASM240750v1	GCA_002407505.1	GenBank	NCBI Prokaryotic Genome Annotation Pipeline	Complete Genome	3952635	4859883	2017-10-02	4257	PRJNA296374	SAMN04096401
Alteromonas pelagimontana	strain: 5.12	1858656	ASM249997v2	GCA_002499975.2	GenBank	NCBI Prokaryotic Genome Annotation Pipeline (PGAP)	Complete Genome	4314189	4314189	2020-05-11	3784	PRJNA386068	SAMN06924978
Pseudoalteromonas sp. GCY	strain: GCY	2003316	ASM259181v1	GCA_002591815.1	GenBank	NCBI Prokaryotic Genome Annotation Pipeline	Contig	168933	5384939	2017-10-19	4782	PRJNA387228	SAMN07142340
Nostoc linckia z18	strain: z18	1628752	ASM260792v1	GCA_002607925.1	GenBank	NCBI Prokaryotic Genome Annotation Pipeline	Scaffold	60559	8898113	2017-10-20	7416	PRJNA274736	SAMN03338913
Nostoc linckia z2	strain: z2	1628741	ASM260795v1	GCA_002607955.1	GenBank	NCBI Prokaryotic Genome Annotation Pipeline	Scaffold	78562	9011414	2017-10-20	7620	PRJNA274736	SAMN03338898
Nostoc linckia z1	strain: z1	1612423	ASM260796v1	GCA_002607965.1	GenBank	NCBI Prokaryotic Genome Annotation Pipeline	Scaffold	92647	9033951	2017-10-20	7628	PRJNA274736	SAMN03338897
Nostoc linckia z3	strain: z3	1628742	ASM260801v1	GCA_002608015.1	GenBank	NCBI Prokaryotic Genome Annotation Pipeline	Scaffold	100750	8984433	2017-10-20	7565	PRJNA274736	SAMN03338900
Nostoc linckia z4	strain: z4	1628743	ASM260807v1	GCA_002608075.1	GenBank	NCBI Prokaryotic Genome Annotation Pipeline	Scaffold	111017	8997966	2017-10-20	7576	PRJNA274736	SAMN03338901
Nostoc linckia z6	strain: z6	1628744	ASM260810v1	GCA_002608105.1	GenBank	NCBI Prokaryotic Genome Annotation Pipeline	Scaffold	108283	9014207	2017-10-20	7569	PRJNA274736	SAMN03338903
Nostoc linckia z7	strain: z7	1628745	ASM260813v1	GCA_002608135.1	GenBank	NCBI Prokaryotic Genome Annotation Pipeline	Scaffold	67411	9038860	2017-10-20	7645	PRJNA274736	SAMN03338899
Nostoc linckia z8	strain: z8	1628746	ASM260814v1	GCA_002608145.1	GenBank	NCBI Prokaryotic Genome Annotation Pipeline	Scaffold	51065	9054479	2017-10-20	7633	PRJNA274736	SAMN03338904
Nostoc linckia z9	strain: z9	1628747	ASM260822v1	GCA_002608225.1	GenBank	NCBI Prokaryotic Genome Annotation Pipeline	Scaffold	49380	8951761	2017-10-20	7502	PRJNA274736	SAMN03338905
Nostoc linckia z13	strain: z13	1628748	ASM260827v1	GCA_002608275.1	GenBank	NCBI Prokaryotic Genome Annotation Pipeline	Scaffold	30329	9177463	2017-10-20	7753	PRJNA274736	SAMN03338908
Nostoc linckia z16	strain: z16	1628751	ASM260832v1	GCA_002608325.1	GenBank	NCBI Prokaryotic Genome Annotation Pipeline	Scaffold	50294	9936114	2017-10-20	8603	PRJNA274736	SAMN03338911
Nostoc linckia z14	strain: z14	1628749	ASM260834v1	GCA_002608345.1	GenBank	NCBI Prokaryotic Genome Annotation Pipeline	Scaffold	42821	8997043	2017-10-20	7532	PRJNA274736	SAMN03338909
Nostoc linckia z15	strain: z15	1628750	ASM260838v1	GCA_002608385.1	GenBank	NCBI Prokaryotic Genome Annotation Pipeline	Contig	24782	9597019	2017-10-20	8262	PRJNA274736	SAMN03338910
Nostoc sp. 'Peltigera malacea cyanobiont' DB3992	isolate: DB3992	1206980	ASM263175v1	GCA_002631755.1	GenBank	NCBI Prokaryotic Genome Annotation Pipeline	Scaffold	13867	8521473	2017-10-23	8082	PRJNA389205	SAMN07192327
Alcanivorax sp.	isolate: CPC95	1872427	ASM268302v1	GCA_002683025.1	GenBank	NCBI Prokaryotic Genome Annotation Pipeline	Contig	171514	4033935	2017-10-24	3731	PRJNA391943	SAMN07618284
Alteromonas sp.	isolate: CPC94	232	ASM268305v1	GCA_002683055.1	GenBank	NCBI Prokaryotic Genome Annotation Pipeline	Contig	16907	1689296	2017-10-24	1549	PRJNA391943	SAMN07618339
Pseudoalteromonas sp.	isolate: CPC37	53249	ASM268411v1	GCA_002684115.1	GenBank	NCBI Prokaryotic Genome Annotation Pipeline	Contig	31515	992995	2017-10-24	949	PRJNA391943	SAMN07619811
Alteromonas sp.	isolate: CPC327	232	ASM268423v1	GCA_002684235.1	GenBank	NCBI Prokaryotic Genome Annotation Pipeline	Contig	60473	3226856	2017-10-24	2833	PRJNA391943	SAMN07618338
Alteromonas sp.	isolate: CPC291	232	ASM268473v1	GCA_002684735.1	GenBank	NCBI Prokaryotic Genome Annotation Pipeline	Contig	23621	2468659	2017-10-24	2327	PRJNA391943	SAMN07618337
Pseudoalteromonas sp.	isolate: CPC15	53249	ASM268517v1	GCA_002685175.1	GenBank	NCBI Prokaryotic Genome Annotation Pipeline	Contig	72686	4357658	2017-10-24	3890	PRJNA391943	SAMN07619809
Alcanivorax sp.	isolate: CPC11	1872427	ASM268555v1	GCA_002685555.1	GenBank	NCBI Prokaryotic Genome Annotation Pipeline	Scaffold	45230	3618159	2017-10-24	3408	PRJNA391943	SAMN07618283
Pseudoalteromonas sp.	isolate: ARS97	53249	ASM268559v1	GCA_002685595.1	GenBank	NCBI Prokaryotic Genome Annotation Pipeline	Contig	14064	3461786	2017-10-24	3101	PRJNA391943	SAMN07619808
Pseudoalteromonas sp.	isolate: CPC314	53249	ASM268567v1	GCA_002685675.1	GenBank	NCBI Prokaryotic Genome Annotation Pipeline	Contig	67426	1847304	2017-10-24	1718	PRJNA391943	SAMN07619810
Marinomonas sp.	isolate: ARS7	1904862	ASM268591v1	GCA_002685915.1	GenBank	NCBI Prokaryotic Genome Annotation Pipeline	Contig	94554	3736607	2017-10-24	3551	PRJNA391943	SAMN07619437
Alteromonas sp.	isolate: ARS20	232	ASM268622v1	GCA_002686225.1	GenBank	NCBI Prokaryotic Genome Annotation Pipeline	Contig	50741	3978387	2017-10-24	3521	PRJNA391943	SAMN07618336
Acidimicrobiaceae bacterium	isolate: ARS42	2024894	ASM268736v1	GCA_002687365.1	GenBank	NCBI Prokaryotic Genome Annotation Pipeline	Contig	68408	2344814	2017-10-24	2392	PRJNA391943	SAMN07618152
Acidimicrobiaceae bacterium	isolate: ARS1426	2024894	ASM268774v1	GCA_002687745.1	GenBank	NCBI Prokaryotic Genome Annotation Pipeline	Contig	78225	1849034	2017-10-24	1846	PRJNA391943	SAMN07618151
Acidimicrobiaceae bacterium	isolate: ARS1215	2024894	ASM268824v1	GCA_002688245.1	GenBank	NCBI Prokaryotic Genome Annotation Pipeline	Contig	70792	1446927	2017-10-24	1411	PRJNA391943	SAMN07618150
Acidimicrobiaceae bacterium	isolate: ARS1034	2024894	ASM269017v1	GCA_002690175.1	GenBank	NCBI Prokaryotic Genome Annotation Pipeline	Contig	38545	1862734	2017-10-24	1901	PRJNA391943	SAMN07618149
Acidimicrobiaceae bacterium	isolate: ARS1030	2024894	ASM269020v1	GCA_002690205.1	GenBank	NCBI Prokaryotic Genome Annotation Pipeline	Contig	29545	2624467	2017-10-24	2682	PRJNA391943	SAMN07618148
Alteromonas sp.	isolate: MED681	232	ASM269098v1	GCA_002690985.1	GenBank	NCBI Prokaryotic Genome Annotation Pipeline	Contig	17658	3404566	2017-10-24	3098	PRJNA391943	SAMN07618345
Alteromonas sp.	isolate: MED668	232	ASM269112v1	GCA_002691125.1	GenBank	NCBI Prokaryotic Genome Annotation Pipeline	Contig	68219	4366915	2017-10-24	3868	PRJNA391943	SAMN07618344
Acidimicrobiaceae bacterium	isolate: MED569	2024894	ASM269186v1	GCA_002691865.1	GenBank	NCBI Prokaryotic Genome Annotation Pipeline	Contig	13688	1687235	2017-10-24	1743	PRJNA391943	SAMN07618161
Acidimicrobiaceae bacterium	isolate: IN919	2024894	ASM269254v1	GCA_002692545.1	GenBank	NCBI Prokaryotic Genome Annotation Pipeline	Contig	15909	2072187	2017-10-24	2106	PRJNA391943	SAMN07618159
Acidimicrobiaceae bacterium	isolate: IN1213	2024894	ASM269294v1	GCA_002692945.1	GenBank	NCBI Prokaryotic Genome Annotation Pipeline	Contig	22455	1920553	2017-10-24	1959	PRJNA391943	SAMN07618157
Acidimicrobiaceae bacterium	isolate: EAC65	2024894	ASM269337v1	GCA_002693375.1	GenBank	NCBI Prokaryotic Genome Annotation Pipeline	Contig	41587	2147286	2017-10-24	2177	PRJNA391943	SAMN07618155
Alteromonas sp.	isolate: EAC615	232	ASM269357v1	GCA_002693575.1	GenBank	NCBI Prokaryotic Genome Annotation Pipeline	Contig	26804	2289656	2017-10-24	2078	PRJNA391943	SAMN07618342
Alteromonas sp.	isolate: EAC37	232	ASM269376v1	GCA_002693765.1	GenBank	NCBI Prokaryotic Genome Annotation Pipeline	Contig	44577	3728455	2017-10-24	3338	PRJNA391943	SAMN07618340
Alcanivorax sp.	isolate: IN928	1872427	ASM269384v1	GCA_002693845.1	GenBank	NCBI Prokaryotic Genome Annotation Pipeline	Contig	28205	3042430	2017-10-24	2928	PRJNA391943	SAMN07618286
Acidimicrobiaceae bacterium	isolate: IN924	2024894	ASM269388v1	GCA_002693885.1	GenBank	NCBI Prokaryotic Genome Annotation Pipeline	Contig	50168	1977255	2017-10-24	1976	PRJNA391943	SAMN07618160
Alteromonas sp.	isolate: IN32	232	ASM269422v1	GCA_002694225.1	GenBank	NCBI Prokaryotic Genome Annotation Pipeline	Contig	26326	3934638	2017-10-24	3492	PRJNA391943	SAMN07618343
Acidimicrobiaceae bacterium	isolate: IN1214	2024894	ASM269462v1	GCA_002694625.1	GenBank	NCBI Prokaryotic Genome Annotation Pipeline	Contig	341054	1963834	2017-10-24	1937	PRJNA391943	SAMN07618158
Acidimicrobiaceae bacterium	isolate: EAC9	2024894	ASM269482v1	GCA_002694825.1	GenBank	NCBI Prokaryotic Genome Annotation Pipeline	Contig	35909	2727227	2017-10-24	2727	PRJNA391943	SAMN07618156
Alteromonas sp.	isolate: EAC51	232	ASM269606v1	GCA_002696065.1	GenBank	NCBI Prokaryotic Genome Annotation Pipeline	Contig	14596	2296379	2017-10-24	2278	PRJNA391943	SAMN07618341
Alcanivorax sp.	isolate: EAC41	1872427	ASM269618v1	GCA_002696185.1	GenBank	NCBI Prokaryotic Genome Annotation Pipeline	Contig	92717	4077124	2017-10-24	3838	PRJNA391943	SAMN07618285
Acidimicrobiaceae bacterium	isolate: EAC35	2024894	ASM269622v1	GCA_002696225.1	GenBank	NCBI Prokaryotic Genome Annotation Pipeline	Contig	45386	2296944	2017-10-24	2307	PRJNA391943	SAMN07618154
Aquimarina sp.	isolate: NAT579	1872586	ASM269747v1	GCA_002697475.1	GenBank	NCBI Prokaryotic Genome Annotation Pipeline	Contig	14091	2472652	2017-10-24	2262	PRJNA391943	SAMN07618358
Gemmatimonadaceae bacterium	isolate: NAT280	2026741	ASM269785v1	GCA_002697855.1	GenBank	NCBI Prokaryotic Genome Annotation Pipeline	Contig	31313	1882490	2017-10-24	1729	PRJNA391943	SAMN07619147
Acidimicrobiaceae bacterium	isolate: NAT255	2024894	ASM269796v1	GCA_002697965.1	GenBank	NCBI Prokaryotic Genome Annotation Pipeline	Contig	28641	1962157	2017-10-24	1993	PRJNA391943	SAMN07618170
Acidimicrobiaceae bacterium	isolate: NAT71	2024894	ASM269812v1	GCA_002698125.1	GenBank	NCBI Prokaryotic Genome Annotation Pipeline	Contig	98356	2633695	2017-10-24	2627	PRJNA391943	SAMN07618173
Acidimicrobiaceae bacterium	isolate: NAT292	2024894	ASM269844v1	GCA_002698445.1	GenBank	NCBI Prokaryotic Genome Annotation Pipeline	Contig	26029	1134048	2017-10-24	1170	PRJNA391943	SAMN07618172
Acidimicrobiaceae bacterium	isolate: NAT239	2024894	ASM269894v1	GCA_002698945.1	GenBank	NCBI Prokaryotic Genome Annotation Pipeline	Contig	22123	4357178	2017-10-24	4173	PRJNA391943	SAMN07618169
Anaerolineaceae bacterium	isolate: NAT123	2024896	ASM269912v1	GCA_002699125.1	GenBank	NCBI Prokaryotic Genome Annotation Pipeline	Contig	69233	8054069	2017-10-24	6874	PRJNA391943	SAMN07618353
Acidimicrobiaceae bacterium	isolate: NAT143	2024894	ASM269945v1	GCA_002699455.1	GenBank	NCBI Prokaryotic Genome Annotation Pipeline	Contig	94767	2084737	2017-10-24	2073	PRJNA391943	SAMN07618166
Acidimicrobiaceae bacterium	isolate: NAT13	2024894	ASM269950v1	GCA_002699505.1	GenBank	NCBI Prokaryotic Genome Annotation Pipeline	Contig	30182	1567482	2017-10-24	1602	PRJNA391943	SAMN07618165
Anaerolineaceae bacterium	isolate: NAT117	2024896	ASM269958v1	GCA_002699585.1	GenBank	NCBI Prokaryotic Genome Annotation Pipeline	Contig	674874	6701443	2017-10-24	5812	PRJNA391943	SAMN07618352
Acidimicrobiaceae bacterium	isolate: NAT108	2024894	ASM269962v1	GCA_002699625.1	GenBank	NCBI Prokaryotic Genome Annotation Pipeline	Contig	22536	2444895	2017-10-24	2474	PRJNA391943	SAMN07618164
Acidimicrobiaceae bacterium	isolate: NAT100	2024894	ASM269972v1	GCA_002699725.1	GenBank	NCBI Prokaryotic Genome Annotation Pipeline	Contig	45598	2116609	2017-10-24	2093	PRJNA391943	SAMN07618163
Anaerolineaceae bacterium	isolate: NAT290	2024896	ASM270206v1	GCA_002702065.1	GenBank	NCBI Prokaryotic Genome Annotation Pipeline	Contig	1017722	6768311	2017-10-24	6107	PRJNA391943	SAMN07618355
Acidimicrobiaceae bacterium	isolate: NAT284	2024894	ASM270208v1	GCA_002702085.1	GenBank	NCBI Prokaryotic Genome Annotation Pipeline	Contig	125665	2500049	2017-10-24	2487	PRJNA391943	SAMN07618171
Anaerolineaceae bacterium	isolate: NAT124	2024896	ASM270270v1	GCA_002702705.1	GenBank	NCBI Prokaryotic Genome Annotation Pipeline	Contig	144146	5885093	2017-10-24	5193	PRJNA391943	SAMN07618354
Acidimicrobiaceae bacterium	isolate: MED867	2024894	ASM270304v1	GCA_002703045.1	GenBank	NCBI Prokaryotic Genome Annotation Pipeline	Contig	18420	1776757	2017-10-24	1843	PRJNA391943	SAMN07618162
Acidimicrobiaceae bacterium	isolate: EAC105	2024894	ASM270322v1	GCA_002703225.1	GenBank	NCBI Prokaryotic Genome Annotation Pipeline	Contig	13176	1185099	2017-10-24	1195	PRJNA391943	SAMN07618153
Alcanivorax sp.	isolate: NAT75	1872427	ASM270366v1	GCA_002703665.1	GenBank	NCBI Prokaryotic Genome Annotation Pipeline	Contig	55071	3443367	2017-10-24	3281	PRJNA391943	SAMN07618287
Acidimicrobiaceae bacterium	isolate: NAT207	2024894	ASM270494v1	GCA_002704945.1	GenBank	NCBI Prokaryotic Genome Annotation Pipeline	Contig	34153	1154982	2017-10-25	1168	PRJNA391943	SAMN07618168
Alteromonas sp.	isolate: NAT174	232	ASM270510v1	GCA_002705105.1	GenBank	NCBI Prokaryotic Genome Annotation Pipeline	Contig	36150	3360176	2017-10-25	2944	PRJNA391943	SAMN07618346
Acidimicrobiaceae bacterium	isolate: NAT188	2024894	ASM270530v1	GCA_002705305.1	GenBank	NCBI Prokaryotic Genome Annotation Pipeline	Contig	113926	2540084	2017-10-25	2526	PRJNA391943	SAMN07618167
Pseudoalteromonas sp.	isolate: SAT69	53249	ASM270696v1	GCA_002706965.1	GenBank	NCBI Prokaryotic Genome Annotation Pipeline	Contig	44536	3780769	2017-10-25	3414	PRJNA391943	SAMN07619813
Acidimicrobiaceae bacterium	isolate: SP160	2024894	ASM270893v1	GCA_002708935.1	GenBank	NCBI Prokaryotic Genome Annotation Pipeline	Contig	132305	2408629	2017-10-25	2393	PRJNA391943	SAMN07618201
Alcanivorax sp.	isolate: SP122	1872427	ASM270946v1	GCA_002709465.1	GenBank	NCBI Prokaryotic Genome Annotation Pipeline	Contig	32855	2081251	2017-10-25	1951	PRJNA391943	SAMN07618295
Acidimicrobiaceae bacterium	isolate: SP142	2024894	ASM270964v1	GCA_002709645.1	GenBank	NCBI Prokaryotic Genome Annotation Pipeline	Contig	48804	1833363	2017-10-25	1851	PRJNA391943	SAMN07618200
Alcanivorax sp.	isolate: SAT63	1872427	ASM271062v1	GCA_002710625.1	GenBank	NCBI Prokaryotic Genome Annotation Pipeline	Contig	48061	3561937	2017-10-25	3418	PRJNA391943	SAMN07618294
Acidimicrobiaceae bacterium	isolate: SAT161	2024894	ASM271232v1	GCA_002712325.1	GenBank	NCBI Prokaryotic Genome Annotation Pipeline	Contig	33308	1266047	2017-10-25	1276	PRJNA391943	SAMN07618198
Acidimicrobiaceae bacterium	isolate: SAT1581	2024894	ASM271244v1	GCA_002712445.1	GenBank	NCBI Prokaryotic Genome Annotation Pipeline	Contig	23843	1408799	2017-10-25	1456	PRJNA391943	SAMN07618196
Acidimicrobiaceae bacterium	isolate: SAT136	2024894	ASM271348v1	GCA_002713485.1	GenBank	NCBI Prokaryotic Genome Annotation Pipeline	Contig	41882	1427231	2017-10-25	1482	PRJNA391943	SAMN07618193
Acidimicrobiaceae bacterium	isolate: SAT1613	2024894	ASM271352v1	GCA_002713525.1	GenBank	NCBI Prokaryotic Genome Annotation Pipeline	Contig	57809	2363824	2017-10-25	2364	PRJNA391943	SAMN07618199
Acidimicrobiaceae bacterium	isolate: SAT1608	2024894	ASM271354v1	GCA_002713545.1	GenBank	NCBI Prokaryotic Genome Annotation Pipeline	Contig	36132	1504380	2017-10-25	1555	PRJNA391943	SAMN07618197
Acidimicrobiaceae bacterium	isolate: SAT1505	2024894	ASM271376v1	GCA_002713765.1	GenBank	NCBI Prokaryotic Genome Annotation Pipeline	Scaffold	24413	1893023	2017-10-25	1853	PRJNA391943	SAMN07618195
Pseudoalteromonas sp.	isolate: SAT1462	53249	ASM271384v1	GCA_002713845.1	GenBank	NCBI Prokaryotic Genome Annotation Pipeline	Contig	37318	3779589	2017-10-25	3385	PRJNA391943	SAMN07619812
Acidimicrobiaceae bacterium	isolate: SAT1405	2024894	ASM271397v1	GCA_002713975.1	GenBank	NCBI Prokaryotic Genome Annotation Pipeline	Contig	32766	1716257	2017-10-25	1751	PRJNA391943	SAMN07618194
Alcanivorax sp.	isolate: SAT1356	1872427	ASM271409v1	GCA_002714095.1	GenBank	NCBI Prokaryotic Genome Annotation Pipeline	Contig	76202	2109045	2017-10-25	2014	PRJNA391943	SAMN07618293
Acidimicrobiaceae bacterium	isolate: SAT1333	2024894	ASM271422v1	GCA_002714225.1	GenBank	NCBI Prokaryotic Genome Annotation Pipeline	Contig	216924	1336795	2017-10-25	1366	PRJNA391943	SAMN07618192
Acidimicrobiaceae bacterium	isolate: SAT127	2024894	ASM271448v1	GCA_002714485.1	GenBank	NCBI Prokaryotic Genome Annotation Pipeline	Contig	33236	1994162	2017-10-25	1948	PRJNA391943	SAMN07618191
Acidimicrobiaceae bacterium	isolate: SP83	2024894	ASM271540v1	GCA_002715405.1	GenBank	NCBI Prokaryotic Genome Annotation Pipeline	Contig	27684	1847948	2017-10-25	1857	PRJNA391943	SAMN07618215
Alcanivorax sp.	isolate: SP64	1872427	ASM271568v1	GCA_002715685.1	GenBank	NCBI Prokaryotic Genome Annotation Pipeline	Scaffold	107505	3563167	2017-10-25	3345	PRJNA391943	SAMN07618298
Alcanivorax sp.	isolate: SP60	1872427	ASM271624v1	GCA_002716245.1	GenBank	NCBI Prokaryotic Genome Annotation Pipeline	Contig	83875	3029302	2017-10-25	2789	PRJNA391943	SAMN07618297
Acidimicrobiaceae bacterium	isolate: SP49	2024894	ASM271628v1	GCA_002716285.1	GenBank	NCBI Prokaryotic Genome Annotation Pipeline	Contig	55391	1484755	2017-10-25	1526	PRJNA391943	SAMN07618214
Acidimicrobiaceae bacterium	isolate: SP349	2024894	ASM271732v1	GCA_002717325.1	GenBank	NCBI Prokaryotic Genome Annotation Pipeline	Contig	154558	2005130	2017-10-25	1947	PRJNA391943	SAMN07618212
Acidimicrobiaceae bacterium	isolate: SP351	2024894	ASM271736v1	GCA_002717365.1	GenBank	NCBI Prokaryotic Genome Annotation Pipeline	Contig	47538	1869266	2017-10-25	1830	PRJNA391943	SAMN07618213
Gemmatimonadaceae bacterium	isolate: SP3091	2026741	ASM271879v1	GCA_002718795.1	GenBank	NCBI Prokaryotic Genome Annotation Pipeline	Contig	26653	3494728	2017-10-25	3251	PRJNA391943	SAMN07619149
Acidimicrobiaceae bacterium	isolate: SP3061	2024894	ASM271923v1	GCA_002719235.1	GenBank	NCBI Prokaryotic Genome Annotation Pipeline	Contig	56533	1121693	2017-10-25	1137	PRJNA391943	SAMN07618210
Acidimicrobiaceae bacterium	isolate: SP304	2024894	ASM271933v1	GCA_002719335.1	GenBank	NCBI Prokaryotic Genome Annotation Pipeline	Contig	64256	2319253	2017-10-25	2348	PRJNA391943	SAMN07618209
Alcanivorax sp.	isolate: sp32	1872427	ASM271973v1	GCA_002719735.1	GenBank	NCBI Prokaryotic Genome Annotation Pipeline	Contig	116833	4535791	2017-10-25	4291	PRJNA391943	SAMN07618296
Acidimicrobiaceae bacterium	isolate: SP3070	2024894	ASM272004v1	GCA_002720045.1	GenBank	NCBI Prokaryotic Genome Annotation Pipeline	Contig	74618	2719402	2017-10-25	2667	PRJNA391943	SAMN07618211
Acidimicrobiaceae bacterium	isolate: SP2997	2024894	ASM272048v1	GCA_002720485.1	GenBank	NCBI Prokaryotic Genome Annotation Pipeline	Contig	34133	1491828	2017-10-25	1516	PRJNA391943	SAMN07618208
Acidimicrobiaceae bacterium	isolate: SP2979	2024894	ASM272056v1	GCA_002720565.1	GenBank	NCBI Prokaryotic Genome Annotation Pipeline	Contig	72094	2725831	2017-10-25	2680	PRJNA391943	SAMN07618207
Acidimicrobiaceae bacterium	isolate: SP2971	2024894	ASM272107v1	GCA_002721075.1	GenBank	NCBI Prokaryotic Genome Annotation Pipeline	Contig	74129	1702514	2017-10-25	1695	PRJNA391943	SAMN07618206
Acidimicrobiaceae bacterium	isolate: SP281	2024894	ASM272130v1	GCA_002721305.1	GenBank	NCBI Prokaryotic Genome Annotation Pipeline	Contig	70636	1941723	2017-10-25	1946	PRJNA391943	SAMN07618205
Winogradskyella sp.	isolate: SP247	1883156	ASM272225v1	GCA_002722255.1	GenBank	NCBI Prokaryotic Genome Annotation Pipeline	Contig	284301	3208965	2017-10-25	2913	PRJNA391943	SAMN07620226
Acidimicrobiaceae bacterium	isolate: SP223	2024894	ASM272246v1	GCA_002722465.1	GenBank	NCBI Prokaryotic Genome Annotation Pipeline	Contig	110044	1141165	2017-10-25	1132	PRJNA391943	SAMN07618204
Acidimicrobiaceae bacterium	isolate: SP215	2024894	ASM272252v1	GCA_002722525.1	GenBank	NCBI Prokaryotic Genome Annotation Pipeline	Contig	38051	1223726	2017-10-25	1228	PRJNA391943	SAMN07618202
Acidimicrobiaceae bacterium	isolate: SP219	2024894	ASM272256v1	GCA_002722565.1	GenBank	NCBI Prokaryotic Genome Annotation Pipeline	Contig	164181	2467670	2017-10-25	2466	PRJNA391943	SAMN07618203
Pseudoalteromonas sp. 3D05	strain: 3D05	2045444	ASM272345v1	GCA_002723455.1	GenBank	NCBI Prokaryotic Genome Annotation Pipeline	Scaffold	98412	4472078	2017-10-24	3983	PRJNA414740	SAMN07809271
Acidimicrobiaceae bacterium	isolate: RS384	2024894	ASM272449v1	GCA_002724495.1	GenBank	NCBI Prokaryotic Genome Annotation Pipeline	Contig	28968	1595570	2017-10-26	1623	PRJNA391943	SAMN07618184
Acidimicrobiaceae bacterium	isolate: RS349	2024894	ASM272482v1	GCA_002724825.1	GenBank	NCBI Prokaryotic Genome Annotation Pipeline	Contig	21860	1980219	2017-10-26	2047	PRJNA391943	SAMN07618183
Anaerolineaceae bacterium	isolate: NP995	2024896	ASM272499v1	GCA_002724995.1	GenBank	NCBI Prokaryotic Genome Annotation Pipeline	Contig	35205	1458108	2017-10-26	1389	PRJNA391943	SAMN07618357
Acidimicrobiaceae bacterium	isolate: NP966	2024894	ASM272523v1	GCA_002725235.1	GenBank	NCBI Prokaryotic Genome Annotation Pipeline	Contig	51356	1801577	2017-10-26	1786	PRJNA391943	SAMN07618182
Acidimicrobiaceae bacterium	isolate: RS387	2024894	ASM272535v1	GCA_002725355.1	GenBank	NCBI Prokaryotic Genome Annotation Pipeline	Contig	42737	1800507	2017-10-26	1821	PRJNA391943	SAMN07618185
Alcanivorax sp.	isolate: NP94	1872427	ASM272604v1	GCA_002726045.1	GenBank	NCBI Prokaryotic Genome Annotation Pipeline	Contig	31905	3248331	2017-10-26	3027	PRJNA391943	SAMN07618292
Acidimicrobiaceae bacterium	isolate: NP937	2024894	ASM272607v1	GCA_002726075.1	GenBank	NCBI Prokaryotic Genome Annotation Pipeline	Contig	17708	1550254	2017-10-26	1557	PRJNA391943	SAMN07618181
Alcanivorax sp.	isolate: NP90	1872427	ASM272615v1	GCA_002726155.1	GenBank	NCBI Prokaryotic Genome Annotation Pipeline	Contig	88874	3583678	2017-10-26	3283	PRJNA391943	SAMN07618291
Acidimicrobiaceae bacterium	isolate: NP80	2024894	ASM272631v1	GCA_002726315.1	GenBank	NCBI Prokaryotic Genome Annotation Pipeline	Contig	39920	1441759	2017-10-26	1454	PRJNA391943	SAMN07618180
Gemmatimonadaceae bacterium	isolate: NP81	2026741	ASM272633v1	GCA_002726335.1	GenBank	NCBI Prokaryotic Genome Annotation Pipeline	Contig	26735	5970290	2017-10-26	5236	PRJNA391943	SAMN07619148
Acidimicrobiaceae bacterium	isolate: NP68	2024894	ASM272652v1	GCA_002726525.1	GenBank	NCBI Prokaryotic Genome Annotation Pipeline	Contig	36592	2829575	2017-10-26	2853	PRJNA391943	SAMN07618179
Acidimicrobiaceae bacterium	isolate: RS817	2024894	ASM272723v1	GCA_002727235.1	GenBank	NCBI Prokaryotic Genome Annotation Pipeline	Contig	37417	1985135	2017-10-26	2048	PRJNA391943	SAMN07618190
Anaerolineaceae bacterium	isolate: RS813	2024896	ASM272729v1	GCA_002727295.1	GenBank	NCBI Prokaryotic Genome Annotation Pipeline	Contig	157519	1878160	2017-10-26	1690	PRJNA391943	SAMN07618351
Acidimicrobiaceae bacterium	isolate: RS460	2024894	ASM272785v1	GCA_002727855.1	GenBank	NCBI Prokaryotic Genome Annotation Pipeline	Contig	57835	2154279	2017-10-26	2191	PRJNA391943	SAMN07618189
Acidimicrobiaceae bacterium	isolate: RS454	2024894	ASM272789v1	GCA_002727895.1	GenBank	NCBI Prokaryotic Genome Annotation Pipeline	Contig	19373	1871976	2017-10-26	1880	PRJNA391943	SAMN07618187
Acidimicrobiaceae bacterium	isolate: RS447	2024894	ASM272795v1	GCA_002727955.1	GenBank	NCBI Prokaryotic Genome Annotation Pipeline	Contig	19282	1918638	2017-10-26	1930	PRJNA391943	SAMN07618186
Acidimicrobiaceae bacterium	isolate: RS455	2024894	ASM272851v1	GCA_002728515.1	GenBank	NCBI Prokaryotic Genome Annotation Pipeline	Contig	17580	1258596	2017-10-26	1331	PRJNA391943	SAMN07618188
Alteromonas sp.	isolate: RS411	232	ASM272880v1	GCA_002728805.1	GenBank	NCBI Prokaryotic Genome Annotation Pipeline	Contig	14085	2995943	2017-10-26	2793	PRJNA391943	SAMN07618321
Acidimicrobiaceae bacterium	isolate: NP57	2024894	ASM272912v1	GCA_002729125.1	GenBank	NCBI Prokaryotic Genome Annotation Pipeline	Contig	28417	2589833	2017-10-26	2660	PRJNA391943	SAMN07618178
Alteromonas sp.	isolate: NP46	232	ASM272937v1	GCA_002729375.1	GenBank	NCBI Prokaryotic Genome Annotation Pipeline	Contig	22721	2598567	2017-10-26	2297	PRJNA391943	SAMN07618348
Acidimicrobiaceae bacterium	isolate: NP20	2024894	ASM272976v1	GCA_002729765.1	GenBank	NCBI Prokaryotic Genome Annotation Pipeline	Contig	26912	1887387	2017-10-26	1952	PRJNA391943	SAMN07618177
Alcanivorax sp.	isolate: NP156	1872427	ASM272984v1	GCA_002729845.1	GenBank	NCBI Prokaryotic Genome Annotation Pipeline	Contig	37713	2782502	2017-10-26	2690	PRJNA391943	SAMN07618290
Alteromonas sp.	isolate: NP15	232	ASM273015v1	GCA_002730155.1	GenBank	NCBI Prokaryotic Genome Annotation Pipeline	Contig	106545	3835883	2017-10-26	3417	PRJNA391943	SAMN07618347
Anaerolineaceae bacterium	isolate: NP139	2024896	ASM273041v1	GCA_002730415.1	GenBank	NCBI Prokaryotic Genome Annotation Pipeline	Contig	13332	1160650	2017-10-26	1133	PRJNA391943	SAMN07618356
Acidimicrobiaceae bacterium	isolate: NP134	2024894	ASM273051v1	GCA_002730515.1	GenBank	NCBI Prokaryotic Genome Annotation Pipeline	Contig	20727	1375671	2017-10-26	1372	PRJNA391943	SAMN07618175
Alcanivorax sp.	isolate: NP13	1872427	ASM273061v1	GCA_002730615.1	GenBank	NCBI Prokaryotic Genome Annotation Pipeline	Contig	60370	3633240	2017-10-26	3390	PRJNA391943	SAMN07618289
Acidimicrobiaceae bacterium	isolate: NP1171	2024894	ASM273095v1	GCA_002730955.1	GenBank	NCBI Prokaryotic Genome Annotation Pipeline	Contig	11347	1218640	2017-10-26	1292	PRJNA391943	SAMN07618174
Acidimicrobiaceae bacterium	isolate: NP1395	2024894	ASM273113v1	GCA_002731135.1	GenBank	NCBI Prokaryotic Genome Annotation Pipeline	Contig	124539	2170475	2017-10-26	2188	PRJNA391943	SAMN07618176
Alcanivorax sp.	isolate: NP12	1872427	ASM273133v1	GCA_002731335.1	GenBank	NCBI Prokaryotic Genome Annotation Pipeline	Contig	35047	3934693	2017-10-26	3730	PRJNA391943	SAMN07618288
Pseudoalteromonas sp.	isolate: NORP117	53249	ASM273291v1	GCA_002732915.1	GenBank	NCBI Prokaryotic Genome Annotation Pipeline	Contig	34878	3302852	2017-10-26	3037	PRJNA391950	SAMN07568931
Alteromonas sp.	isolate: NORP73	232	ASM273329v1	GCA_002733295.1	GenBank	NCBI Prokaryotic Genome Annotation Pipeline	Contig	22103	4286158	2017-10-26	3941	PRJNA391950	SAMN07568887
Alcanivorax sp.	isolate: NORP70	1872427	ASM273332v1	GCA_002733325.1	GenBank	NCBI Prokaryotic Genome Annotation Pipeline	Contig	36792	4561358	2017-10-26	4287	PRJNA391950	SAMN07568884
Alcanivorax sp.	isolate: NORP25	1872427	ASM273383v1	GCA_002733835.1	GenBank	NCBI Prokaryotic Genome Annotation Pipeline	Contig	90908	3596023	2017-10-26	3365	PRJNA391950	SAMN07568839
Acidimicrobium sp.	isolate: Baikal-G2	1872112	ASM273748v1	GCA_002737485.1	GenBank	NCBI Prokaryotic Genome Annotation Pipeline	Contig	16536	1458116	2017-10-30	1508	PRJNA396997	SAMN07460820
Acidimicrobium sp.	isolate: Baikal-G1	1872112	ASM273763v1	GCA_002737635.1	GenBank	NCBI Prokaryotic Genome Annotation Pipeline	Contig	22844	983952	2017-10-30	1001	PRJNA396997	SAMN07460802
Pseudoalteromonas piscicida	strain: 36Y_RITHPW	43662	ASM274417v1	GCA_002744175.1	GenBank	NCBI Prokaryotic Genome Annotation Pipeline	Scaffold	83977	5156131	2017-09-28	4534	PRJNA391495	SAMN07269797
Marinomonas sp. BSi20584	strain: BSi20584	1594462	ASM279241v1	GCA_002792415.1	GenBank	NCBI Prokaryotic Genome Annotation Pipeline	Scaffold	186137	4848582	2017-11-20	4450	PRJNA274867	SAMN03333110
Nostoc flagelliforme CCNUN1	strain: CCNUN1	2038116	ASM281357v1	GCA_002813575.1	GenBank	Annotation submitted by Central China Normal University	Complete Genome	8363872	10231233	2017-12-07	11105	PRJNA407846	SAMN07658063
Alteromonas sp. MB-3u-76	strain: MB-3u-76	2058133	ASM283160v1	GCA_002831605.1	GenBank	NCBI Prokaryotic Genome Annotation Pipeline	Complete Genome	4360928	4360928	2017-12-11	3889	PRJNA420923	SAMN08125767
Pseudoalteromonas arctica	strain: MelAa3	394751	ASM283609v1	GCA_002836095.1	GenBank	NCBI Prokaryotic Genome Annotation Pipeline	Contig	146150	4488781	2017-12-12	4052	PRJNA420923	SAMN08125770
Pseudoalteromonas sp. GutCa3	strain: GutCa3	888433	ASM283615v1	GCA_002836155.1	GenBank	NCBI Prokaryotic Genome Annotation Pipeline	Contig	93343	4556517	2017-12-12	4147	PRJNA420923	SAMN08125760
Pseudoalteromonas sp. 78C3	strain: 78C3	2058300	ASM283669v1	GCA_002836695.1	GenBank	NCBI Prokaryotic Genome Annotation Pipeline	Contig	60736	4526787	2017-12-12	4129	PRJNA420923	SAMN08125739
Alcanivorax sp. 97CO-6	strain: 97CO-6	1435975	ASM283711v1	GCA_002837115.1	GenBank	NCBI Prokaryotic Genome Annotation Pipeline	Scaffold	239480	3254457	2017-12-12	2991	PRJNA231306	SAMN08124306
Aquimarina sp. MAR_2010_214	strain: Mar_2010_214	1250026	ASM284655v1	GCA_002846555.1	GenBank	Annotation submitted by DOE Joint Genome Institute	Contig	5982454	5982454	2017-12-21	5319	PRJNA303195	SAMN04489736
Alteromonas macleodii	strain: Te101	28108	ASM284987v1	GCA_002849875.1	GenBank	NCBI Prokaryotic Genome Annotation Pipeline	Complete Genome	4630082	4867393	2018-01-03	4251	PRJNA355640	SAMN06093175
Pseudoalteromonas sp. NC201	strain: NC201	1514074	ASM285025v1	GCA_002850255.1	GenBank	Annotation submitted by Bielefeld University	Complete Genome	4134317	5378320	2018-01-03	4598	PRJNA394709	SAMN07357684
Pseudoalteromonas sp. MelDa3	strain: MelDa3	888435	ASM286362v1	GCA_002863625.1	GenBank	NCBI Prokaryotic Genome Annotation Pipeline	Contig	29588	4534122	2018-01-05	4220	PRJNA420923	SAMN08125771
Fischerella thermalis WC246	strain: WC246	1521408	ASM287018v1	GCA_002870185.1	GenBank	NCBI Prokaryotic Genome Annotation Pipeline	Scaffold	24999	5369433	2018-01-10	4623	PRJNA322208	SAMN05157466
Fischerella thermalis WC559	strain: WC559	1521426	ASM287019v1	GCA_002870195.1	GenBank	NCBI Prokaryotic Genome Annotation Pipeline	Scaffold	10003	5270127	2018-01-10	4564	PRJNA322208	SAMN05157476
Fischerella thermalis WC441	strain: WC441	1521419	ASM287020v1	GCA_002870205.1	GenBank	NCBI Prokaryotic Genome Annotation Pipeline	Scaffold	11924	5506947	2018-01-10	4919	PRJNA322208	SAMN05157470
Fischerella thermalis WC217	strain: WC217	1521406	ASM287024v1	GCA_002870245.1	GenBank	NCBI Prokaryotic Genome Annotation Pipeline	Scaffold	865	5672409	2018-01-10	5003	PRJNA322208	SAMN05157464
Fischerella thermalis WC213	strain: WC213	1521405	ASM287025v1	GCA_002870255.1	GenBank	NCBI Prokaryotic Genome Annotation Pipeline	Scaffold	19361	5351095	2018-01-10	4615	PRJNA322208	SAMN05157463
Fischerella thermalis WC119	strain: WC119	1891707	ASM287026v1	GCA_002870265.1	GenBank	NCBI Prokaryotic Genome Annotation Pipeline	Scaffold	44018	5343510	2018-01-10	4533	PRJNA322208	SAMN05157461
Fischerella thermalis WC157	strain: WC157	1891708	ASM287030v1	GCA_002870305.1	GenBank	NCBI Prokaryotic Genome Annotation Pipeline	Scaffold	42177	5375759	2018-01-10	4572	PRJNA322208	SAMN05157478
Fischerella thermalis WC538	strain: WC538	1891710	ASM287032v1	GCA_002870325.1	GenBank	NCBI Prokaryotic Genome Annotation Pipeline	Scaffold	37452	5411116	2018-01-10	4634	PRJNA322208	SAMN05157473
Fischerella thermalis WC341	strain: WC341	1521413	ASM287034v1	GCA_002870345.1	GenBank	NCBI Prokaryotic Genome Annotation Pipeline	Scaffold	30066	5398744	2018-01-10	4614	PRJNA322208	SAMN05157477
Fischerella thermalis WC558	strain: WC558	1521425	ASM287036v1	GCA_002870365.1	GenBank	NCBI Prokaryotic Genome Annotation Pipeline	Scaffold	18237	5282445	2018-01-10	4550	PRJNA322208	SAMN05157475
Fischerella thermalis WC542	strain: WC542	1891711	ASM287038v1	GCA_002870385.1	GenBank	NCBI Prokaryotic Genome Annotation Pipeline	Scaffold	7637	5493527	2018-01-10	4898	PRJNA322208	SAMN05157474
Fischerella thermalis WC527	strain: WC527	1891709	ASM287040v1	GCA_002870405.1	GenBank	NCBI Prokaryotic Genome Annotation Pipeline	Scaffold	36134	5405800	2018-01-10	4614	PRJNA322208	SAMN05157472
Fischerella thermalis WC442	strain: WC442	1521420	ASM287041v1	GCA_002870415.1	GenBank	NCBI Prokaryotic Genome Annotation Pipeline	Scaffold	19297	5311703	2018-01-10	4601	PRJNA322208	SAMN05157471
Fischerella thermalis WC344	strain: WC344	1521415	ASM287044v1	GCA_002870445.1	GenBank	NCBI Prokaryotic Genome Annotation Pipeline	Scaffold	32037	5426915	2018-01-10	4630	PRJNA322208	SAMN05157468
Fischerella thermalis WC249	strain: WC249	1521410	ASM287046v1	GCA_002870465.1	GenBank	NCBI Prokaryotic Genome Annotation Pipeline	Scaffold	24655	5327607	2018-01-10	4584	PRJNA322208	SAMN05157467
Fischerella thermalis WC439	strain: WC439	1521418	ASM287047v1	GCA_002870475.1	GenBank	NCBI Prokaryotic Genome Annotation Pipeline	Scaffold	29899	5336250	2018-01-10	4546	PRJNA322208	SAMN05157469
Fischerella thermalis WC245	strain: WC245	1521407	ASM287050v1	GCA_002870505.1	GenBank	NCBI Prokaryotic Genome Annotation Pipeline	Scaffold	26061	5304471	2018-01-10	4504	PRJNA322208	SAMN05157465
Fischerella thermalis WC1110	strain: WC1110	1891706	ASM287052v1	GCA_002870525.1	GenBank	NCBI Prokaryotic Genome Annotation Pipeline	Scaffold	38359	5399690	2018-01-10	4613	PRJNA322208	SAMN05157462
Fischerella thermalis WC114	strain: WC114	1521403	ASM287054v1	GCA_002870545.1	GenBank	NCBI Prokaryotic Genome Annotation Pipeline	Scaffold	49638	5332626	2018-01-10	4530	PRJNA322208	SAMN05157459
Fischerella thermalis CCMEE 5268	strain: CCMEE 5268	2019662	ASM287056v1	GCA_002870565.1	GenBank	NCBI Prokaryotic Genome Annotation Pipeline	Scaffold	26362	5913697	2018-01-10	4918	PRJNA322208	SAMN07256027
Fischerella thermalis CCMEE 5273	strain: CCMEE 5273	2019663	ASM287058v1	GCA_002870585.1	GenBank	NCBI Prokaryotic Genome Annotation Pipeline	Scaffold	10640	6104484	2018-01-10	5558	PRJNA322208	SAMN07256026
Fischerella thermalis CCMEE 5319	strain: CCMEE 5319	2019665	ASM287060v1	GCA_002870605.1	GenBank	NCBI Prokaryotic Genome Annotation Pipeline	Contig	4062	6252881	2018-01-10	5898	PRJNA322208	SAMN07256024
Fischerella thermalis CCMEE 5282	strain: CCMEE 5282	2019664	ASM287061v1	GCA_002870615.1	GenBank	NCBI Prokaryotic Genome Annotation Pipeline	Scaffold	21752	5341442	2018-01-10	4716	PRJNA322208	SAMN07256025
Fischerella thermalis CCMEE 5198	strain: CCMEE 5198	2019667	ASM287063v1	GCA_002870635.1	GenBank	NCBI Prokaryotic Genome Annotation Pipeline	Scaffold	8942	5074053	2018-01-10	4513	PRJNA322208	SAMN07256022
Fischerella muscicola CCMEE 5323	strain: CCMEE 5323	2019572	ASM287066v1	GCA_002870665.1	GenBank	NCBI Prokaryotic Genome Annotation Pipeline	Scaffold	13571	6758464	2018-01-10	5913	PRJNA322208	SAMN07256021
Fischerella thermalis CCMEE 5318	strain: CCMEE 5318	2019666	ASM287067v1	GCA_002870675.1	GenBank	NCBI Prokaryotic Genome Annotation Pipeline	Scaffold	10219	6197867	2018-01-10	5363	PRJNA322208	SAMN07256023
Fischerella thermalis BR2B	strain: BR2B	2019668	ASM287070v1	GCA_002870705.1	GenBank	NCBI Prokaryotic Genome Annotation Pipeline	Scaffold	25557	5321124	2018-01-10	4532	PRJNA322208	SAMN07256020
Fischerella thermalis CCMEE 5330	strain: CCMEE 5330	2019670	ASM287072v1	GCA_002870725.1	GenBank	NCBI Prokaryotic Genome Annotation Pipeline	Contig	12411	5725024	2018-01-10	4945	PRJNA322208	SAMN07256018
Fischerella thermalis CCMEE 5205	strain: CCMEE 5205	2019671	ASM287074v1	GCA_002870745.1	GenBank	NCBI Prokaryotic Genome Annotation Pipeline	Scaffold	11593	6241889	2018-01-10	5258	PRJNA322208	SAMN07256017
Fischerella thermalis CCMEE 5208	strain: CCMEE 5208	2019669	ASM287075v1	GCA_002870755.1	GenBank	NCBI Prokaryotic Genome Annotation Pipeline	Scaffold	20209	5356884	2018-01-10	4572	PRJNA322208	SAMN07256019
Fischerella thermalis CCMEE 5201	strain: CCMEE 5201	2019672	ASM287078v1	GCA_002870785.1	GenBank	NCBI Prokaryotic Genome Annotation Pipeline	Scaffold	11945	6721469	2018-01-10	5783	PRJNA322208	SAMN07256016
Fischerella thermalis CCMEE 5194	strain: CCMEE 5194	2026246	ASM287079v1	GCA_002870795.1	GenBank	NCBI Prokaryotic Genome Annotation Pipeline	Scaffold	12578	5168941	2018-01-10	4501	PRJNA322208	SAMN07457260
Fischerella thermalis CCMEE 5196	strain: CCMEE 5196	2026245	ASM287082v1	GCA_002870825.1	GenBank	NCBI Prokaryotic Genome Annotation Pipeline	Scaffold	3306	4995964	2018-01-10	4814	PRJNA322208	SAMN07457261
Fischerella thermalis CCMEE 5328	strain: CCMEE 5328	2026247	ASM287084v1	GCA_002870845.1	GenBank	NCBI Prokaryotic Genome Annotation Pipeline	Contig	4439	4837129	2018-01-10	4619	PRJNA322208	SAMN07457259
Alcanivorax sp. MD8A	strain: MD8A	1177157	ASM288855v1	GCA_002888555.1	GenBank	Annotation submitted by Qiliang Lai & Zongze Shao	Contig	113583	3749995	2018-01-17	3422	PRJNA161045	SAMN08368303
Nostoc sp. CENA543	strain: CENA543	1869241	ASM289687v1	GCA_002896875.1	GenBank	NCBI Prokaryotic Genome Annotation Pipeline	Complete Genome	6990729	7207640	2018-01-24	6074	PRJNA401388	SAMN07604078
Nostoc cycadae WK-1	strain: WK-1	1861711	NcycadaeWK-1_v1	GCA_002897135.1	GenBank	Annotation submitted by NODAI Genome Research Center, Tokyo University of Agriculture	Scaffold	95699	6994461	2017-12-22	5539	PRJDB4931	SAMD00053836
Nostoc sp. 'Peltigera membranacea cyanobiont' N6	strain: N6	1261031	ASM294973v1	GCA_002949735.1	GenBank	Annotation submitted by University of Iceland	Complete Genome	8214648	8898590	2018-02-26	7483	PRJNA279350	SAMN03445855
Nostoc sp. 'Lobaria pulmonaria (5183) cyanobiont'	strain: 5183	1618022	ASM294979v1	GCA_002949795.1	GenBank	Annotation submitted by University of Iceland	Complete Genome	7061466	7339908	2018-02-26	6371	PRJNA275880	SAMN03354403
Alteromonas gracilis	strain: 9a2	1479524	ASM299332v1	GCA_002993325.1	GenBank	NCBI Prokaryotic Genome Annotation Pipeline	Scaffold	335224	4324193	2018-03-11	3728	PRJNA336468	SAMN08634502
Alteromonas alba	strain: 190	2079529	ASM299336v1	GCA_002993365.1	GenBank	NCBI Prokaryotic Genome Annotation Pipeline	Scaffold	61894	5159414	2018-03-11	4910	PRJNA336468	SAMN08634501
Pleurocapsa sp. CCALA 161	strain: CCALA 161	2107688	ASM300399v1	GCA_003003995.1	GenBank	NCBI Prokaryotic Genome Annotation Pipeline	Scaffold	40201	5365828	2018-03-15	5057	PRJNA436169	SAMN08617407
Nodularia spumigena UHCC 0039	strain: UHCC 0039	1914872	ASM305447v1	GCA_003054475.1	GenBank	Annotation submitted by Universtiy of Helsinki	Complete Genome	5294286	5386612	2018-04-17	2394	PRJNA352241	SAMN05967630
Microbulbifer sp. A4B17	strain: A4B17	359370	ASM307627v1	GCA_003076275.1	GenBank	NCBI Prokaryotic Genome Annotation Pipeline	Complete Genome	5035829	5035829	2018-05-01	4416	PRJNA356805	SAMN08974432
Nostoc commune NIES-4072	strain: NIES-4072	2005467	ASM311389v1	GCA_003113895.1	GenBank	Annotation submitted by Toyohashi University of Technology	Scaffold	404848	8198700	2018-04-04	7492	PRJDB5665	SAMD00081170
Pseudoalteromonas sp. meg-B1	strain: meg-B1	2203192	ASM317379v1	GCA_003173795.1	GenBank	NCBI Prokaryotic Genome Annotation Pipeline	Scaffold	494109	4018975	2018-05-29	3739	PRJNA472679	SAMN09240566
Nostoc sp. 3335mG	strain: 3335mG	2204170	ASM318586v1	GCA_003185865.1	GenBank	NCBI Prokaryotic Genome Annotation Pipeline	Scaffold	22491	9234549	2018-06-04	9073	PRJNA472998	SAMN09257966
Alteromonas sp. I10	strain: I10	1938740	ASM320151v1	GCA_003201515.1	GenBank	Annotation submitted by DOE Joint Genome Institute	Scaffold	451503	4673900	2018-06-07	4097	PRJNA368298	SAMN06272784
Marinomonas alcarazii	strain: CECT 7730	491949	ASM320821v1	GCA_003208215.1	GenBank	Annotation submitted by DOE Joint Genome Institute	Scaffold	255618	3969578	2018-06-12	3663	PRJNA463281	SAMN09077293
Winogradskyella epiphytica	strain: CECT 7945	262005	ASM321721v1	GCA_003217215.1	GenBank	Annotation submitted by DOE Joint Genome Institute	Scaffold	751553	3378934	2018-06-12	3060	PRJNA463316	SAMN09074750
Leptolyngbya foveolarum	isolate: ULC129bin1	47253	ASM324203v1	GCA_003242035.1	GenBank	NCBI Prokaryotic Genome Annotation Pipeline	Scaffold	21677	4750982	2018-06-18	4536	PRJNA436342	SAMN08895992
Leptolyngbya sp.	isolate: ULC077bin1	47254	ASM324902v1	GCA_003249025.1	GenBank	NCBI Prokaryotic Genome Annotation Pipeline	Scaffold	19063	5462880	2018-06-19	5229	PRJNA436342	SAMN08895987
Leptolyngbya sp.	isolate: ULC186bin1	47254	ASM324910v1	GCA_003249105.1	GenBank	NCBI Prokaryotic Genome Annotation Pipeline	Scaffold	16709	5080999	2018-06-19	4757	PRJNA436342	SAMN08896001
Leptolyngbya sp.	isolate: ULC073bin1	47254	ASM324915v1	GCA_003249155.1	GenBank	NCBI Prokaryotic Genome Annotation Pipeline	Scaffold	10748	4608713	2018-06-19	4540	PRJNA436342	SAMN08895985
Hapalosiphonaceae cyanobacterium JJU2	isolate: JJU2	2109628	ASM326131v1	GCA_003261315.1	GenBank	NCBI Prokaryotic Genome Annotation Pipeline	Scaffold	17582	7145071	2018-06-25	6136	PRJNA437118	SAMN08639647
Marinomonas primoryensis	strain: AceL	178399	ASM328520v1	GCA_003285205.1	GenBank	NCBI Prokaryotic Genome Annotation Pipeline	Chromosome	2366315	4585666	2018-07-02	4304	PRJNA322652	SAMN05171875
Marinomonas aquiplantarum	strain: CECT 7732	491951	ASM331497v1	GCA_003314975.1	GenBank	Annotation submitted by DOE Joint Genome Institute	Scaffold	375709	3765697	2018-07-12	3618	PRJNA463282	SAMN09074954
Marinomonas rhizomae	strain: CECT 7377	491948	ASM331548v1	GCA_003315485.1	GenBank	Annotation submitted by DOE Joint Genome Institute	Scaffold	246249	4425672	2018-07-12	4152	PRJNA463286	SAMN09074957
Nostoc punctiforme NIES-2108	isolate: NIES-2108	1356359	ASM332619v1	GCA_003326195.1	GenBank	NCBI Prokaryotic Genome Annotation Pipeline	Scaffold	191901	9204130	2018-07-18	8029	PRJNA319602	SAMN04901527
Nostoc sp. ATCC 43529	isolate: ATCC 43529	1840705	ASM332620v1	GCA_003326205.1	GenBank	NCBI Prokaryotic Genome Annotation Pipeline	Contig	232810	8458523	2018-07-18	7025	PRJNA319597	SAMN04901515
Nostoc minutum NIES-26	isolate: NIES-26	1844469	ASM332621v1	GCA_003326215.1	GenBank	NCBI Prokaryotic Genome Annotation Pipeline	Contig	107593	9839803	2018-07-18	8356	PRJNA319601	SAMN04901525
Nostoc sp. ATCC 53789	strain: ATCC 53789	76335	ASM332624v1	GCA_003326245.1	GenBank	NCBI Prokaryotic Genome Annotation Pipeline	Contig	107229	8536834	2018-07-18	7189	PRJNA319598	SAMN04901518
Winogradskyella sp. KYW1333	strain: KYW1333	2282123	ASM333567v1	GCA_003335675.1	GenBank	NCBI Prokaryotic Genome Annotation Pipeline	Contig	424192	2811825	2018-07-23	2560	PRJNA481424	SAMN09667312
Marinomonas foliarum	strain: CECT 7731	491950	ASM333727v1	GCA_003337275.1	GenBank	Annotation submitted by DOE Joint Genome Institute	Scaffold	85635	4161572	2018-07-24	3908	PRJNA463283	SAMN09074955
Winogradskyella arenosi	strain: CECT 7958	533325	ASM333730v1	GCA_003337305.1	GenBank	Annotation submitted by DOE Joint Genome Institute	Scaffold	567109	3675157	2018-07-24	3252	PRJNA463313	SAMN09074796
Mastigocladus laminosus WC112	strain: WC112	1521402	ASM334691v1	GCA_003346915.1	GenBank	NCBI Prokaryotic Genome Annotation Pipeline	Scaffold	515	5289159	2018-07-31	4747	PRJNA322208	SAMN05157460
Fischerella thermalis 111/344/542	strain: 111/344/542	1488312	ASM334696v1	GCA_003346965.1	GenBank	NCBI Prokaryotic Genome Annotation Pipeline	Scaffold	29461	5452329	2018-07-31	4678	PRJNA244669	SAMN02727969
Marinomonas piezotolerans	strain: YLB-05	2213058	ASM336275v1	GCA_003362755.1	GenBank	NCBI Prokaryotic Genome Annotation Pipeline	Contig	567345	3996314	2018-08-03	3804	PRJNA474392	SAMN09377739
Alteromonas aestuariivivens	strain: KCTC 52655	1938339	ASM336747v1	GCA_003367475.1	GenBank	NCBI Prokaryotic Genome Annotation Pipeline	Contig	343640	3848892	2018-08-08	3407	PRJNA484306	SAMN09762594
Pelolinea submarina	strain: DSM 23923	913107	ASM338507v1	GCA_003385075.1	GenBank	Annotation submitted by DOE Joint Genome Institute	Scaffold	476969	3519570	2018-08-14	3147	PRJNA463391	SAMN09074695
Winogradskyella eximia	strain: CECT 7946	262006	ASM338616v1	GCA_003386165.1	GenBank	Annotation submitted by DOE Joint Genome Institute	Scaffold	303843	4242526	2018-08-14	3741	PRJNA463315	SAMN09075500
Winogradskyella pacifica	strain: CECT 7948	664642	ASM338627v1	GCA_003386275.1	GenBank	Annotation submitted by DOE Joint Genome Institute	Scaffold	373642	4285759	2018-08-14	3803	PRJNA463314	SAMN09074797
Winogradskyella sediminis	strain: DSM 28134	1382466	ASM338735v1	GCA_003387355.1	GenBank	Annotation submitted by DOE Joint Genome Institute	Scaffold	878055	3802488	2018-08-14	3399	PRJNA443692	SAMN08779097
Marinomonas pollencensis	strain: CECT 7375	491954	ASM338737v1	GCA_003387375.1	GenBank	Annotation submitted by DOE Joint Genome Institute	Scaffold	208413	3870684	2018-08-14	3641	PRJNA463287	SAMN09074958
Pseudoalteromonas piscicida	strain: DE1-A	43662	ASM342930v1	GCA_003429305.1	GenBank	NCBI Prokaryotic Genome Annotation Pipeline	Complete Genome	4165978	5427866	2018-08-28	4863	PRJNA486285	SAMN09839536
Pseudoalteromonas piscicida	strain: DE2-A	43662	ASM342932v1	GCA_003429325.1	GenBank	NCBI Prokaryotic Genome Annotation Pipeline	Complete Genome	4128178	5317000	2018-08-28	4752	PRJNA487058	SAMN09872678
Alteromonas sp. BL110	strain: BL110	1714845	ASM344361v1	GCA_003443615.1	GenBank	NCBI Prokaryotic Genome Annotation Pipeline	Complete Genome	4458618	4458618	2018-09-04	3871	PRJNA485019	SAMN09780815
Aquimarina sp. BL5	strain: BL5	1714860	ASM344367v1	GCA_003443675.1	GenBank	NCBI Prokaryotic Genome Annotation Pipeline	Complete Genome	6011237	6011237	2018-09-04	5036	PRJNA485019	SAMN09780819
Aquimarina sp. AD1	strain: AD1	1714848	ASM344369v1	GCA_003443695.1	GenBank	NCBI Prokaryotic Genome Annotation Pipeline	Complete Genome	5461560	5461560	2018-09-04	4701	PRJNA485019	SAMN09780816
Aquimarina sp. AD10	strain: AD10	1714849	ASM344371v1	GCA_003443715.1	GenBank	NCBI Prokaryotic Genome Annotation Pipeline	Complete Genome	6087890	6087890	2018-09-04	5096	PRJNA485019	SAMN09780817
Acidimicrobiaceae bacterium	isolate: UBA9593	2024894	ASM344453v1	GCA_003444535.1	GenBank	NCBI Prokaryotic Genome Annotation Pipeline	Scaffold	8342	2174977	2018-09-04	2333	PRJNA417962	SAMN08017425
Acidimicrobiaceae bacterium	isolate: UBA9039	2024894	ASM344481v1	GCA_003444815.1	GenBank	NCBI Prokaryotic Genome Annotation Pipeline	Scaffold	6415	2469318	2018-09-04	2746	PRJNA417962	SAMN08018997
Alcanivorax sp.	isolate: UBA9466	1872427	ASM344507v1	GCA_003445075.1	GenBank	NCBI Prokaryotic Genome Annotation Pipeline	Scaffold	4647	2949107	2018-09-04	3329	PRJNA417962	SAMN08017446
Alcanivorax sp.	isolate: UBA9462	1872427	ASM344533v1	GCA_003445335.1	GenBank	NCBI Prokaryotic Genome Annotation Pipeline	Scaffold	1865	2557659	2018-09-04	3317	PRJNA417962	SAMN08017450
Alteromonas macleodii	isolate: UBA9468	28108	ASM344536v1	GCA_003445365.1	GenBank	NCBI Prokaryotic Genome Annotation Pipeline	Scaffold	6745	3767608	2018-09-04	3750	PRJNA417962	SAMN08017443
Acidimicrobiaceae bacterium	isolate: UBA12538	2024894	ASM344545v1	GCA_003445455.1	GenBank	NCBI Prokaryotic Genome Annotation Pipeline	Scaffold	5460	2058979	2018-09-04	2303	PRJNA417962	SAMN08017654
Anaerolineaceae bacterium	isolate: UBA9911	2024896	ASM344551v1	GCA_003445515.1	GenBank	NCBI Prokaryotic Genome Annotation Pipeline	Scaffold	8588	1938876	2018-09-04	1928	PRJNA417962	SAMN08017649
Anaerolineaceae bacterium	isolate: UBA7927	2024896	ASM344571v1	GCA_003445715.1	GenBank	NCBI Prokaryotic Genome Annotation Pipeline	Scaffold	15074	1672425	2018-09-04	1564	PRJNA417962	SAMN08017632
Anaerolineaceae bacterium	isolate: UBA7929	2024896	ASM344660v1	GCA_003446605.1	GenBank	NCBI Prokaryotic Genome Annotation Pipeline	Scaffold	18487	2659334	2018-09-04	2592	PRJNA417962	SAMN08017645
Acidimicrobiaceae bacterium	isolate: UBA8089	2024894	ASM344701v1	GCA_003447015.1	GenBank	NCBI Prokaryotic Genome Annotation Pipeline	Scaffold	4862	2036349	2018-09-04	2326	PRJNA417962	SAMN08017568
Alteromonas macleodii	isolate: UBA8080	28108	ASM344709v1	GCA_003447095.1	GenBank	NCBI Prokaryotic Genome Annotation Pipeline	Scaffold	4578	3144741	2018-09-04	3204	PRJNA417962	SAMN08017562
Alcanivorax sp.	isolate: UBA8428	1872427	ASM344728v1	GCA_003447285.1	GenBank	NCBI Prokaryotic Genome Annotation Pipeline	Scaffold	5086	2871640	2018-09-04	3098	PRJNA417962	SAMN08018187
Alcanivorax sp.	isolate: UBA8421	1872427	ASM344743v1	GCA_003447435.1	GenBank	NCBI Prokaryotic Genome Annotation Pipeline	Scaffold	5755	3051159	2018-09-04	3244	PRJNA417962	SAMN08018030
Anaerolineaceae bacterium	isolate: UBA9135	2024896	ASM344887v1	GCA_003448875.1	GenBank	NCBI Prokaryotic Genome Annotation Pipeline	Scaffold	8046	2329618	2018-09-04	2367	PRJNA417962	SAMN08017485
Alcanivorax sp.	isolate: UBA8431	1872427	ASM344937v1	GCA_003449375.1	GenBank	NCBI Prokaryotic Genome Annotation Pipeline	Scaffold	5317	3084003	2018-09-04	3404	PRJNA417962	SAMN08017760
Alcanivorax sp.	isolate: UBA8404	1872427	ASM344955v1	GCA_003449555.1	GenBank	NCBI Prokaryotic Genome Annotation Pipeline	Scaffold	4475	2852547	2018-09-04	3192	PRJNA417962	SAMN08017748
Acidimicrobiaceae bacterium	isolate: UBA12001	2024894	ASM345037v1	GCA_003450375.1	GenBank	NCBI Prokaryotic Genome Annotation Pipeline	Scaffold	5711	2437265	2018-09-04	2707	PRJNA417962	SAMN08017744
Pseudoalteromonas sp.	isolate: UBA9452	53249	ASM345107v1	GCA_003451075.1	GenBank	NCBI Prokaryotic Genome Annotation Pipeline	Scaffold	4565	3677830	2018-09-04	3928	PRJNA417962	SAMN08017666
Alteromonas macleodii	isolate: UBA9450	28108	ASM345109v1	GCA_003451095.1	GenBank	NCBI Prokaryotic Genome Annotation Pipeline	Scaffold	7016	4099414	2018-09-04	4079	PRJNA417962	SAMN08017664
Acidimicrobium sp.	isolate: UBA9921	1872112	ASM345115v1	GCA_003451155.1	GenBank	NCBI Prokaryotic Genome Annotation Pipeline	Scaffold	4071	1431284	2018-09-04	1751	PRJNA417962	SAMN08017657
Alcanivorax sp.	isolate: UBA9453	1872427	ASM345131v1	GCA_003451315.1	GenBank	NCBI Prokaryotic Genome Annotation Pipeline	Scaffold	5670	2770304	2018-09-04	2967	PRJNA417962	SAMN08017665
Alteromonas australica	isolate: UBA9451	589873	ASM345133v1	GCA_003451335.1	GenBank	NCBI Prokaryotic Genome Annotation Pipeline	Scaffold	7173	3213895	2018-09-04	3126	PRJNA417962	SAMN08017663
Alcanivorax sp.	isolate: UBA10724	1872427	ASM345153v1	GCA_003451535.1	GenBank	NCBI Prokaryotic Genome Annotation Pipeline	Scaffold	2600	2711450	2018-09-04	3411	PRJNA417962	SAMN08019527
Acidimicrobiaceae bacterium	isolate: UBA9040	2024894	ASM345247v1	GCA_003452475.1	GenBank	NCBI Prokaryotic Genome Annotation Pipeline	Scaffold	6110	1991746	2018-09-05	2158	PRJNA417962	SAMN08017929
Alcanivorax sp.	isolate: UBA9157	1872427	ASM345277v1	GCA_003452775.1	GenBank	NCBI Prokaryotic Genome Annotation Pipeline	Scaffold	4764	3319568	2018-09-05	3718	PRJNA417962	SAMN08017912
Alteromonas macleodii	isolate: UBA9448	28108	ASM345311v1	GCA_003453115.1	GenBank	NCBI Prokaryotic Genome Annotation Pipeline	Scaffold	6578	3920553	2018-09-05	3858	PRJNA417962	SAMN08017886
Acidimicrobiaceae bacterium	isolate: UBA8190	2024894	ASM345369v1	GCA_003453695.1	GenBank	NCBI Prokaryotic Genome Annotation Pipeline	Scaffold	9675	3110212	2018-09-05	3377	PRJNA417962	SAMN08020223
Anaerolineaceae bacterium	isolate: UBA9937	2024896	ASM345395v1	GCA_003453955.1	GenBank	NCBI Prokaryotic Genome Annotation Pipeline	Scaffold	32076	3108676	2018-09-05	3009	PRJNA417962	SAMN08017869
Acidimicrobiaceae bacterium	isolate: UBA8979	2024894	ASM345571v1	GCA_003455715.1	GenBank	NCBI Prokaryotic Genome Annotation Pipeline	Scaffold	6637	3873972	2018-09-05	4244	PRJNA417962	SAMN08017990
Alteromonas macleodii	isolate: UBA8971	28108	ASM345581v1	GCA_003455815.1	GenBank	NCBI Prokaryotic Genome Annotation Pipeline	Scaffold	4104	2982439	2018-09-05	3109	PRJNA417962	SAMN08017982
Acidimicrobiaceae bacterium	isolate: UBA10645	2024894	ASM345621v1	GCA_003456215.1	GenBank	NCBI Prokaryotic Genome Annotation Pipeline	Scaffold	4142	3174683	2018-09-05	3626	PRJNA417962	SAMN08017952
Acidimicrobiaceae bacterium	isolate: UBA8572	2024894	ASM345723v1	GCA_003457235.1	GenBank	NCBI Prokaryotic Genome Annotation Pipeline	Scaffold	6011	2029153	2018-09-05	2222	PRJNA417962	SAMN08018002
Acidimicrobiaceae bacterium	isolate: UBA9614	2024894	ASM345731v1	GCA_003457315.1	GenBank	NCBI Prokaryotic Genome Annotation Pipeline	Scaffold	6668	2293788	2018-09-05	2488	PRJNA417962	SAMN08020358
Acidimicrobiaceae bacterium	isolate: UBA8092	2024894	ASM345733v1	GCA_003457335.1	GenBank	NCBI Prokaryotic Genome Annotation Pipeline	Scaffold	8453	1869695	2018-09-05	2051	PRJNA417962	SAMN08019730
Alcanivorax sp.	isolate: UBA9369	1872427	ASM347624v1	GCA_003476245.1	GenBank	NCBI Prokaryotic Genome Annotation Pipeline	Scaffold	7056	3194428	2018-09-06	3354	PRJNA417962	SAMN08018106
Acidimicrobiaceae bacterium	isolate: UBA9382	2024894	ASM347659v1	GCA_003476595.1	GenBank	NCBI Prokaryotic Genome Annotation Pipeline	Scaffold	5871	4242492	2018-09-06	4934	PRJNA417962	SAMN08018079
Pseudoalteromonas shioyasakiensis	isolate: UBA8568	1190813	ASM348362v1	GCA_003483625.1	GenBank	NCBI Prokaryotic Genome Annotation Pipeline	Scaffold	4583	2752528	2018-09-06	2972	PRJNA417962	SAMN08018205
Alcanivorax sp.	isolate: UBA8420	1872427	ASM348398v1	GCA_003483985.1	GenBank	NCBI Prokaryotic Genome Annotation Pipeline	Scaffold	1618	1912166	2018-09-06	2524	PRJNA417962	SAMN08018274
Alcanivorax sp.	isolate: UBA9174	1872427	ASM348410v1	GCA_003484105.1	GenBank	NCBI Prokaryotic Genome Annotation Pipeline	Scaffold	3883	2683011	2018-09-06	3187	PRJNA417962	SAMN08018330
Alteromonas sp.	isolate: UBA11887	232	ASM348482v1	GCA_003484825.1	GenBank	NCBI Prokaryotic Genome Annotation Pipeline	Scaffold	6411	3549386	2018-09-06	3695	PRJNA417962	SAMN08020155
Alteromonas australica	isolate: UBA7917	589873	ASM348494v1	GCA_003484945.1	GenBank	NCBI Prokaryotic Genome Annotation Pipeline	Scaffold	4876	2699193	2018-09-06	2803	PRJNA417962	SAMN08018225
Acidimicrobiaceae bacterium	isolate: UBA11102	2024894	ASM348546v1	GCA_003485465.1	GenBank	NCBI Prokaryotic Genome Annotation Pipeline	Scaffold	4140	1064994	2018-09-06	1158	PRJNA417962	SAMN08017807
Acidimicrobiaceae bacterium	isolate: UBA11106	2024894	ASM348547v1	GCA_003485475.1	GenBank	NCBI Prokaryotic Genome Annotation Pipeline	Scaffold	3795	1287781	2018-09-06	1439	PRJNA417962	SAMN08018459
Acidimicrobiaceae bacterium	isolate: UBA7969	2024894	ASM348568v1	GCA_003485685.1	GenBank	NCBI Prokaryotic Genome Annotation Pipeline	Scaffold	5089	1679912	2018-09-06	1905	PRJNA417962	SAMN08018452
Acidimicrobiaceae bacterium	isolate: UBA11109	2024894	ASM348570v1	GCA_003485705.1	GenBank	NCBI Prokaryotic Genome Annotation Pipeline	Scaffold	4233	1229219	2018-09-06	1406	PRJNA417962	SAMN08018451
Acidimicrobiaceae bacterium	isolate: UBA10347	2024894	ASM348588v1	GCA_003485885.1	GenBank	NCBI Prokaryotic Genome Annotation Pipeline	Scaffold	5627	3435475	2018-09-06	3701	PRJNA417962	SAMN08018437
Acidimicrobiaceae bacterium	isolate: UBA8592	2024894	ASM348612v1	GCA_003486125.1	GenBank	NCBI Prokaryotic Genome Annotation Pipeline	Scaffold	7972	1856435	2018-09-06	2019	PRJNA417962	SAMN08018419
Acidimicrobiaceae bacterium	isolate: UBA8596	2024894	ASM348618v1	GCA_003486185.1	GenBank	NCBI Prokaryotic Genome Annotation Pipeline	Scaffold	5434	2037094	2018-09-06	2311	PRJNA417962	SAMN08018416
Acidimicrobiaceae bacterium	isolate: UBA8170	2024894	ASM348730v1	GCA_003487305.1	GenBank	NCBI Prokaryotic Genome Annotation Pipeline	Scaffold	5495	2141204	2018-09-06	2454	PRJNA417962	SAMN08018360
Alteromonas macleodii	isolate: UBA8706	28108	ASM348770v1	GCA_003487705.1	GenBank	NCBI Prokaryotic Genome Annotation Pipeline	Scaffold	5248	3326448	2018-09-06	3432	PRJNA417962	SAMN08019135
Alteromonas macleodii	isolate: UBA8168	28108	ASM348902v1	GCA_003489025.1	GenBank	NCBI Prokaryotic Genome Annotation Pipeline	Scaffold	6096	3143715	2018-09-06	3049	PRJNA417962	SAMN08018597
Acidimicrobiaceae bacterium	isolate: UBA9410	2024894	ASM348904v1	GCA_003489045.1	GenBank	NCBI Prokaryotic Genome Annotation Pipeline	Scaffold	3763	1108509	2018-09-06	1276	PRJNA417962	SAMN08018494
Anaerolineaceae bacterium	isolate: UBA9967	2024896	ASM348920v1	GCA_003489205.1	GenBank	NCBI Prokaryotic Genome Annotation Pipeline	Scaffold	7483	2778728	2018-09-06	2998	PRJNA417962	SAMN08018481
Alcanivorax sp.	isolate: UBA9185	1872427	ASM348935v1	GCA_003489355.1	GenBank	NCBI Prokaryotic Genome Annotation Pipeline	Scaffold	1967	2713695	2018-09-06	3525	PRJNA417962	SAMN08018577
Anaerolineaceae bacterium	isolate: UBA8195	2024896	ASM349971v1	GCA_003499715.1	GenBank	NCBI Prokaryotic Genome Annotation Pipeline	Scaffold	7468	1141642	2018-09-07	1098	PRJNA417962	SAMN08020226
Alteromonas australica	isolate: UBA7977	589873	ASM350094v1	GCA_003500945.1	GenBank	NCBI Prokaryotic Genome Annotation Pipeline	Scaffold	7762	3672555	2018-09-07	3542	PRJNA417962	SAMN08018682
Anaerolineaceae bacterium	isolate: UBA8906	2024896	ASM350183v1	GCA_003501835.1	GenBank	NCBI Prokaryotic Genome Annotation Pipeline	Scaffold	5445	1777944	2018-09-07	1949	PRJNA417962	SAMN08018631
Alcanivorax sp.	isolate: UBA9692	1872427	ASM350441v1	GCA_003504415.1	GenBank	NCBI Prokaryotic Genome Annotation Pipeline	Scaffold	4847	3100882	2018-09-07	3549	PRJNA417962	SAMN08017589
Alcanivorax sp.	isolate: UBA10381	1872427	ASM350452v1	GCA_003504525.1	GenBank	NCBI Prokaryotic Genome Annotation Pipeline	Scaffold	1747	2750850	2018-09-07	3541	PRJNA417962	SAMN08018926
Acidimicrobiaceae bacterium	isolate: UBA10389	2024894	ASM350461v1	GCA_003504615.1	GenBank	NCBI Prokaryotic Genome Annotation Pipeline	Scaffold	4849	2264422	2018-09-07	2612	PRJNA417962	SAMN08018924
Acidimicrobiaceae bacterium	isolate: UBA8243	2024894	ASM350677v1	GCA_003506775.1	GenBank	NCBI Prokaryotic Genome Annotation Pipeline	Scaffold	3875	2239497	2018-09-07	2498	PRJNA417962	SAMN08018896
Alteromonas mediterranea	isolate: UBA8333	314275	ASM350692v1	GCA_003506925.1	GenBank	NCBI Prokaryotic Genome Annotation Pipeline	Scaffold	6723	3457802	2018-09-07	3368	PRJNA417962	SAMN08018863
Alteromonas macleodii	isolate: UBA9190	28108	ASM350779v1	GCA_003507795.1	GenBank	NCBI Prokaryotic Genome Annotation Pipeline	Scaffold	4292	3033966	2018-09-07	3184	PRJNA417962	SAMN08018787
Acidimicrobiaceae bacterium	isolate: UBA11606	2024894	ASM350795v1	GCA_003507955.1	GenBank	NCBI Prokaryotic Genome Annotation Pipeline	Scaffold	4988	2095740	2018-09-07	2345	PRJNA417962	SAMN08019740
Alteromonas australica	isolate: UBA11621	589873	ASM350920v1	GCA_003509205.1	GenBank	NCBI Prokaryotic Genome Annotation Pipeline	Scaffold	16163	3920964	2018-09-07	3639	PRJNA417962	SAMN08019277
Alcanivorax sp.	isolate: UBA11623	1872427	ASM350966v1	GCA_003509665.1	GenBank	NCBI Prokaryotic Genome Annotation Pipeline	Scaffold	4254	2181859	2018-09-07	2453	PRJNA417962	SAMN08019278
Acidimicrobiaceae bacterium	isolate: UBA12366	2024894	ASM350968v1	GCA_003509685.1	GenBank	NCBI Prokaryotic Genome Annotation Pipeline	Scaffold	7951	2285269	2018-09-07	2488	PRJNA417962	SAMN08019275
Acidimicrobiaceae bacterium	isolate: UBA8139	2024894	ASM350988v1	GCA_003509885.1	GenBank	NCBI Prokaryotic Genome Annotation Pipeline	Scaffold	4531	1723872	2018-09-07	2010	PRJNA417962	SAMN08019254
Acidimicrobiaceae bacterium	isolate: UBA12380	2024894	ASM351018v1	GCA_003510185.1	GenBank	NCBI Prokaryotic Genome Annotation Pipeline	Scaffold	4582	1925061	2018-09-07	2220	PRJNA417962	SAMN08019206
Alcanivorax sp.	isolate: UBA9024	1872427	ASM351064v1	GCA_003510645.1	GenBank	NCBI Prokaryotic Genome Annotation Pipeline	Scaffold	4123	2931947	2018-09-07	3372	PRJNA417962	SAMN08019225
Alcanivorax sp.	isolate: UBA9685	1872427	ASM351172v1	GCA_003511725.1	GenBank	NCBI Prokaryotic Genome Annotation Pipeline	Scaffold	2454	2457834	2018-09-07	3015	PRJNA417962	SAMN08019172
Acidimicrobiaceae bacterium	isolate: UBA8009	2024894	ASM351292v1	GCA_003512925.1	GenBank	NCBI Prokaryotic Genome Annotation Pipeline	Scaffold	4923	1873773	2018-09-07	2087	PRJNA417962	SAMN08019284
Alteromonas sp.	isolate: UBA9522	232	ASM351303v1	GCA_003513035.1	GenBank	NCBI Prokaryotic Genome Annotation Pipeline	Scaffold	8644	4333949	2018-09-07	4348	PRJNA417962	SAMN08019419
Pseudoalteromonas sp.	isolate: UBA11140	53249	ASM351322v1	GCA_003513225.1	GenBank	NCBI Prokaryotic Genome Annotation Pipeline	Scaffold	4047	2433602	2018-09-07	2681	PRJNA417962	SAMN08019372
Acidimicrobiaceae bacterium	isolate: UBA11628	2024894	ASM351382v1	GCA_003513825.1	GenBank	NCBI Prokaryotic Genome Annotation Pipeline	Scaffold	6179	1649281	2018-09-07	1868	PRJNA417962	SAMN08019281
Alcanivorax sp.	isolate: UBA10813	1872427	ASM351414v1	GCA_003514145.1	GenBank	NCBI Prokaryotic Genome Annotation Pipeline	Scaffold	3061	2746875	2018-09-07	3308	PRJNA417962	SAMN08019389
Acidimicrobiaceae bacterium	isolate: UBA11034	2024894	ASM351420v1	GCA_003514205.1	GenBank	NCBI Prokaryotic Genome Annotation Pipeline	Scaffold	5833	3420154	2018-09-07	3558	PRJNA417962	SAMN08019385
Nostoc sp. UBA8866	isolate: UBA8866	2055761	ASM351452v1	GCA_003514525.1	GenBank	NCBI Prokaryotic Genome Annotation Pipeline	Scaffold	64173	6581789	2018-09-07	5584	PRJNA417962	SAMN08019344
Pseudoalteromonas donghaensis	strain: HJ51	621376	ASM351510v1	GCA_003515105.1	GenBank	NCBI Prokaryotic Genome Annotation Pipeline	Complete Genome	3646857	4733916	2018-09-10	4195	PRJNA487231	SAMN09939547
Alcanivorax sp.	isolate: UBA8877	1872427	ASM351662v1	GCA_003516625.1	GenBank	NCBI Prokaryotic Genome Annotation Pipeline	Scaffold	11730	3557394	2018-09-10	3564	PRJNA417962	SAMN08019572
Anaerolinea thermolimosa	isolate: UBA8781	229919	ASM351689v1	GCA_003516895.1	GenBank	NCBI Prokaryotic Genome Annotation Pipeline	Scaffold	109393	2791478	2018-09-10	2493	PRJNA417962	SAMN08019540
Alcanivorax sp.	isolate: UBA12379	1872427	ASM351760v1	GCA_003517605.1	GenBank	NCBI Prokaryotic Genome Annotation Pipeline	Scaffold	6679	2835684	2018-09-10	3024	PRJNA417962	SAMN08019506
Alteromonas sp.	isolate: UBA12553	232	ASM351891v1	GCA_003518915.1	GenBank	NCBI Prokaryotic Genome Annotation Pipeline	Scaffold	6851	3377876	2018-09-10	3425	PRJNA417962	SAMN08019438
Acidimicrobiaceae bacterium	isolate: UBA11737	2024894	ASM351909v1	GCA_003519095.1	GenBank	NCBI Prokaryotic Genome Annotation Pipeline	Scaffold	4942	1555815	2018-09-10	1518	PRJNA417962	SAMN08019720
Acidimicrobiaceae bacterium	isolate: UBA11731	2024894	ASM351914v1	GCA_003519145.1	GenBank	NCBI Prokaryotic Genome Annotation Pipeline	Scaffold	4384	1583320	2018-09-10	1540	PRJNA417962	SAMN08019719
Alteromonas sp.	isolate: UBA11992	232	ASM351982v1	GCA_003519825.1	GenBank	NCBI Prokaryotic Genome Annotation Pipeline	Scaffold	6176	3167261	2018-09-10	3308	PRJNA417962	SAMN08019685
Alteromonas sp.	isolate: UBA8646	232	ASM352006v1	GCA_003520065.1	GenBank	NCBI Prokaryotic Genome Annotation Pipeline	Scaffold	4974	2563770	2018-09-10	2618	PRJNA417962	SAMN08019673
Acidimicrobium sp.	isolate: UBA9536	1872112	ASM352050v1	GCA_003520505.1	GenBank	NCBI Prokaryotic Genome Annotation Pipeline	Scaffold	3906	1548484	2018-09-10	1908	PRJNA417962	SAMN08019652
Alteromonas macleodii	isolate: UBA8667	28108	ASM352198v1	GCA_003521985.1	GenBank	NCBI Prokaryotic Genome Annotation Pipeline	Scaffold	3616	2688224	2018-09-10	3017	PRJNA417962	SAMN08019780
Alcanivorax sp.	isolate: UBA10233	1872427	ASM352265v1	GCA_003522655.1	GenBank	NCBI Prokaryotic Genome Annotation Pipeline	Scaffold	3051	2798936	2018-09-10	3410	PRJNA417962	SAMN08019829
Acidimicrobiaceae bacterium	isolate: UBA12560	2024894	ASM352286v1	GCA_003522865.1	GenBank	NCBI Prokaryotic Genome Annotation Pipeline	Scaffold	3853	2016213	2018-09-10	2368	PRJNA417962	SAMN08019811
Alcanivorax sp.	isolate: UBA11597	1872427	ASM352340v1	GCA_003523405.1	GenBank	NCBI Prokaryotic Genome Annotation Pipeline	Scaffold	5691	2458269	2018-09-10	2632	PRJNA417962	SAMN08020278
Acidimicrobiaceae bacterium	isolate: UBA8325	2024894	ASM352378v1	GCA_003523785.1	GenBank	NCBI Prokaryotic Genome Annotation Pipeline	Scaffold	3749	1191401	2018-09-07	1389	PRJNA417962	SAMN08019083
Anaerolineaceae bacterium	isolate: UBA8523	2024896	ASM352430v1	GCA_003524305.1	GenBank	NCBI Prokaryotic Genome Annotation Pipeline	Scaffold	141181	3576839	2018-09-10	3349	PRJNA417962	SAMN08020483
Alcanivorax sp.	isolate: UBA8234	1872427	ASM352455v1	GCA_003524555.1	GenBank	NCBI Prokaryotic Genome Annotation Pipeline	Scaffold	1950	2353358	2018-09-10	3040	PRJNA417962	SAMN08020176
Alteromonas macleodii	isolate: UBA10071	28108	ASM352514v1	GCA_003525145.1	GenBank	NCBI Prokaryotic Genome Annotation Pipeline	Scaffold	6078	3634279	2018-09-10	3626	PRJNA417962	SAMN08020419
Alcanivorax sp.	isolate: UBA10698	1872427	ASM352574v1	GCA_003525745.1	GenBank	NCBI Prokaryotic Genome Annotation Pipeline	Scaffold	4470	2910365	2018-09-10	3300	PRJNA417962	SAMN08020369
Alcanivorax sp.	isolate: UBA9874	1872427	ASM352628v1	GCA_003526285.1	GenBank	NCBI Prokaryotic Genome Annotation Pipeline	Scaffold	2782	2475646	2018-09-10	3071	PRJNA417962	SAMN08020298
Alcanivorax sp.	isolate: UBA12212	1872427	ASM352690v1	GCA_003526905.1	GenBank	NCBI Prokaryotic Genome Annotation Pipeline	Scaffold	7505	2996850	2018-09-10	3253	PRJNA417962	SAMN08020146
Alcanivorax sp.	isolate: UBA10824	1872427	ASM352700v1	GCA_003527005.1	GenBank	NCBI Prokaryotic Genome Annotation Pipeline	Scaffold	3336	2646234	2018-09-10	3188	PRJNA417962	SAMN08020090
Alcanivorax sp.	isolate: UBA10370	1872427	ASM352848v1	GCA_003528485.1	GenBank	NCBI Prokaryotic Genome Annotation Pipeline	Scaffold	5073	2978553	2018-09-07	3291	PRJNA417962	SAMN08019098
Alcanivorax sp.	isolate: UBA10373	1872427	ASM352882v1	GCA_003528825.1	GenBank	NCBI Prokaryotic Genome Annotation Pipeline	Scaffold	6097	2876021	2018-09-07	3174	PRJNA417962	SAMN08019099
Alcanivorax sp.	isolate: UBA10377	1872427	ASM352910v1	GCA_003529105.1	GenBank	NCBI Prokaryotic Genome Annotation Pipeline	Scaffold	2385	3040500	2018-09-07	3957	PRJNA417962	SAMN08019096
Acidimicrobiaceae bacterium	isolate: UBA11884	2024894	ASM352968v1	GCA_003529685.1	GenBank	NCBI Prokaryotic Genome Annotation Pipeline	Scaffold	6145	2058983	2018-09-10	2231	PRJNA417962	SAMN08020153
Acidimicrobiaceae bacterium	isolate: UBA11080	2024894	ASM353004v1	GCA_003530045.1	GenBank	NCBI Prokaryotic Genome Annotation Pipeline	Scaffold	4676	1573967	2018-09-10	1749	PRJNA417962	SAMN08020131
Anaerolineaceae bacterium	isolate: UBA11382	2024896	ASM353251v1	GCA_003532515.1	GenBank	NCBI Prokaryotic Genome Annotation Pipeline	Scaffold	7179	1982597	2018-09-07	1937	PRJNA417962	SAMN08019055
Pseudoalteromonas sp.	isolate: UBA12200	53249	ASM353394v1	GCA_003533945.1	GenBank	NCBI Prokaryotic Genome Annotation Pipeline	Scaffold	6165	3158810	2018-09-10	3169	PRJNA417962	SAMN08020345
Alteromonas sp.	isolate: UBA11665	232	ASM353513v1	GCA_003535135.1	GenBank	NCBI Prokaryotic Genome Annotation Pipeline	Scaffold	5752	3124851	2018-09-10	3207	PRJNA417962	SAMN08020182
Acidimicrobium sp.	isolate: UBA8923	1872112	ASM353545v1	GCA_003535455.1	GenBank	NCBI Prokaryotic Genome Annotation Pipeline	Scaffold	5366	1448161	2018-09-07	1714	PRJNA417962	SAMN08018489
Alteromonas macleodii	isolate: UBA8210	28108	ASM353884v1	GCA_003538845.1	GenBank	NCBI Prokaryotic Genome Annotation Pipeline	Scaffold	6601	3351312	2018-09-10	3248	PRJNA417962	SAMN08020045
Pseudoalteromonas sp.	isolate: UBA11876	53249	ASM354109v1	GCA_003541095.1	GenBank	NCBI Prokaryotic Genome Annotation Pipeline	Scaffold	10059	5288255	2018-09-10	5177	PRJNA417962	SAMN08019938
Acidimicrobiaceae bacterium	isolate: UBA12569	2024894	ASM354167v1	GCA_003541675.1	GenBank	NCBI Prokaryotic Genome Annotation Pipeline	Scaffold	5051	1786555	2018-09-10	1942	PRJNA417962	SAMN08019918
Acidimicrobiaceae bacterium	isolate: UBA9259	2024894	ASM354193v1	GCA_003541935.1	GenBank	NCBI Prokaryotic Genome Annotation Pipeline	Scaffold	5677	2097000	2018-09-10	2302	PRJNA417962	SAMN08019905
Acidimicrobiaceae bacterium	isolate: UBA12572	2024894	ASM354213v1	GCA_003542135.1	GenBank	NCBI Prokaryotic Genome Annotation Pipeline	Scaffold	7541	1745744	2018-09-10	1878	PRJNA417962	SAMN08019895
Alteromonas sp.	isolate: UBA12571	232	ASM354216v1	GCA_003542165.1	GenBank	NCBI Prokaryotic Genome Annotation Pipeline	Scaffold	8267	3457520	2018-09-10	3427	PRJNA417962	SAMN08019893
Anaerolineaceae bacterium	isolate: UBA10909	2024896	ASM354232v1	GCA_003542325.1	GenBank	NCBI Prokaryotic Genome Annotation Pipeline	Scaffold	7537	1839833	2018-09-10	1808	PRJNA417962	SAMN08019885
Gemmatimonas aurantiaca	isolate: UBA8844	173480	ASM354329v1	GCA_003543295.1	GenBank	NCBI Prokaryotic Genome Annotation Pipeline	Scaffold	267496	4376105	2018-09-10	3748	PRJNA417962	SAMN08019837
Alteromonas australica	isolate: UBA11978	589873	ASM354369v1	GCA_003543695.1	GenBank	NCBI Prokaryotic Genome Annotation Pipeline	Scaffold	5408	3920342	2018-09-06	4241	PRJNA417962	SAMN08018258
Alteromonas macleodii	isolate: UBA8100	28108	ASM354557v1	GCA_003545575.1	GenBank	NCBI Prokaryotic Genome Annotation Pipeline	Scaffold	5167	3229517	2018-09-11	3268	PRJNA417962	SAMN08019009
Pseudoalteromonas tunicata	strain: D2	314281	ASM356882v1	GCA_003568825.1	GenBank	NCBI Prokaryotic Genome Annotation Pipeline	Complete Genome	3985138	4967522	2018-09-04	4363	PRJNA485019	SAMN09780820
Anaerolineaceae bacterium	isolate: BS3	2024896	ASM356910v1	GCA_003569105.1	GenBank	Annotation submitted by The University of Tokyo	Contig	58996	1641069	2018-08-23	1649	PRJDB6656	SAMD00117318
Acidimicrobiaceae bacterium	isolate: BS4	2024894	ASM356912v1	GCA_003569125.1	GenBank	Annotation submitted by The University of Tokyo	Contig	61750	1776443	2018-08-23	2069	PRJDB6656	SAMD00117319
Anaerolineaceae bacterium	isolate: BD1	2024896	ASM356936v1	GCA_003569365.1	GenBank	Annotation submitted by The University of Tokyo	Contig	157947	2627484	2018-08-23	2430	PRJDB6656	SAMD00117331
Alteromonas sp. RKMC-009	strain: RKMC-009	2267264	ASM358456v3	GCA_003584565.3	GenBank	NCBI Prokaryotic Genome Annotation Pipeline	Complete Genome	4934803	5012246	2019-04-16	4368	PRJNA480176	SAMN09630237
Pseudoalteromonas sp. MSK9-3	strain: MSK9-3	1897633	ASM359033v1	GCA_003590335.1	GenBank	NCBI Prokaryotic Genome Annotation Pipeline	Contig	209398	5236796	2018-09-24	4440	PRJNA340196	SAMN05687755
Pseudoalteromonas profundi	strain: MNAD 1.6	1774956	ASM359123v1	GCA_003591235.1	GenBank	NCBI Prokaryotic Genome Annotation Pipeline	Scaffold	866707	4586663	2018-09-24	4126	PRJNA491354	SAMN10075489
Alcanivorax profundi	strain: MTEO17	2338368	ASM359712v1	GCA_003597125.1	GenBank	NCBI Prokaryotic Genome Annotation Pipeline	Contig	998536	3737376	2018-09-24	3519	PRJNA490772	SAMN10058827
Anaerolineaceae bacterium	isolate: SURF_71	2024896	ASM359893v1	GCA_003598935.1	GenBank	NCBI Prokaryotic Genome Annotation Pipeline	Contig	17561	1947862	2018-09-26	1977	PRJNA355136	SAMN08499065
Anaerolineaceae bacterium	isolate: SURF_68	2024896	ASM359897v1	GCA_003598975.1	GenBank	NCBI Prokaryotic Genome Annotation Pipeline	Contig	31224	3943404	2018-09-26	3890	PRJNA355136	SAMN08499062
Anaerolineaceae bacterium	isolate: SURF_42	2024896	ASM359928v1	GCA_003599285.1	GenBank	NCBI Prokaryotic Genome Annotation Pipeline	Contig	20240	2781025	2018-09-26	2707	PRJNA355136	SAMN08499036
Anaerolineaceae bacterium	isolate: SURF_30	2024896	ASM359980v1	GCA_003599805.1	GenBank	NCBI Prokaryotic Genome Annotation Pipeline	Contig	30524	2259353	2018-09-26	2188	PRJNA355136	SAMN08499024
Alteromonas sp. BL110	strain: BL110	1714845	ASM362679v1	GCA_003626795.1	GenBank	NCBI Prokaryotic Genome Annotation Pipeline	Scaffold	2454281	4437258	2018-10-07	3860	PRJNA493226	SAMN10134660
Aquimarina sp. AD10	strain: AD10	1714849	ASM362683v1	GCA_003626835.1	GenBank	NCBI Prokaryotic Genome Annotation Pipeline	Scaffold	146499	6048070	2018-10-07	5100	PRJNA493226	SAMN10134657
Aquimarina sp. AD1	strain: AD1	1714848	ASM362684v1	GCA_003626845.1	GenBank	NCBI Prokaryotic Genome Annotation Pipeline	Scaffold	19316	5290240	2018-10-07	4724	PRJNA493226	SAMN10134656
Aquimarina sp. BL5	strain: BL5	1714860	ASM362686v1	GCA_003626865.1	GenBank	NCBI Prokaryotic Genome Annotation Pipeline	Contig	30500	5876751	2018-10-07	5036	PRJNA493226	SAMN10134659
Pseudoalteromonas agarivorans	strain: Hao 2018	176102	ASM366879v1	GCA_003668795.1	GenBank	NCBI Prokaryotic Genome Annotation Pipeline	Complete Genome	3611742	4557927	2018-10-22	4105	PRJNA495890	SAMN10233602
Winogradskyella sp.	isolate: Bin3	1883156	ASM371210v1	GCA_003712105.1	GenBank	NCBI Prokaryotic Genome Annotation Pipeline	Contig	728293	3150926	2018-11-05	2916	PRJNA497203	SAMN10255228
Marinomonas hwangdonensis	strain: HDW-15	1053647	ASM372124v1	GCA_003721245.1	GenBank	NCBI Prokaryotic Genome Annotation Pipeline	Contig	539763	3456993	2018-11-11	3182	PRJNA498130	SAMN10284718
Marinomonas rhizomae	strain: IVIA-Po-145	491948	ASM372127v1	GCA_003721275.1	GenBank	NCBI Prokaryotic Genome Annotation Pipeline	Contig	272655	4412997	2018-11-11	4095	PRJNA498131	SAMN10284733
Leptolyngbya sp. IPPAS B-1204	isolate: IPPAS B-1204	2483801	ASM372431v1	GCA_003724315.1	GenBank	NCBI Prokaryotic Genome Annotation Pipeline	Contig	147153	8174685	2018-11-13	7204	PRJNA498307	SAMN10288855
Anabarilius grahami	isolate: AG-KIZ, sex: male	495550	BGI_Agra_1.0	GCA_003731715.1	GenBank	Annotation submitted by BGI	Scaffold	36058	991887266	2018-11-15	23906	PRJNA477399	SAMN09469597
Alteromonas sediminis	strain: U0105	2259342	ASM382035v1	GCA_003820355.1	GenBank	NCBI Prokaryotic Genome Annotation Pipeline	Contig	853149	3963939	2018-11-25	3650	PRJNA478725	SAMN09530252
Pseudoalteromonas sp. J010	strain: J010	998465	ASM393423v1	GCA_003934235.1	GenBank	NCBI Prokaryotic Genome Annotation Pipeline	Contig	116441	5198033	2018-12-11	4453	PRJNA497110	SAMN10248042
Pseudoalteromonas sp. Xi13	strain: Xi13	2490635	ASM395220v1	GCA_003952205.1	GenBank	NCBI Prokaryotic Genome Annotation Pipeline	Complete Genome	3673465	4510478	2018-12-18	4022	PRJNA506626	SAMN10465388
Pelolinea submarina	strain: MO-CFX1	913107	ASM396697v1	GCA_003966975.1	GenBank	Annotation submitted by Department of Subsurface Geobiological Analysis and Research, Japan Agency for Marine-Earth Science and Technology (JAMSTEC)	Complete Genome	3519887	3519887	2018-08-10	3089	PRJDB6547	SAMD00106496
Marinomonas sp.	isolate: MAG 7	1904862	ASM397861v1	GCA_003978615.1	GenBank	NCBI Prokaryotic Genome Annotation Pipeline	Contig	4557	1875503	2018-12-28	2070	PRJNA454888	SAMN09407849
Marinomonas sp.	isolate: MAG 103	1904862	ASM397865v1	GCA_003978655.1	GenBank	NCBI Prokaryotic Genome Annotation Pipeline	Contig	8890	3492015	2018-12-28	3587	PRJNA454888	SAMN09407848
Alteromonas sp.	isolate: MAG 24	232	ASM397888v1	GCA_003978885.1	GenBank	NCBI Prokaryotic Genome Annotation Pipeline	Contig	28632	2771249	2018-12-28	2491	PRJNA454888	SAMN09407818
Alteromonas sp. KS69	strain: KS69	2109917	ASM398959v1	GCA_003989595.1	GenBank	NCBI Prokaryotic Genome Annotation Pipeline	Scaffold	153573	4882533	2018-12-31	4323	PRJNA439351	SAMN08563486
Nostoc sp. PCC 7120 = FACHB-418	strain: PCC 7120	103690	ASM399058v1	GCA_003990585.1	GenBank	Annotation submitted by Leibniz Institute DSMZ-German Collection of Microorganisms and Cell Cultures	Scaffold	108122	7106927	2019-01-02	5969	PRJNA492407	SAMN10102199
Nostoc commune HK-02	strain: NIES-4070	1137087	ASM399068v1	GCA_003990685.1	GenBank	Annotation submitted by Toyohashi University of Technology	Chromosome	501138	8228310	2018-04-04	7489	PRJDB5665	SAMD00079810
Nostoc sp. HK-01	strain: NIES-2109	196308	ASM399070v1	GCA_003990705.1	GenBank	Annotation submitted by Toyohashi University of Technology	Complete Genome	6494018	7527697	2018-04-04	6534	PRJDB5665	SAMD00079807
Hahella sp. KA22	strain: KA22	1628392	ASM401469v1	GCA_004014695.1	GenBank	NCBI Prokaryotic Genome Annotation Pipeline	Complete Genome	6937416	6937416	2019-01-12	6167	PRJNA512371	SAMN10666572
Pseudoalteromonas sp. R3	strain: R3	1709477	ASM401471v1	GCA_004014715.1	GenBank	NCBI Prokaryotic Genome Annotation Pipeline	Complete Genome	4496250	5824782	2019-01-12	4939	PRJNA511711	SAMN10642653
Pseudoalteromonas sp. PS5	strain: PS5	1437473	ASM410325v1	GCA_004103255.1	GenBank	NCBI Prokaryotic Genome Annotation Pipeline	Contig	31087	5079333	2019-01-22	4360	PRJNA496334	SAMN10238848
Pseudoalteromonas phenolica O-BC30	strain: O-BC30	1315281	ASM410326v1	GCA_004103265.1	GenBank	NCBI Prokaryotic Genome Annotation Pipeline	Contig	41355	4761310	2019-01-22	4555	PRJNA496505	SAMN10244167
Pseudoalteromonas sp. A757	strain: A757	2250709	ASM410328v1	GCA_004103285.1	GenBank	NCBI Prokaryotic Genome Annotation Pipeline	Contig	224630	5126753	2019-01-22	4527	PRJNA478438	SAMN09515509
Hahella sp. KA22	strain: KA22	1628392	ASM413520v1	GCA_004135205.1	GenBank	NCBI Prokaryotic Genome Annotation Pipeline	Complete Genome	6960771	6960771	2019-02-03	6198	PRJNA512371	SAMN10790512
Pseudoalteromonas sp. MEBiC 03485	strain: MEBiC 03485	2571103	ASM419514v1	GCA_004195145.1	GenBank	NCBI Prokaryotic Genome Annotation Pipeline	Contig	3654592	4714837	2019-02-15	4302	PRJNA517588	SAMN10856908
Pseudoalteromonas sp. CO348	strain: CO348	1777271	ASM420884v1	GCA_004208845.1	GenBank	NCBI Prokaryotic Genome Annotation Pipeline	Contig	211179	5416014	2019-02-18	4732	PRJNA521722	SAMN10909774
Pseudoalteromonas sp. CO342X	strain: CO342X	1777270	ASM420891v1	GCA_004208915.1	GenBank	NCBI Prokaryotic Genome Annotation Pipeline	Contig	214299	5365721	2019-02-18	4753	PRJNA521722	SAMN10909773
Pseudoalteromonas sp. CO109Y	strain: CO109Y	1777235	ASM420893v1	GCA_004208935.1	GenBank	NCBI Prokaryotic Genome Annotation Pipeline	Contig	297666	4589896	2019-02-18	4128	PRJNA521722	SAMN10909769
Pseudoalteromonas sp. CO133X	strain: CO133X	1777237	ASM420894v1	GCA_004208945.1	GenBank	NCBI Prokaryotic Genome Annotation Pipeline	Contig	398869	4444444	2019-02-18	4067	PRJNA521722	SAMN10909770
Pseudoalteromonas sp. CO325X	strain: CO325X	1777262	ASM420895v1	GCA_004208955.1	GenBank	NCBI Prokaryotic Genome Annotation Pipeline	Contig	236743	4061348	2019-02-18	3753	PRJNA521722	SAMN10909772
Pseudoalteromonas sp. CO302Y	strain: CO302Y	1777256	ASM420909v1	GCA_004209095.1	GenBank	NCBI Prokaryotic Genome Annotation Pipeline	Contig	322967	4443050	2019-02-18	4070	PRJNA521722	SAMN10909771
Winogradskyella sp.	isolate: MED-G128	1883156	ASM421178v1	GCA_004211785.1	GenBank	NCBI Prokaryotic Genome Annotation Pipeline	Contig	76746	2899777	2019-02-19	2672	PRJNA352798	SAMN10841309
Winogradskyella sp.	isolate: MED-G129	1883156	ASM421187v1	GCA_004211875.1	GenBank	NCBI Prokaryotic Genome Annotation Pipeline	Contig	11365	1749946	2019-02-19	1720	PRJNA352798	SAMN10841310
Pseudoalteromonas rubra	strain: S1946	43658	ASM421264v1	GCA_004212645.1	GenBank	NCBI Prokaryotic Genome Annotation Pipeline	Contig	111037	5616038	2019-02-19	4726	PRJNA242743	SAMN08389157
Pseudoalteromonas phenolica	strain: S3898	161398	ASM421484v1	GCA_004214845.1	GenBank	NCBI Prokaryotic Genome Annotation Pipeline	Contig	63662	4627838	2019-02-20	4254	PRJNA242743	SAMN08296066
Aquimarina brevivitae	strain: DSM 17196	323412	ASM421689v1	GCA_004216895.1	GenBank	Annotation submitted by DOE Joint Genome Institute	Scaffold	1058603	3880543	2019-02-20	3507	PRJNA519309	SAMN10864810
Anaerolineaceae bacterium	isolate: MAG4	2024896	ASM429484v1	GCA_004294845.1	GenBank	NCBI Prokaryotic Genome Annotation Pipeline	Scaffold	9359	3213258	2019-02-24	2801	PRJNA520828	SAMN10868513
Alteromonas sp. KUL49	strain: KUL49	2480798	ASM429938v1	GCA_004299385.1	GenBank	NCBI Prokaryotic Genome Annotation Pipeline	Contig	364199	4615000	2019-02-25	4096	PRJDB7540	SAMD00144966
Alteromonas sp. KUL42	strain: KUL42	2480797	ASM432151v1	GCA_004321515.1	GenBank	NCBI Prokaryotic Genome Annotation Pipeline	Contig	233207	5000727	2019-02-25	4359	PRJDB7540	SAMD00144965
Alteromonas sp. KUL17	strain: KUL17	2480796	ASM432152v1	GCA_004321525.1	GenBank	NCBI Prokaryotic Genome Annotation Pipeline	Contig	168920	4831342	2019-02-25	4145	PRJDB7540	SAMD00143640
Alteromonas sp.	isolate: MED-G140	232	ASM432170v1	GCA_004321705.1	GenBank	NCBI Prokaryotic Genome Annotation Pipeline	Contig	10429	2933408	2019-02-19	2718	PRJNA352798	SAMN10841220
Westiellopsis prolifica IICB1	strain: IICB1	1970206	ASM432318v1	GCA_004323185.1	GenBank	NCBI Prokaryotic Genome Annotation Pipeline	Scaffold	55012	7313429	2019-03-04	6059	PRJNA377809	SAMN06473105
Pseudoalteromonas sp. DL-6	strain: DL-6	1390185	ASM432866v1	GCA_004328665.1	GenBank	NCBI Prokaryotic Genome Annotation Pipeline	Complete Genome	3240395	3905249	2019-03-06	3581	PRJNA374396	SAMN06323244
Pseudoalteromonas carrageenovora	strain: KCTC 22325	227	ASM432886v1	GCA_004328865.1	GenBank	Annotation submitted by Korea Research Institute of Bioscience and Biotechnology	Complete Genome	3633318	4597803	2019-03-06	4086	PRJNA326207	SAMN05271512
Winogradskyella wandonensis	strain: CECT 8445	1442586	ASM434684v1	GCA_004346845.1	GenBank	Annotation submitted by DOE Joint Genome Institute	Scaffold	653019	2958316	2019-03-11	2756	PRJNA463310	SAMN09075499
Marinomonas balearica	strain: CECT 7378	491947	ASM436214v1	GCA_004362145.1	GenBank	Annotation submitted by DOE Joint Genome Institute	Scaffold	437381	3882032	2019-03-22	3607	PRJNA463285	SAMN09074741
Marinomonas communis	strain: DSM 5604	28254	ASM436330v1	GCA_004363305.1	GenBank	Annotation submitted by DOE Joint Genome Institute	Scaffold	461746	3854463	2019-03-22	3633	PRJNA442657	SAMN08776293
Gemmatimonadales bacterium	isolate: das_tool.metabat2.40	2448054	ASM452491v1	GCA_004524915.1	GenBank	NCBI Prokaryotic Genome Annotation Pipeline	Contig	3845	1628165	2019-03-30	1752	PRJNA511814	SAMN11127091
Gemmatimonadales bacterium	isolate: das_tool.metabat2.96	2448054	ASM452505v1	GCA_004525055.1	GenBank	NCBI Prokaryotic Genome Annotation Pipeline	Contig	6007	2212818	2019-03-30	2230	PRJNA511814	SAMN11127104
Gemmatimonadales bacterium	isolate: das_tool.metabat2.87	2448054	ASM452509v1	GCA_004525095.1	GenBank	NCBI Prokaryotic Genome Annotation Pipeline	Contig	3019	1589971	2019-03-30	1722	PRJNA511814	SAMN11127101
Gemmatimonadales bacterium	isolate: das_tool.metabat2.77	2448054	ASM452511v1	GCA_004525115.1	GenBank	NCBI Prokaryotic Genome Annotation Pipeline	Contig	7219	1804020	2019-03-30	1810	PRJNA511814	SAMN11127100
Gemmatimonadales bacterium	isolate: das_tool.maxbin2.49	2448054	ASM452555v1	GCA_004525555.1	GenBank	NCBI Prokaryotic Genome Annotation Pipeline	Contig	2514	995578	2019-03-30	990	PRJNA511814	SAMN11127079
Gemmatimonadales bacterium	isolate: das_tool.cocacola.36	2448054	ASM452616v1	GCA_004526165.1	GenBank	NCBI Prokaryotic Genome Annotation Pipeline	Contig	2657	2268555	2019-03-30	2440	PRJNA511814	SAMN11127049
Pseudoalteromonas sp. KS88	strain: KS88	2109918	ASM476647v1	GCA_004766475.1	GenBank	NCBI Prokaryotic Genome Annotation Pipeline	Scaffold	134645	4538056	2019-04-09	4120	PRJNA439353	SAMN08563487
Pseudoalteromonas sp. MEBiC 03607	strain: MEBiC 03607	2563601	ASM479229v1	GCA_004792295.1	GenBank	NCBI Prokaryotic Genome Annotation Pipeline	Contig	3732376	4561899	2019-04-13	4114	PRJNA530827	SAMN11337998
Alteromonas portus	strain: HB161718	2565549	ASM511702v1	GCA_005117025.1	GenBank	NCBI Prokaryotic Genome Annotation Pipeline (PGAP)	Contig	453001	4543354	2019-05-02	3954	PRJNA531571	SAMN11370197
Hormoscilla sp. GUM202	isolate: GUM202	2480853	ASM551820v2	GCA_005518205.2	GenBank	NCBI Prokaryotic Genome Annotation Pipeline (PGAP)	Scaffold	128046	6869623	2021-03-17	7116	PRJNA320446	SAMN10266269
Microbulbifer harenosus	strain: HB161719	2576840	ASM577143v1	GCA_005771435.1	GenBank	NCBI Prokaryotic Genome Annotation Pipeline (PGAP)	Contig	244148	4667156	2019-05-23	3876	PRJNA541738	SAMN11602139
Pseudoalteromonas phenolica	strain: S3663	161398	ASM587683v1	GCA_005876835.1	GenBank	NCBI Prokaryotic Genome Annotation Pipeline	Contig	165376	4682891	2019-05-28	4202	PRJNA242743	SAMN08296079
Pseudoalteromonas ruthenica	strain: S2756	151081	ASM587686v1	GCA_005876865.1	GenBank	NCBI Prokaryotic Genome Annotation Pipeline	Contig	153365	3962600	2019-05-28	3697	PRJNA242743	SAMN08094581
Pseudoalteromonas distincta	strain: 16-SW-7	77608	ASM587703v1	GCA_005877035.1	GenBank	NCBI Prokaryotic Genome Annotation Pipeline (PGAP)	Complete Genome	3735685	4531445	2019-05-28	4050	PRJNA544130	SAMN11811722
Pseudoalteromonas piscicida	strain: S2053	43662	ASM588609v1	GCA_005886095.1	GenBank	NCBI Prokaryotic Genome Annotation Pipeline	Contig	74285	5373485	2019-05-29	4748	PRJNA242743	SAMN08093544
Pseudoalteromonas galatheae	strain: S4498	579562	ASM588610v2	GCA_005886105.2	GenBank	NCBI Prokaryotic Genome Annotation Pipeline (PGAP)	Contig	4061465	5366397	2020-04-06	4693	PRJNA242743	SAMN08093578
Pseudoalteromonas sp. S4492	strain: S4492	579560	ASM588611v1	GCA_005886115.1	GenBank	NCBI Prokaryotic Genome Annotation Pipeline	Contig	84249	4742573	2019-05-29	4477	PRJNA242743	SAMN08093577
Pseudoalteromonas sp. S4491	strain: S4491	579559	ASM588612v1	GCA_005886125.1	GenBank	NCBI Prokaryotic Genome Annotation Pipeline	Contig	66788	4582712	2019-05-29	4142	PRJNA242743	SAMN08093576
Pseudoalteromonas sp. S4741	strain: S4741	579563	ASM588613v1	GCA_005886135.1	GenBank	NCBI Prokaryotic Genome Annotation Pipeline	Contig	38176	3865524	2019-05-29	3676	PRJNA242743	SAMN08093579
Pseudoalteromonas piscicida	strain: S2049	43662	ASM588622v1	GCA_005886225.1	GenBank	NCBI Prokaryotic Genome Annotation Pipeline	Contig	93834	5401142	2019-05-29	4830	PRJNA242743	SAMN08093542
Pseudoalteromonas flavipulchra	strain: S1925	137779	ASM588624v1	GCA_005886245.1	GenBank	NCBI Prokaryotic Genome Annotation Pipeline	Contig	122482	5426994	2019-05-29	4890	PRJNA242743	SAMN08093536
Pseudoalteromonas piscicida	strain: S2047	43662	ASM588625v1	GCA_005886255.1	GenBank	NCBI Prokaryotic Genome Annotation Pipeline	Contig	115560	5393270	2019-05-29	4798	PRJNA242743	SAMN08093540
Pseudoalteromonas piscicida	strain: S1947	43662	ASM588626v1	GCA_005886265.1	GenBank	NCBI Prokaryotic Genome Annotation Pipeline	Contig	99131	5378245	2019-05-29	4763	PRJNA242743	SAMN08093538
Pseudoalteromonas piscicida	strain: S2048	43662	ASM588627v1	GCA_005886275.1	GenBank	NCBI Prokaryotic Genome Annotation Pipeline	Contig	74483	5368537	2019-05-29	4716	PRJNA242743	SAMN08093541
Pseudoalteromonas phenolica	strain: S1093	161398	ASM588634v1	GCA_005886345.1	GenBank	NCBI Prokaryotic Genome Annotation Pipeline	Contig	117384	4566614	2019-05-29	4131	PRJNA242743	SAMN08093522
Pseudoalteromonas sp. S410	strain: S410	2066517	ASM588636v1	GCA_005886365.1	GenBank	NCBI Prokaryotic Genome Annotation Pipeline	Contig	295997	4048076	2019-05-29	3747	PRJNA242743	SAMN08093514
Pseudoalteromonas sp. S1727	strain: S1727	2066514	ASM588637v1	GCA_005886375.1	GenBank	NCBI Prokaryotic Genome Annotation Pipeline	Contig	65119	5054528	2019-05-29	4516	PRJNA242743	SAMN08093534
Pseudoalteromonas sp. S409	strain: S409	2066518	ASM588639v1	GCA_005886395.1	GenBank	NCBI Prokaryotic Genome Annotation Pipeline	Contig	114812	4054705	2019-05-29	3759	PRJNA242743	SAMN08093513
Pseudoalteromonas sp. S327	strain: S327	579535	ASM588641v1	GCA_005886415.1	GenBank	NCBI Prokaryotic Genome Annotation Pipeline	Contig	87108	4544983	2019-05-29	4151	PRJNA242743	SAMN08093510
Pseudoalteromonas sp. S326	strain: S326	579533	ASM588647v1	GCA_005886475.1	GenBank	NCBI Prokaryotic Genome Annotation Pipeline	Contig	97433	4608514	2019-05-29	4224	PRJNA242743	SAMN08093509
Pseudoalteromonas sp. S186	strain: S186	2066521	ASM588648v1	GCA_005886485.1	GenBank	NCBI Prokaryotic Genome Annotation Pipeline	Contig	107574	4064629	2019-05-29	3791	PRJNA242743	SAMN08093507
Pseudoalteromonas sp. S185	strain: S185	2066522	ASM588650v1	GCA_005886505.1	GenBank	NCBI Prokaryotic Genome Annotation Pipeline	Contig	129564	4073441	2019-05-29	3798	PRJNA242743	SAMN08093506
Pseudoalteromonas piscicida	strain: S2050	43662	ASM588651v1	GCA_005886515.1	GenBank	NCBI Prokaryotic Genome Annotation Pipeline	Contig	107869	5427199	2019-05-29	4840	PRJNA242743	SAMN08093543
Pseudoalteromonas sp. S2755	strain: S2755	2066523	ASM588653v1	GCA_005886535.1	GenBank	NCBI Prokaryotic Genome Annotation Pipeline	Contig	46253	5188689	2019-05-29	4696	PRJNA242743	SAMN08093552
Pseudoalteromonas piscicida	strain: S1948	43662	ASM588657v1	GCA_005886575.1	GenBank	NCBI Prokaryotic Genome Annotation Pipeline	Contig	116350	5395841	2019-05-29	4817	PRJNA242743	SAMN08093539
Pseudoalteromonas piscicida	strain: S1607	43662	ASM588659v1	GCA_005886595.1	GenBank	NCBI Prokaryotic Genome Annotation Pipeline	Contig	107929	5377986	2019-05-29	4765	PRJNA242743	SAMN08093524
Pseudoalteromonas sp. S558	strain: S558	2066515	ASM588663v1	GCA_005886635.1	GenBank	NCBI Prokaryotic Genome Annotation Pipeline	Contig	19484	4661017	2019-05-29	4460	PRJNA242743	SAMN08093516
Pseudoalteromonas sp. S408	strain: S408	2066519	ASM588664v1	GCA_005886645.1	GenBank	NCBI Prokaryotic Genome Annotation Pipeline	Contig	214900	4047014	2019-05-29	3744	PRJNA242743	SAMN08093512
Pseudoalteromonas sp. S407	strain: S407	2066520	ASM588667v1	GCA_005886675.1	GenBank	NCBI Prokaryotic Genome Annotation Pipeline	Contig	147059	4061618	2019-05-29	3790	PRJNA242743	SAMN08093511
Pseudoalteromonas ruthenica	strain: S4382	151081	ASM588677v1	GCA_005886775.1	GenBank	NCBI Prokaryotic Genome Annotation Pipeline	Contig	155807	3930766	2019-05-29	3770	PRJNA242743	SAMN08093572
Pseudoalteromonas ruthenica	strain: S4388	151081	ASM588678v1	GCA_005886785.1	GenBank	NCBI Prokaryotic Genome Annotation Pipeline	Contig	122760	3905150	2019-05-29	3664	PRJNA242743	SAMN08093573
Pseudoalteromonas sp. S4488	strain: S4488	579558	ASM588679v1	GCA_005886795.1	GenBank	NCBI Prokaryotic Genome Annotation Pipeline	Contig	65133	4794048	2019-05-29	4345	PRJNA242743	SAMN08093575
Pseudoalteromonas rubra	strain: S4059	43658	ASM588680v2	GCA_005886805.2	GenBank	NCBI Prokaryotic Genome Annotation Pipeline (PGAP)	Complete Genome	4595233	5943352	2020-11-23	4860	PRJNA242743	SAMN08093571
Pseudoalteromonas sp. S4389	strain: S4389	579556	ASM588681v1	GCA_005886815.1	GenBank	NCBI Prokaryotic Genome Annotation Pipeline	Contig	91396	4896468	2019-05-29	4585	PRJNA242743	SAMN08093574
Pseudoalteromonas aurantia	strain: S3788	43654	ASM588687v1	GCA_005886875.1	GenBank	NCBI Prokaryotic Genome Annotation Pipeline	Contig	63045	4764420	2019-05-29	4236	PRJNA242743	SAMN08093567
Pseudoalteromonas phenolica	strain: S4048	161398	ASM588688v1	GCA_005886885.1	GenBank	NCBI Prokaryotic Genome Annotation Pipeline	Contig	160234	5045825	2019-05-29	4515	PRJNA242743	SAMN08093570
Pseudoalteromonas sp. S3776	strain: S3776	579544	ASM588691v1	GCA_005886915.1	GenBank	NCBI Prokaryotic Genome Annotation Pipeline	Contig	114897	4286635	2019-05-29	4023	PRJNA242743	SAMN08093565
Pseudoalteromonas sp. S3260	strain: S3260	579534	ASM588692v1	GCA_005886925.1	GenBank	NCBI Prokaryotic Genome Annotation Pipeline	Contig	45591	3955647	2019-05-29	3863	PRJNA242743	SAMN08093563
Pseudoalteromonas ruthenica	strain: S3257	151081	ASM588693v1	GCA_005886935.1	GenBank	NCBI Prokaryotic Genome Annotation Pipeline	Contig	249709	4169918	2019-05-29	4069	PRJNA242743	SAMN08093562
Pseudoalteromonas ruthenica	strain: S3245	151081	ASM588697v1	GCA_005886975.1	GenBank	NCBI Prokaryotic Genome Annotation Pipeline	Contig	230660	4233197	2019-05-29	4162	PRJNA242743	SAMN08093561
Pseudoalteromonas sp. S3178	strain: S3178	579532	ASM588698v1	GCA_005886985.1	GenBank	NCBI Prokaryotic Genome Annotation Pipeline	Contig	62659	4716463	2019-05-29	4605	PRJNA242743	SAMN08093560
Pseudoalteromonas ruthenica	strain: S3138	151081	ASM588700v1	GCA_005887005.1	GenBank	NCBI Prokaryotic Genome Annotation Pipeline	Contig	196221	4094514	2019-05-29	3845	PRJNA242743	SAMN08093558
Pseudoalteromonas ruthenica	strain: S3136	151081	ASM588701v1	GCA_005887015.1	GenBank	NCBI Prokaryotic Genome Annotation Pipeline	Contig	201590	4104802	2019-05-29	3862	PRJNA242743	SAMN08093557
Pseudoalteromonas ruthenica	strain: S2899	151081	ASM588703v1	GCA_005887035.1	GenBank	NCBI Prokaryotic Genome Annotation Pipeline	Contig	209816	4104119	2019-05-29	3830	PRJNA242743	SAMN08093556
Pseudoalteromonas ruthenica	strain: S2898	151081	ASM588706v1	GCA_005887065.1	GenBank	NCBI Prokaryotic Genome Annotation Pipeline	Contig	233110	4297369	2019-05-29	4286	PRJNA242743	SAMN08093555
Pseudoalteromonas rubra	strain: S2676	43658	ASM588709v1	GCA_005887095.1	GenBank	NCBI Prokaryotic Genome Annotation Pipeline	Contig	118507	5695424	2019-05-29	4861	PRJNA242743	SAMN08093548
Pseudoalteromonas sp. S2893	strain: S2893	579530	ASM588710v1	GCA_005887105.1	GenBank	NCBI Prokaryotic Genome Annotation Pipeline	Contig	164500	4324388	2019-05-29	3938	PRJNA242743	SAMN08093553
Pseudoalteromonas rubra	strain: S2599	43658	ASM588711v1	GCA_005887115.1	GenBank	NCBI Prokaryotic Genome Annotation Pipeline	Contig	172112	5638232	2019-05-29	4833	PRJNA242743	SAMN08093547
Pseudoalteromonas ruthenica	strain: S2897	151081	ASM588712v1	GCA_005887125.1	GenBank	NCBI Prokaryotic Genome Annotation Pipeline	Contig	268938	4496233	2019-05-29	4930	PRJNA242743	SAMN08093554
Pseudoalteromonas sp. S1688	strain: S1688	579511	ASM588716v1	GCA_005887165.1	GenBank	NCBI Prokaryotic Genome Annotation Pipeline	Contig	42023	4435906	2019-05-29	4241	PRJNA242743	SAMN08093531
Pseudoalteromonas sp. S1612	strain: S1612	579507	ASM588717v1	GCA_005887175.1	GenBank	NCBI Prokaryotic Genome Annotation Pipeline	Contig	82423	4049593	2019-05-29	3760	PRJNA242743	SAMN08093528
Pseudoalteromonas sp. S1649	strain: S1649	579508	ASM588718v1	GCA_005887185.1	GenBank	NCBI Prokaryotic Genome Annotation Pipeline	Contig	89998	4892743	2019-05-29	4581	PRJNA242743	SAMN08093529
Pseudoalteromonas sp. S1650	strain: S1650	579509	ASM588719v1	GCA_005887195.1	GenBank	NCBI Prokaryotic Genome Annotation Pipeline	Contig	79048	4871506	2019-05-29	4537	PRJNA242743	SAMN08093530
Pseudoalteromonas sp. S1609	strain: S1609	579505	ASM588725v1	GCA_005887255.1	GenBank	NCBI Prokaryotic Genome Annotation Pipeline	Contig	75361	4198756	2019-05-29	4008	PRJNA242743	SAMN08093526
Pseudoalteromonas sp. S1608	strain: S1608	579504	ASM588726v1	GCA_005887265.1	GenBank	NCBI Prokaryotic Genome Annotation Pipeline	Contig	109085	4108279	2019-05-29	3824	PRJNA242743	SAMN08093525
Pseudoalteromonas phenolica	strain: S1189	161398	ASM588727v1	GCA_005887275.1	GenBank	NCBI Prokaryotic Genome Annotation Pipeline	Contig	118865	4685668	2019-05-29	4487	PRJNA242743	SAMN08093523
Pseudoalteromonas aurantia	strain: S3895	43654	ASM588728v1	GCA_005887285.1	GenBank	NCBI Prokaryotic Genome Annotation Pipeline	Contig	55499	4834823	2019-05-29	4334	PRJNA242743	SAMN08093569
Pseudoalteromonas sp. S983	strain: S983	579572	ASM588729v1	GCA_005887295.1	GenBank	NCBI Prokaryotic Genome Annotation Pipeline	Contig	118093	4496473	2019-05-29	4228	PRJNA242743	SAMN08093521
Pseudoalteromonas aurantia	strain: S3790	43654	ASM588735v1	GCA_005887355.1	GenBank	NCBI Prokaryotic Genome Annotation Pipeline	Contig	74180	4845069	2019-05-29	4307	PRJNA242743	SAMN08093568
Pseudoalteromonas sp. S3785	strain: S3785	579545	ASM588736v1	GCA_005887365.1	GenBank	NCBI Prokaryotic Genome Annotation Pipeline	Contig	64512	4225603	2019-05-29	3886	PRJNA242743	SAMN08093566
Pseudoalteromonas spongiae	strain: S3655	298657	ASM588737v1	GCA_005887375.1	GenBank	NCBI Prokaryotic Genome Annotation Pipeline	Contig	119780	4856727	2019-05-29	4437	PRJNA242743	SAMN08093564
Pseudoalteromonas rubra	strain: S2678	43658	ASM588740v1	GCA_005887405.1	GenBank	NCBI Prokaryotic Genome Annotation Pipeline	Contig	133116	5715014	2019-05-29	4913	PRJNA242743	SAMN08093549
Pseudoalteromonas sp. S2721	strain: S2721	579526	ASM588742v1	GCA_005887425.1	GenBank	NCBI Prokaryotic Genome Annotation Pipeline	Contig	89783	4544969	2019-05-29	4171	PRJNA242743	SAMN08093551
Pseudoalteromonas citrea	strain: S2233	43655	ASM588744v1	GCA_005887445.1	GenBank	NCBI Prokaryotic Genome Annotation Pipeline	Contig	74450	5325063	2019-05-29	4637	PRJNA242743	SAMN08093546
Pseudoalteromonas sp. S1610	strain: S1610	579506	ASM588746v1	GCA_005887465.1	GenBank	NCBI Prokaryotic Genome Annotation Pipeline	Contig	92468	3984742	2019-05-29	3684	PRJNA242743	SAMN08093527
Pseudoalteromonas citrea	strain: S2231	43655	ASM588747v1	GCA_005887475.1	GenBank	NCBI Prokaryotic Genome Annotation Pipeline	Contig	62248	5334082	2019-05-29	4674	PRJNA242743	SAMN08093545
Pseudoalteromonas sp. S1941	strain: S1941	579518	ASM593039v1	GCA_005930395.1	GenBank	NCBI Prokaryotic Genome Annotation Pipeline	Contig	97053	4483419	2019-06-03	4276	PRJNA242743	SAMN08093537
Pseudoalteromonas sp. S1731	strain: S1731	579515	ASM593040v1	GCA_005930405.1	GenBank	NCBI Prokaryotic Genome Annotation Pipeline	Contig	73457	4458667	2019-06-03	4190	PRJNA242743	SAMN08093535
Pseudoalteromonas sp. S1691	strain: S1691	579513	ASM593041v1	GCA_005930415.1	GenBank	NCBI Prokaryotic Genome Annotation Pipeline	Contig	65728	4466954	2019-06-03	4204	PRJNA242743	SAMN08093533
Pseudoalteromonas sp. S1690	strain: S1690	579512	ASM593042v1	GCA_005930425.1	GenBank	NCBI Prokaryotic Genome Annotation Pipeline	Contig	97390	4433756	2019-06-03	4146	PRJNA242743	SAMN08093532
Pseudoalteromonas sp. S3173	strain: S3173	579531	ASM593079v1	GCA_005930795.1	GenBank	NCBI Prokaryotic Genome Annotation Pipeline	Contig	55864	4225459	2019-06-03	3947	PRJNA242743	SAMN08093559
Pseudoalteromonas sp. S981	strain: S981	579569	ASM593080v1	GCA_005930805.1	GenBank	NCBI Prokaryotic Genome Annotation Pipeline	Contig	92357	4457782	2019-06-03	4208	PRJNA242743	SAMN08093520
Pseudoalteromonas sp. S979	strain: S979	579570	ASM593081v1	GCA_005930815.1	GenBank	NCBI Prokaryotic Genome Annotation Pipeline	Contig	69873	4453037	2019-06-03	4175	PRJNA242743	SAMN08093518
Pseudoalteromonas sp. S980	strain: S980	579571	ASM593085v1	GCA_005930855.1	GenBank	NCBI Prokaryotic Genome Annotation Pipeline	Contig	108265	4451664	2019-06-03	4197	PRJNA242743	SAMN08093519
Pseudoalteromonas sp. S554	strain: S554	2066516	ASM593086v1	GCA_005930865.1	GenBank	NCBI Prokaryotic Genome Annotation Pipeline	Contig	66562	4237572	2019-06-03	3983	PRJNA242743	SAMN08093515
Pseudoalteromonas sp. S201	strain: S201	579519	ASM593089v1	GCA_005930895.1	GenBank	NCBI Prokaryotic Genome Annotation Pipeline	Contig	53365	4331731	2019-06-03	4113	PRJNA242743	SAMN08093508
Alcanivorax gelatiniphagus	strain: MEBiC 08158	1194167	ASM593865v1	GCA_005938655.1	GenBank	NCBI Prokaryotic Genome Annotation Pipeline (PGAP)	Contig	195464	4215373	2019-06-03	3876	PRJNA545166	SAMN11877577
Alcanivorax sp.	isolate: bin12	1872427	ASM621212v1	GCA_006212125.1	GenBank	NCBI Prokaryotic Genome Annotation Pipeline	Contig	33640	4720602	2019-06-10	4216	PRJNA412741	SAMN07807123
Aquimarina algicola	strain: M625	2589995	ASM644309v1	GCA_006443095.1	GenBank	NCBI Prokaryotic Genome Annotation Pipeline (PGAP)	Contig	677690	5888963	2019-06-24	5194	PRJNA545874	SAMN11936012
Acidimicrobiaceae bacterium	isolate: X1_MaxBin.047	2024894	ASM651579v1	GCA_006515795.1	GenBank	Annotation submitted by The Ohio State University	Scaffold	7459	4104285	2019-06-28	4540	PRJNA512237	SAMN11532973
Alteromonas mediterranea	strain: PT11	314275	ASM651709v1	GCA_006517095.1	GenBank	NCBI Prokaryotic Genome Annotation Pipeline (PGAP)	Complete Genome	4343683	4343683	2019-06-30	3765	PRJNA549263	SAMN12078919
Alteromonas mediterranea	strain: PT15	314275	ASM651711v1	GCA_006517115.1	GenBank	NCBI Prokaryotic Genome Annotation Pipeline (PGAP)	Complete Genome	4294985	4294985	2019-06-30	3670	PRJNA549263	SAMN12078926
Alteromonas sp. KUL17	strain: KUL17	2480796	ASM653830v1	GCA_006538305.1	GenBank	Annotation submitted by RIMG, Kochi University	Contig	168920	4831342	2019-05-23	4190	PRJDB7540	SAMD00143640
Alteromonas sp. KUL42	strain: KUL42	2480797	ASM653832v1	GCA_006538325.1	GenBank	Annotation submitted by RIMG, Kochi University	Contig	233207	5000727	2019-05-23	4443	PRJDB7540	SAMD00144965
Alteromonas sp. KUL49	strain: KUL49	2480798	ASM653834v1	GCA_006538345.1	GenBank	Annotation submitted by RIMG, Kochi University	Contig	364199	4615000	2019-05-23	4189	PRJDB7540	SAMD00144966
Pseudoalteromonas carrageenovora	strain: NBRC 12985	227	ASM653924v1	GCA_006539245.1	GenBank	Annotation submitted by National Institute of Technology and Evaluation Biological Resource Center	Contig	73021	4504693	2019-06-12	3998	PRJDB6049	SAMD00097230
Pseudoalteromonas luteoviolacea	strain: H2	43657	ASM670414v1	GCA_006704145.1	GenBank	NCBI Prokaryotic Genome Annotation Pipeline (PGAP)	Chromosome	4407798	6043625	2019-07-09	5128	PRJNA548988	SAMN12060782
Microbulbifer sp. GL-2	strain: GL-2	2591606	ASM718317v1	GCA_007183175.1	GenBank	Annotation submitted by Center for Marine Environmental Studies (CMES), Ehime University	Complete Genome	4950731	4950731	2019-07-16	4412	PRJDB8498	SAMD00177827
Aquimarina algiphila	strain: M91	2047982	ASM748927v1	GCA_007489275.1	GenBank	NCBI Prokaryotic Genome Annotation Pipeline (PGAP)	Scaffold	72070	7005797	2019-07-25	6253	PRJNA554748	SAMN12283028
Gemmatimonadales bacterium	isolate: LCM1.Bin49	2448054	ASM769250v1	GCA_007692505.1	GenBank	NCBI Prokaryotic Genome Annotation Pipeline	Contig	12251	2851410	2019-07-30	2569	PRJNA377096	SAMN10237355
Gemmatimonadales bacterium	isolate: LCM1.Bin31	2448054	ASM769260v1	GCA_007692605.1	GenBank	NCBI Prokaryotic Genome Annotation Pipeline	Contig	31896	3545899	2019-07-30	3079	PRJNA377096	SAMN10237354
Gemmatimonadales bacterium	isolate: LCM1.Bin21	2448054	ASM769266v1	GCA_007692665.1	GenBank	NCBI Prokaryotic Genome Annotation Pipeline	Contig	30482	4234508	2019-07-30	3552	PRJNA377096	SAMN10237353
Leptolyngbya sp. LCM1.Bin17	isolate: LCM1.Bin17	2480211	ASM769271v1	GCA_007692715.1	GenBank	NCBI Prokaryotic Genome Annotation Pipeline	Contig	23669	4618092	2019-07-30	4233	PRJNA377096	SAMN10237344
Nodularia sp. (in: Bacteria)	isolate: LCM1.Bin15	2047085	ASM769275v1	GCA_007692755.1	GenBank	NCBI Prokaryotic Genome Annotation Pipeline	Contig	33318	5557906	2019-07-30	5071	PRJNA377096	SAMN10237345
Anaerolineaceae bacterium	isolate: GEM2.Bin39	2024896	ASM769338v1	GCA_007693385.1	GenBank	NCBI Prokaryotic Genome Annotation Pipeline	Contig	58852	3587501	2019-07-30	3044	PRJNA377096	SAMN10237399
Leptolyngbya sp. DLM2.Bin27	isolate: DLM2.Bin27	2480213	ASM769411v1	GCA_007694115.1	GenBank	NCBI Prokaryotic Genome Annotation Pipeline	Contig	20774	4277754	2019-07-30	3960	PRJNA377096	SAMN10237371
Leptolyngbya sp. DLM2.Bin15	isolate: DLM2.Bin15	2480212	ASM769412v1	GCA_007694125.1	GenBank	NCBI Prokaryotic Genome Annotation Pipeline	Contig	18356	5006105	2019-07-30	4285	PRJNA377096	SAMN10237370
Gemmatimonadales bacterium	isolate: PLM2.Bin20	2448054	ASM769519v1	GCA_007695195.1	GenBank	NCBI Prokaryotic Genome Annotation Pipeline	Contig	23796	3921448	2019-07-30	3268	PRJNA377096	SAMN10237424
Gemmatimonadales bacterium	isolate: PLM2.Bin16	2448054	ASM769522v1	GCA_007695225.1	GenBank	NCBI Prokaryotic Genome Annotation Pipeline	Contig	34005	4180605	2019-07-30	3580	PRJNA377096	SAMN10237423
Pseudoalteromonas elyakovii	strain: SM1926	81037	ASM778628v1	GCA_007786285.1	GenBank	NCBI Prokaryotic Genome Annotation Pipeline (PGAP)	Contig	205834	4648089	2019-07-31	4245	PRJNA554250	SAMN12260205
Pseudoalteromonas neustonica	strain: SM1927	1840331	ASM778635v1	GCA_007786355.1	GenBank	NCBI Prokaryotic Genome Annotation Pipeline (PGAP)	Scaffold	180472	5294841	2019-07-31	4684	PRJNA554250	SAMN12260204
Pseudoalteromonas atlantica	strain: NBRC 103033	288	ASM798874v1	GCA_007988745.1	GenBank	Annotation submitted by National Institute of Technology and Evaluation	Contig	65611	4468419	2019-08-01	3991	PRJDB6190	SAMD00166024
Pseudoalteromonas espejiana	strain: NBRC 102222	28107	ASM798958v1	GCA_007989585.1	GenBank	Annotation submitted by National Institute of Technology and Evaluation	Contig	106399	4401192	2019-08-01	3973	PRJDB6145	SAMD00166017
Pseudoalteromonas peptidolytica	strain: NBRC 101021	61150	ASM798989v1	GCA_007989895.1	GenBank	Annotation submitted by National Institute of Technology and Evaluation Biological Resource Center	Contig	27530	5036479	2019-08-01	4248	PRJDB6118	SAMD00166003
Pseudoalteromonas tetraodonis GFC	strain: NBRC 103034	1315271	ASM799123v1	GCA_007991235.1	GenBank	Annotation submitted by National Institute of Technology and Evaluation	Contig	134407	4056660	2019-07-31	3682	PRJDB6191	SAMD00169750
Pseudoalteromonas nigrifaciens	strain: NBRC 103036	28109	ASM799125v1	GCA_007991255.1	GenBank	Annotation submitted by National Institute of Technology and Evaluation	Contig	73046	4106574	2019-07-31	3732	PRJDB6192	SAMD00169751
Marinomonas sp. IMCC 4694	strain: IMCC 4694	2605432	ASM812252v1	GCA_008122525.1	GenBank	NCBI Prokaryotic Genome Annotation Pipeline (PGAP)	Contig	3526940	3591672	2019-08-28	3260	PRJNA561293	SAMN12613415
Aquimarina intermedia	strain: DSM 17527	350814	ASM812478v1	GCA_008124785.1	GenBank	Annotation submitted by DOE Joint Genome Institute	Contig	296688	3494383	2019-08-29	3191	PRJNA335181	SAMN12255749
Pseudoalteromonas fuliginea	strain: PS47	1872678	ASM837021v1	GCA_008370215.1	GenBank	NCBI Prokaryotic Genome Annotation Pipeline	Scaffold	93841	4788025	2019-09-11	4228	PRJNA517496	SAMN10835842
Pseudoalteromonas distincta	strain: U2A	77608	ASM837022v1	GCA_008370225.1	GenBank	NCBI Prokaryotic Genome Annotation Pipeline (PGAP)	Contig	277394	4476704	2019-09-11	3999	PRJNA517496	SAMN10835844
Pseudoalteromonas fuliginea	strain: PS42	1872678	ASM837023v1	GCA_008370235.1	GenBank	NCBI Prokaryotic Genome Annotation Pipeline	Scaffold	117806	4738574	2019-09-11	4230	PRJNA517496	SAMN10835841
Pseudoalteromonas fuliginea	strain: PS2	1872678	ASM837024v1	GCA_008370245.1	GenBank	NCBI Prokaryotic Genome Annotation Pipeline	Scaffold	93841	4787931	2019-09-11	4225	PRJNA517496	SAMN10835840
Pseudoalteromonas sp. FUC4	strain: FUC4	2511201	ASM837025v1	GCA_008370255.1	GenBank	NCBI Prokaryotic Genome Annotation Pipeline	Contig	591957	4336094	2019-09-11	3972	PRJNA517496	SAMN10835843
Aquimarina sp. RZ0	strain: RZ0	2607730	ASM837068v1	GCA_008370685.1	GenBank	NCBI Prokaryotic Genome Annotation Pipeline (PGAP)	Contig	79500	7041311	2019-09-11	5515	PRJNA563767	SAMN12687797
Pseudoalteromonas sp. A25	strain: A25	116092	ASM917670v1	GCA_009176705.1	GenBank	Annotation submitted by Marine Bio-Science, Fukuyama University	Complete Genome	3887303	4737839	2019-10-07	4037	PRJDB8578	SAMD00180048
Alteromonas sp. I4	strain: I4	2652380	ASM917674v1	GCA_009176745.1	GenBank	Annotation submitted by National Institute of Advanced Industrial Science and Technology	Complete Genome	5113645	5237481	2019-10-10	4610	PRJDB8853	SAMD00189858
Microbulbifer sp. THAF38	strain: THAF38	2587856	ASM936353v1	GCA_009363535.1	GenBank	Annotation submitted by Uni Bielefeld	Complete Genome	4683451	4788766	2019-10-28	4344	PRJNA547984	SAMN11996121
Pseudoalteromonas sp. THAF3	strain: THAF3	2587843	ASM936377v1	GCA_009363775.1	GenBank	Annotation submitted by Uni Bielefeld	Complete Genome	3231996	4033062	2019-10-28	3769	PRJNA547984	SAMN11996108
Nostoc sphaeroides CCNUC1	isolate: CCNUC1	2653204	ASM937219v1	GCA_009372195.1	GenBank	Annotation submitted by Central China Normal University	Complete Genome	6481972	9516388	2019-10-28	10553	PRJNA576362	SAMN12992885
Gemmatimonas sp.	isolate: Dino_bin9	1962908	ASM938002v1	GCA_009380025.1	GenBank	NCBI Prokaryotic Genome Annotation Pipeline (PGAP)	Scaffold	24264	5020577	2019-10-28	4655	PRJNA494230	SAMN12830834
Alcanivorax sediminis	strain: PA15-N-34	2663008	ASM960116v1	GCA_009601165.1	GenBank	NCBI Prokaryotic Genome Annotation Pipeline (PGAP)	Contig	3189188	3798348	2019-11-05	3440	PRJNA580078	SAMN13151175
Acidiferrimicrobium australe	strain: USS-CCA1	2664430	ASM969711v1	GCA_009697115.1	GenBank	NCBI Prokaryotic Genome Annotation Pipeline (PGAP)	Contig	4025	4073972	2019-11-22	4397	PRJNA586889	SAMN13174023
Winogradskyella ouciana	strain: ZXX205	2608631	ASM970961v1	GCA_009709615.1	GenBank	NCBI Prokaryotic Genome Annotation Pipeline (PGAP)	Contig	459655	3569541	2019-11-26	3309	PRJNA564413	SAMN12712148
Alcanivorax sp.	isolate: MES4	1872427	ASM971158v1	GCA_009711585.1	GenBank	NCBI Prokaryotic Genome Annotation Pipeline (PGAP)	Scaffold	875658	3529875	2019-11-27	3311	PRJNA545216	SAMN11897337
Alcanivorax sp. VBW004	strain: VBW004	1287708	ASM971886v1	GCA_009718865.1	GenBank	NCBI Prokaryotic Genome Annotation Pipeline (PGAP)	Scaffold	713704	3827202	2019-11-27	3501	PRJNA564524	SAMN12707915
Winogradskyella endarachnes	strain: HL2-2	2681965	ASM974127v1	GCA_009741275.1	GenBank	NCBI Prokaryotic Genome Annotation Pipeline (PGAP)	Contig	826412	3609432	2019-12-11	3193	PRJNA592728	SAMN13439149
Alteromonas mediterranea	strain: AltCH17	314275	ASM975978v1	GCA_009759785.1	GenBank	NCBI Prokaryotic Genome Annotation Pipeline (PGAP)	Complete Genome	4512541	4512541	2019-12-17	3831	PRJNA549263	SAMN12078942
Anaerolineaceae bacterium	isolate: X2_MetaBAT.10	2024896	ASM977298v1	GCA_009772985.1	GenBank	Annotation submitted by The Ohio State University	Scaffold	214313	3032111	2019-12-20	2839	PRJNA512237	SAMN11532992
Acidimicrobiaceae bacterium	isolate: Emb289P1bin40	2024894	ASM978571v1	GCA_009785715.1	GenBank	NCBI Prokaryotic Genome Annotation Pipeline (PGAP)	Contig	5802	3274476	2019-12-20	3463	PRJNA560329	SAMN12581730
Alteromonas sp. KUL106	strain: KUL106	2480799	ASM981141v1	GCA_009811415.1	GenBank	Annotation submitted by RIMG, Kochi University	Contig	115894	4587436	2019-12-10	3877	PRJDB7540	SAMD00144967
Alteromonas sp. KUL150	strain: KUL150	2480805	ASM981147v1	GCA_009811475.1	GenBank	Annotation submitted by RIMG, Kochi University	Contig	91645	4514422	2019-12-10	3853	PRJDB7540	SAMD00144973
Alteromonas sp. KUL154	strain: KUL154	2480807	ASM981151v1	GCA_009811515.1	GenBank	Annotation submitted by RIMG, Kochi University	Contig	69681	7228898	2019-12-10	6183	PRJDB7540	SAMD00144975
Alteromonas sp. KUL156	strain: KUL156	2480808	ASM981153v1	GCA_009811535.1	GenBank	Annotation submitted by RIMG, Kochi University	Contig	35018	7590308	2019-12-10	6357	PRJDB7540	SAMD00144976
Acidimicrobiaceae bacterium	isolate: SB0668_bin_5	2024894	ASM983538v1	GCA_009835385.1	GenBank	NCBI Prokaryotic Genome Annotation Pipeline (PGAP)	Scaffold	58740	3375443	2020-01-09	3138	PRJNA555144	SAMN12598500
Acidimicrobiaceae bacterium	isolate: SB0668_bin_29	2024894	ASM983568v1	GCA_009835685.1	GenBank	NCBI Prokaryotic Genome Annotation Pipeline (PGAP)	Scaffold	28076	2889051	2020-01-09	2748	PRJNA555144	SAMN12598487
Acidimicrobiaceae bacterium	isolate: SB0668_bin_28	2024894	ASM983573v1	GCA_009835735.1	GenBank	NCBI Prokaryotic Genome Annotation Pipeline (PGAP)	Scaffold	35783	3292480	2020-01-09	3093	PRJNA555144	SAMN12598486
Gemmatimonadales bacterium	isolate: SB0668_bin_12	2448054	ASM983600v1	GCA_009836005.1	GenBank	NCBI Prokaryotic Genome Annotation Pipeline (PGAP)	Scaffold	50997	3599158	2020-01-09	3086	PRJNA555144	SAMN12598469
Acidimicrobiaceae bacterium	isolate: SB0667_bin_5	2024894	ASM983616v1	GCA_009836165.1	GenBank	NCBI Prokaryotic Genome Annotation Pipeline (PGAP)	Scaffold	28437	3416945	2020-01-09	3211	PRJNA555144	SAMN12598461
Gemmatimonadales bacterium	isolate: SB0667_bin_25	2448054	ASM983627v1	GCA_009836275.1	GenBank	NCBI Prokaryotic Genome Annotation Pipeline (PGAP)	Scaffold	3475	1987548	2020-01-09	1981	PRJNA555144	SAMN12598456
Acidimicrobiaceae bacterium	isolate: SB0667_bin_24	2024894	ASM983628v1	GCA_009836285.1	GenBank	NCBI Prokaryotic Genome Annotation Pipeline (PGAP)	Scaffold	59476	3279845	2020-01-09	3067	PRJNA555144	SAMN12598455
Acidimicrobiaceae bacterium	isolate: SB0667_bin_20	2024894	ASM983634v1	GCA_009836345.1	GenBank	NCBI Prokaryotic Genome Annotation Pipeline (PGAP)	Scaffold	4961	2265833	2020-01-09	2366	PRJNA555144	SAMN12598451
Gemmatimonadales bacterium	isolate: SB0666_bin_35	2448054	ASM983678v1	GCA_009836785.1	GenBank	NCBI Prokaryotic Genome Annotation Pipeline (PGAP)	Scaffold	3773	2163414	2020-01-09	2159	PRJNA555144	SAMN12598430
Acidimicrobiaceae bacterium	isolate: SB0666_bin_36	2024894	ASM983679v1	GCA_009836795.1	GenBank	NCBI Prokaryotic Genome Annotation Pipeline (PGAP)	Scaffold	9569	3103017	2020-01-09	3064	PRJNA555144	SAMN12598431
Acidimicrobiaceae bacterium	isolate: SB0666_bin_29	2024894	ASM983694v1	GCA_009836945.1	GenBank	NCBI Prokaryotic Genome Annotation Pipeline (PGAP)	Scaffold	8202	2199129	2020-01-09	2213	PRJNA555144	SAMN12598423
Acidimicrobiaceae bacterium	isolate: SB0666_bin_26	2024894	ASM983699v1	GCA_009836995.1	GenBank	NCBI Prokaryotic Genome Annotation Pipeline (PGAP)	Scaffold	12480	2936485	2020-01-09	2825	PRJNA555144	SAMN12598420
Acidimicrobiaceae bacterium	isolate: SB0665_bin_5	2024894	ASM983744v1	GCA_009837445.1	GenBank	NCBI Prokaryotic Genome Annotation Pipeline (PGAP)	Scaffold	104959	3905472	2020-01-09	3574	PRJNA555144	SAMN12598397
Acidimicrobiaceae bacterium	isolate: SB0665_bin_4	2024894	ASM983747v1	GCA_009837475.1	GenBank	NCBI Prokaryotic Genome Annotation Pipeline (PGAP)	Scaffold	176887	3494407	2020-01-09	3193	PRJNA555144	SAMN12598396
Gemmatimonadales bacterium	isolate: SB0665_bin_16	2448054	ASM983797v1	GCA_009837975.1	GenBank	NCBI Prokaryotic Genome Annotation Pipeline (PGAP)	Scaffold	33208	3454019	2020-01-09	2993	PRJNA555144	SAMN12598371
Acidimicrobiaceae bacterium	isolate: SB0664_bin_4	2024894	ASM983834v1	GCA_009838345.1	GenBank	NCBI Prokaryotic Genome Annotation Pipeline (PGAP)	Scaffold	78290	3909636	2020-01-09	3601	PRJNA555144	SAMN12598353
Gemmatimonadales bacterium	isolate: SB0664_bin_19	2448054	ASM983876v1	GCA_009838765.1	GenBank	NCBI Prokaryotic Genome Annotation Pipeline (PGAP)	Scaffold	53707	3603938	2020-01-09	3090	PRJNA555144	SAMN12598330
Acidimicrobiaceae bacterium	isolate: SB0664_bin_13	2024894	ASM983892v1	GCA_009838925.1	GenBank	NCBI Prokaryotic Genome Annotation Pipeline (PGAP)	Scaffold	51020	3268665	2020-01-09	3056	PRJNA555144	SAMN12598324
Acidimicrobiaceae bacterium	isolate: SB0663_bin_13	2024894	ASM983915v1	GCA_009839155.1	GenBank	NCBI Prokaryotic Genome Annotation Pipeline (PGAP)	Scaffold	5037	2161050	2020-01-09	2219	PRJNA555144	SAMN12598310
Acidimicrobiaceae bacterium	isolate: SB0663_bin_12	2024894	ASM983922v1	GCA_009839225.1	GenBank	NCBI Prokaryotic Genome Annotation Pipeline (PGAP)	Scaffold	7882	2983394	2020-01-09	2961	PRJNA555144	SAMN12598309
Acidimicrobiaceae bacterium	isolate: SB0662_bin_67	2024894	ASM983936v1	GCA_009839365.1	GenBank	NCBI Prokaryotic Genome Annotation Pipeline (PGAP)	Scaffold	11243	2214817	2020-01-09	2138	PRJNA555144	SAMN12598302
Acidimicrobiaceae bacterium	isolate: SB0662_bin_46	2024894	ASM983976v1	GCA_009839765.1	GenBank	NCBI Prokaryotic Genome Annotation Pipeline (PGAP)	Scaffold	11024	2868831	2020-01-09	2831	PRJNA555144	SAMN12598282
Gemmatimonadales bacterium	isolate: SB0662_bin_3	2448054	ASM984011v1	GCA_009840115.1	GenBank	NCBI Prokaryotic Genome Annotation Pipeline (PGAP)	Scaffold	64076	3403461	2020-01-09	2950	PRJNA555144	SAMN12598264
Acidimicrobiaceae bacterium	isolate: SB0662_bin_16	2024894	ASM984042v1	GCA_009840425.1	GenBank	NCBI Prokaryotic Genome Annotation Pipeline (PGAP)	Scaffold	63589	3348679	2020-01-09	3111	PRJNA555144	SAMN12598249
Acidimicrobiaceae bacterium	isolate: SB0661_bin_56	2024894	ASM984069v1	GCA_009840695.1	GenBank	NCBI Prokaryotic Genome Annotation Pipeline (PGAP)	Scaffold	7822	1913382	2020-01-09	1956	PRJNA555144	SAMN12598235
Acidimicrobiaceae bacterium	isolate: SB0661_bin_46	2024894	ASM984087v1	GCA_009840875.1	GenBank	NCBI Prokaryotic Genome Annotation Pipeline (PGAP)	Scaffold	16696	3061107	2020-01-09	2960	PRJNA555144	SAMN12598225
Acidimicrobiaceae bacterium	isolate: SB0661_bin_48	2024894	ASM984088v1	GCA_009840885.1	GenBank	NCBI Prokaryotic Genome Annotation Pipeline (PGAP)	Scaffold	7777	2612364	2020-01-09	2591	PRJNA555144	SAMN12598227
Gemmatimonadales bacterium	isolate: SB0661_bin_41	2448054	ASM984100v1	GCA_009841005.1	GenBank	NCBI Prokaryotic Genome Annotation Pipeline (PGAP)	Scaffold	31620	3163883	2020-01-09	2777	PRJNA555144	SAMN12598220
Gemmatimonadales bacterium	isolate: SB0661_bin_40	2448054	ASM984101v1	GCA_009841015.1	GenBank	NCBI Prokaryotic Genome Annotation Pipeline (PGAP)	Scaffold	24852	3760526	2020-01-09	3321	PRJNA555144	SAMN12598219
Acidimicrobiaceae bacterium	isolate: SB0661_bin_26	2024894	ASM984132v1	GCA_009841325.1	GenBank	NCBI Prokaryotic Genome Annotation Pipeline (PGAP)	Scaffold	80433	3405915	2020-01-09	3152	PRJNA555144	SAMN12598203
Acidimicrobiaceae bacterium	isolate: SB0678_bin_18	2024894	ASM984196v1	GCA_009841965.1	GenBank	NCBI Prokaryotic Genome Annotation Pipeline (PGAP)	Scaffold	8840	2733419	2020-01-09	2682	PRJNA555144	SAMN12598729
Acidimicrobiaceae bacterium	isolate: SB0678_bin_17	2024894	ASM984198v1	GCA_009841985.1	GenBank	NCBI Prokaryotic Genome Annotation Pipeline (PGAP)	Scaffold	6636	2354877	2020-01-09	2392	PRJNA555144	SAMN12598728
Acidimicrobiaceae bacterium	isolate: SB0677_bin_4	2024894	ASM984231v1	GCA_009842315.1	GenBank	NCBI Prokaryotic Genome Annotation Pipeline (PGAP)	Scaffold	127804	3864360	2020-01-09	3550	PRJNA555144	SAMN12598714
Acidimicrobiaceae bacterium	isolate: SB0677_bin_3	2024894	ASM984232v1	GCA_009842325.1	GenBank	NCBI Prokaryotic Genome Annotation Pipeline (PGAP)	Scaffold	129335	3532688	2020-01-09	3224	PRJNA555144	SAMN12598713
Gemmatimonadales bacterium	isolate: SB0677_bin_21	2448054	ASM984244v1	GCA_009842445.1	GenBank	NCBI Prokaryotic Genome Annotation Pipeline (PGAP)	Scaffold	10438	3236097	2020-01-09	2940	PRJNA555144	SAMN12598705
Acidimicrobiaceae bacterium	isolate: SB0676_bin_4	2024894	ASM984282v1	GCA_009842825.1	GenBank	NCBI Prokaryotic Genome Annotation Pipeline (PGAP)	Scaffold	54846	3888322	2020-01-09	3609	PRJNA555144	SAMN12598686
Gemmatimonadales bacterium	isolate: SB0676_bin_12	2448054	ASM984332v1	GCA_009843325.1	GenBank	NCBI Prokaryotic Genome Annotation Pipeline (PGAP)	Scaffold	24132	3589639	2020-01-09	3127	PRJNA555144	SAMN12598661
Acidimicrobiaceae bacterium	isolate: SB0676_bin_11	2024894	ASM984335v1	GCA_009843355.1	GenBank	NCBI Prokaryotic Genome Annotation Pipeline (PGAP)	Scaffold	69518	3252282	2020-01-09	3057	PRJNA555144	SAMN12598660
Acidimicrobiaceae bacterium	isolate: SB0675_bin_25	2024894	ASM984373v1	GCA_009843735.1	GenBank	NCBI Prokaryotic Genome Annotation Pipeline (PGAP)	Scaffold	37914	3428838	2020-01-09	3209	PRJNA555144	SAMN12598641
Gemmatimonadales bacterium	isolate: SB0675_bin_24	2448054	ASM984376v1	GCA_009843765.1	GenBank	NCBI Prokaryotic Genome Annotation Pipeline (PGAP)	Scaffold	9565	3087209	2020-01-09	2833	PRJNA555144	SAMN12598640
Acidimicrobiaceae bacterium	isolate: SB0675_bin_16	2024894	ASM984391v1	GCA_009843915.1	GenBank	NCBI Prokaryotic Genome Annotation Pipeline (PGAP)	Scaffold	39823	3240544	2020-01-09	3067	PRJNA555144	SAMN12598631
Acidimicrobiaceae bacterium	isolate: SB0675_bin_13	2024894	ASM984399v1	GCA_009843995.1	GenBank	NCBI Prokaryotic Genome Annotation Pipeline (PGAP)	Scaffold	22992	3220050	2020-01-09	3037	PRJNA555144	SAMN12598628
Acidimicrobiaceae bacterium	isolate: SB0674_bin_8	2024894	ASM984409v1	GCA_009844095.1	GenBank	NCBI Prokaryotic Genome Annotation Pipeline (PGAP)	Scaffold	4559	2324470	2020-01-09	2383	PRJNA555144	SAMN12598622
Acidimicrobiaceae bacterium	isolate: SB0674_bin_9	2024894	ASM984410v1	GCA_009844105.1	GenBank	NCBI Prokaryotic Genome Annotation Pipeline (PGAP)	Scaffold	10614	2881552	2020-01-09	2860	PRJNA555144	SAMN12598623
Acidimicrobiaceae bacterium	isolate: SB0674_bin_10	2024894	ASM984423v1	GCA_009844235.1	GenBank	NCBI Prokaryotic Genome Annotation Pipeline (PGAP)	Scaffold	16305	2901763	2020-01-09	2749	PRJNA555144	SAMN12598615
Acidimicrobiaceae bacterium	isolate: SB0673_bin_3	2024894	ASM984440v1	GCA_009844405.1	GenBank	NCBI Prokaryotic Genome Annotation Pipeline (PGAP)	Scaffold	31678	3353501	2020-01-09	3157	PRJNA555144	SAMN12598607
Acidimicrobiaceae bacterium	isolate: SB0673_bin_19	2024894	ASM984445v1	GCA_009844455.1	GenBank	NCBI Prokaryotic Genome Annotation Pipeline (PGAP)	Scaffold	4284	1889618	2020-01-09	1984	PRJNA555144	SAMN12598605
Acidimicrobiaceae bacterium	isolate: SB0673_bin_1	2024894	ASM984463v1	GCA_009844635.1	GenBank	NCBI Prokaryotic Genome Annotation Pipeline (PGAP)	Scaffold	58337	3341230	2020-01-09	3112	PRJNA555144	SAMN12598595
Acidimicrobiaceae bacterium	isolate: SB0672_bin_12	2024894	ASM984516v1	GCA_009845165.1	GenBank	NCBI Prokaryotic Genome Annotation Pipeline (PGAP)	Scaffold	12314	3081305	2020-01-09	2992	PRJNA555144	SAMN12598573
Acidimicrobiaceae bacterium	isolate: SB0671_bin_4	2024894	ASM984518v1	GCA_009845185.1	GenBank	NCBI Prokaryotic Genome Annotation Pipeline (PGAP)	Scaffold	5299	2659148	2020-01-09	2737	PRJNA555144	SAMN12598569
Acidimicrobiaceae bacterium	isolate: SB0671_bin_3	2024894	ASM984519v1	GCA_009845195.1	GenBank	NCBI Prokaryotic Genome Annotation Pipeline (PGAP)	Scaffold	6318	2917808	2020-01-09	2981	PRJNA555144	SAMN12598568
Acidimicrobiaceae bacterium	isolate: SB0670_bin_26	2024894	ASM984566v1	GCA_009845665.1	GenBank	NCBI Prokaryotic Genome Annotation Pipeline (PGAP)	Scaffold	6287	2455041	2020-01-09	2460	PRJNA555144	SAMN12598543
Gemmatimonadales bacterium	isolate: SB0670_bin_18	2448054	ASM984585v1	GCA_009845855.1	GenBank	NCBI Prokaryotic Genome Annotation Pipeline (PGAP)	Scaffold	50468	3657233	2020-01-09	3135	PRJNA555144	SAMN12598534
Acidimicrobiaceae bacterium	isolate: SB0670_bin_14	2024894	ASM984592v1	GCA_009845925.1	GenBank	NCBI Prokaryotic Genome Annotation Pipeline (PGAP)	Scaffold	52012	3931784	2020-01-09	3614	PRJNA555144	SAMN12598530
Acidimicrobiaceae bacterium	isolate: SB0670_bin_1	2024894	ASM984599v1	GCA_009845995.1	GenBank	NCBI Prokaryotic Genome Annotation Pipeline (PGAP)	Scaffold	58170	3263579	2020-01-09	3053	PRJNA555144	SAMN12598525
Acidimicrobiaceae bacterium	isolate: SB0669_bin_18	2024894	ASM984627v1	GCA_009846275.1	GenBank	NCBI Prokaryotic Genome Annotation Pipeline (PGAP)	Scaffold	7456	2398341	2020-01-09	2412	PRJNA555144	SAMN12598514
Acidimicrobiaceae bacterium	isolate: SB0669_bin_17	2024894	ASM984629v1	GCA_009846295.1	GenBank	NCBI Prokaryotic Genome Annotation Pipeline (PGAP)	Scaffold	9639	2829385	2020-01-09	2783	PRJNA555144	SAMN12598513
Gemmatimonadales bacterium	isolate: SB0669_bin_13	2448054	ASM984638v1	GCA_009846385.1	GenBank	NCBI Prokaryotic Genome Annotation Pipeline (PGAP)	Scaffold	6365	2999705	2020-01-09	2818	PRJNA555144	SAMN12598509
Acidimicrobiaceae bacterium	isolate: SB0669_bin_12	2024894	ASM984640v1	GCA_009846405.1	GenBank	NCBI Prokaryotic Genome Annotation Pipeline (PGAP)	Scaffold	12167	2828020	2020-01-09	2777	PRJNA555144	SAMN12598508
Alcanivorax sp. 6-D-6	strain: 6-D-6	1177156	ASM984674v1	GCA_009846745.1	GenBank	Annotation submitted by The Third Institute of State Oceanic Administration (SOA)	Contig	87024	4777343	2020-01-10	4333	PRJNA161041	SAMN13821724
Alcanivorax sp. S71-1-4	strain: S71-1-4	1177159	ASM984675v1	GCA_009846755.1	GenBank	Annotation submitted by The Third Institute of State Oceanic Administration (SOA)	Contig	106450	4179456	2020-01-10	3782	PRJNA161049	SAMN13821723
Nostoc sp. ATCC 53789	strain: ATCC 53789	76335	ASM987349v1	GCA_009873495.1	GenBank	NCBI Prokaryotic Genome Annotation Pipeline (PGAP)	Complete Genome	7340101	8653730	2020-01-14	7263	PRJNA588357	SAMN13242330
Alcanivorax sp. DP30	strain: DP30	2606217	ASM988294v1	GCA_009882945.1	GenBank	NCBI Prokaryotic Genome Annotation Pipeline (PGAP)	Scaffold	462253	3623290	2020-01-14	3321	PRJNA595497	SAMN13558482
Alcanivorax sp. ZXX171	strain: ZXX171	2695858	ASM988978v2	GCA_009889785.2	GenBank	NCBI Prokaryotic Genome Annotation Pipeline (PGAP)	Contig	157661	4236963	2021-02-06	3983	PRJNA592754	SAMN13439355
Microbulbifer hydrolyticus	strain: IRE-31	48074	ASM993111v1	GCA_009931115.1	GenBank	NCBI Prokaryotic Genome Annotation Pipeline (PGAP)	Complete Genome	4209307	4209307	2020-01-27	3549	PRJNA599504	SAMN13754667
Gemmatimonadaceae bacterium	isolate: WB7_2B_202	2026741	ASM1002467v1	GCA_010024675.1	GenBank	NCBI Prokaryotic Genome Annotation Pipeline	Contig	3486	2507758	2020-01-31	2780	PRJNA495371	SAMN10223249
Nostoc sp. B(2019)	strain: B	2690446	ASM1009192v1	GCA_010091925.1	GenBank	NCBI Prokaryotic Genome Annotation Pipeline (PGAP)	Scaffold	228597	7426239	2020-01-31	6667	PRJNA596374	SAMN13620235
Alteromonas profundi	strain: 345S023	2696062	ASM1050086v1	GCA_010500865.1	GenBank	NCBI Prokaryotic Genome Annotation Pipeline (PGAP)	Scaffold	129189	4391362	2020-02-12	3862	PRJNA599057	SAMN13738175
Alteromonas genovensis	strain: LMG 24078	471225	ASM1050089v1	GCA_010500895.1	GenBank	NCBI Prokaryotic Genome Annotation Pipeline (PGAP)	Contig	340293	4071069	2020-02-12	3498	PRJNA599495	SAMN13753693
Alteromonas hispanica	strain: LMG 22958	315421	ASM1050091v1	GCA_010500915.1	GenBank	NCBI Prokaryotic Genome Annotation Pipeline (PGAP)	Scaffold	307433	4068222	2020-02-12	3484	PRJNA600032	SAMN13781132
Leptolyngbya sp. SIOISBB	isolate: SIOISBB	2607771	ASM1067190v1	GCA_010671905.1	GenBank	NCBI Prokaryotic Genome Annotation Pipeline (PGAP)	Scaffold	6028788	8337038	2020-02-16	7058	PRJNA558979	SAMN12797916
Leptolyngbya sp. SIO4C5	isolate: SIO4C5	2607774	ASM1067196v1	GCA_010671965.1	GenBank	NCBI Prokaryotic Genome Annotation Pipeline (PGAP)	Contig	6356	5604439	2020-02-16	5627	PRJNA558979	SAMN12797920
Leptolyngbya sp. SIO4C1	isolate: SIO4C1	2607770	ASM1067197v1	GCA_010671975.1	GenBank	NCBI Prokaryotic Genome Annotation Pipeline (PGAP)	Contig	9695	5299755	2020-02-16	5393	PRJNA558979	SAMN12797913
Leptolyngbya sp. SIO3F4	isolate: SIO3F4	2607780	ASM1067214v1	GCA_010672145.1	GenBank	NCBI Prokaryotic Genome Annotation Pipeline (PGAP)	Scaffold	7412	8111629	2020-02-16	7641	PRJNA558979	SAMN12797927
Symploca sp. SIO2D2	isolate: SIO2D2	2607789	ASM1067240v1	GCA_010672405.1	GenBank	NCBI Prokaryotic Genome Annotation Pipeline (PGAP)	Scaffold	7578	9199556	2020-02-16	8035	PRJNA558979	SAMN12797937
Symploca sp. SIO2E6	isolate: SIO2E6	2607809	ASM1067242v1	GCA_010672425.1	GenBank	NCBI Prokaryotic Genome Annotation Pipeline (PGAP)	Scaffold	9343	8963760	2020-02-16	8855	PRJNA558979	SAMN12797963
Symploca sp. SIO2B6	isolate: SIO2B6	2607785	ASM1067253v1	GCA_010672535.1	GenBank	NCBI Prokaryotic Genome Annotation Pipeline (PGAP)	Scaffold	107571	10004434	2020-02-16	8654	PRJNA558979	SAMN12797932
Leptolyngbya sp. SIO1E4	isolate: SIO1E4	2607768	ASM1067282v2	GCA_010672825.2	GenBank	NCBI Prokaryotic Genome Annotation Pipeline (PGAP)	Contig	2070935	8222681	2020-10-28	6731	PRJNA558979	SAMN12797911
Symploca sp. SIO1C4	isolate: SIO1C4	2607765	ASM1067288v1	GCA_010672885.1	GenBank	NCBI Prokaryotic Genome Annotation Pipeline (PGAP)	Scaffold	7806	7355195	2020-02-16	6795	PRJNA558979	SAMN12797905
Leptolyngbya sp. SIO1D8	isolate: SIO1D8	2607807	ASM1067289v1	GCA_010672895.1	GenBank	NCBI Prokaryotic Genome Annotation Pipeline (PGAP)	Contig	5678	7757312	2020-02-16	7915	PRJNA558979	SAMN12797958
Symploca sp. SIO1C2	isolate: SIO1C2	2607769	ASM1067292v1	GCA_010672925.1	GenBank	NCBI Prokaryotic Genome Annotation Pipeline (PGAP)	Scaffold	109063	8667638	2020-02-16	7292	PRJNA558979	SAMN12797912
Symploca sp. SIO1B1	isolate: SIO1B1	2607763	ASM1067294v1	GCA_010672945.1	GenBank	NCBI Prokaryotic Genome Annotation Pipeline (PGAP)	Scaffold	13443	10325590	2020-02-16	9542	PRJNA558979	SAMN12797902
Symploca sp. SIO1A3	isolate: SIO1A3	2607766	ASM1067299v1	GCA_010672995.1	GenBank	NCBI Prokaryotic Genome Annotation Pipeline (PGAP)	Scaffold	7538	9244481	2020-02-16	8469	PRJNA558979	SAMN12797908
Symploca sp. SIO3C6	isolate: SIO3C6	2607803	ASM1069242v1	GCA_010692425.1	GenBank	NCBI Prokaryotic Genome Annotation Pipeline (PGAP)	Scaffold	123685	7491140	2020-02-16	6238	PRJNA558979	SAMN12797952
Symploca sp. SIO2G7	isolate: SIO2G7	2607798	ASM1069257v1	GCA_010692575.1	GenBank	NCBI Prokaryotic Genome Annotation Pipeline (PGAP)	Scaffold	7403	9241475	2020-02-16	8922	PRJNA558979	SAMN12797947
Symploca sp. SIO2C1	isolate: SIO2C1	2607783	ASM1069263v1	GCA_010692635.1	GenBank	NCBI Prokaryotic Genome Annotation Pipeline (PGAP)	Scaffold	29399	8166785	2020-02-16	6997	PRJNA558979	SAMN12797930
Symploca sp. SIO2E9	isolate: SIO2E9	2607812	ASM1069264v1	GCA_010692645.1	GenBank	NCBI Prokaryotic Genome Annotation Pipeline (PGAP)	Scaffold	32923	7745768	2020-02-16	6596	PRJNA558979	SAMN12797974
Nostoc sp. UIC 10630	strain: UIC 10630	2100146	ASM1074742v1	GCA_010747425.1	GenBank	NCBI Prokaryotic Genome Annotation Pipeline (PGAP)	Contig	33552	8896073	2020-02-18	7733	PRJNA605020	SAMN14008317
Pseudoalteromonas sp. MB47	strain: MB47	2588452	ASM1131976v1	GCA_011319765.1	GenBank	Annotation submitted by Technical University of Denmark	Contig	380452	4545585	2020-03-16	4116	PRJNA548031	SAMN11998047
Microbulbifer sp. SH-1	strain: SH-1	2681547	ASM1132613v1	GCA_011326135.1	GenBank	NCBI Prokaryotic Genome Annotation Pipeline (PGAP)	Complete Genome	4684771	4684771	2020-03-16	3870	PRJNA592320	SAMN13420656
Anaerolineaceae bacterium	isolate: OTbin.50	2024896	ASM1168259v1	GCA_011682595.1	GenBank	NCBI Prokaryotic Genome Annotation Pipeline (PGAP)	Contig	7919	2430570	2020-03-23	2289	PRJNA514953	SAMN13826937
Gemmatimonadales bacterium	isolate: KS4-C060	2448054	ASM1177134v1	GCA_011771345.1	GenBank	NCBI Prokaryotic Genome Annotation Pipeline (PGAP)	Scaffold	52736	3409282	2020-03-30	3152	PRJNA598413	SAMN13684504
Gemmatimonadales bacterium	isolate: KS3-C054	2448054	ASM1177158v1	GCA_011771585.1	GenBank	NCBI Prokaryotic Genome Annotation Pipeline (PGAP)	Scaffold	45514	4194012	2020-03-30	3900	PRJNA598413	SAMN13684490
Gemmatimonadales bacterium	isolate: CS4-C031	2448054	ASM1177237v1	GCA_011772375.1	GenBank	NCBI Prokaryotic Genome Annotation Pipeline (PGAP)	Scaffold	24410	5768264	2020-03-30	5537	PRJNA598413	SAMN13684450
Gemmatimonadales bacterium	isolate: CS3-C064	2448054	ASM1177275v1	GCA_011772755.1	GenBank	NCBI Prokaryotic Genome Annotation Pipeline (PGAP)	Scaffold	41299	4239130	2020-03-30	3965	PRJNA598413	SAMN13684431
Gemmatimonadales bacterium	isolate: CS1-C069	2448054	ASM1177333v1	GCA_011773335.1	GenBank	NCBI Prokaryotic Genome Annotation Pipeline (PGAP)	Scaffold	30887	5243692	2020-03-30	5388	PRJNA598413	SAMN13684402
Gemmatimonadales bacterium	isolate: ACK-C060	2448054	ASM1177369v1	GCA_011773695.1	GenBank	NCBI Prokaryotic Genome Annotation Pipeline (PGAP)	Scaffold	52736	3409282	2020-03-30	3152	PRJNA598413	SAMN13684384
Pseudoalteromonas sp. HF66	strain: HF66	2721559	ASM1180644v1	GCA_011806445.1	GenBank	NCBI Prokaryotic Genome Annotation Pipeline (PGAP)	Contig	210054	4385138	2020-03-31	3904	PRJNA553557	SAMN14444636
Pleurocapsa sp. SU_5_0	isolate: SU_5_0	2720480	ASM1203082v1	GCA_012030825.1	GenBank	NCBI Prokaryotic Genome Annotation Pipeline (PGAP)	Scaffold	39518	5166204	2020-04-05	4972	PRJNA612530	SAMN14376602
Pleurocapsa sp. SU_196_0	isolate: SU_196_0	2720476	ASM1203094v1	GCA_012030945.1	GenBank	NCBI Prokaryotic Genome Annotation Pipeline (PGAP)	Contig	6005	3486404	2020-04-05	4672	PRJNA612530	SAMN14376596
Hydrococcus sp. SU_1_0	isolate: SU_1_0	2720475	ASM1203105v1	GCA_012031055.1	GenBank	NCBI Prokaryotic Genome Annotation Pipeline (PGAP)	Contig	5232	3371524	2020-04-05	3730	PRJNA612530	SAMN14376593
Leptolyngbya sp. RL_3_1	isolate: RL_3_1	2720425	ASM1203242v1	GCA_012032425.1	GenBank	NCBI Prokaryotic Genome Annotation Pipeline (PGAP)	Contig	14100	3943201	2020-04-05	4065	PRJNA612530	SAMN14376475
Hydrococcus sp. RU_2_2	isolate: RU_2_2	2720440	ASM1203273v1	GCA_012032735.1	GenBank	NCBI Prokaryotic Genome Annotation Pipeline (PGAP)	Scaffold	31230	6184304	2020-04-05	6003	PRJNA612530	SAMN14376510
Hydrococcus sp. RM1_1_31	isolate: RM1_1_31	2720429	ASM1203354v1	GCA_012033545.1	GenBank	NCBI Prokaryotic Genome Annotation Pipeline (PGAP)	Contig	4234	1747938	2020-04-05	2093	PRJNA612530	SAMN14376483
Pleurocapsa sp. CRU_1_2	isolate: CRU_1_2	2720401	ASM1203367v1	GCA_012033675.1	GenBank	NCBI Prokaryotic Genome Annotation Pipeline (PGAP)	Contig	24798	5560668	2020-04-05	5471	PRJNA612530	SAMN14376425
Hydrococcus sp. CRU_1_1	isolate: CRU_1_1	2720400	ASM1203413v1	GCA_012034135.1	GenBank	NCBI Prokaryotic Genome Annotation Pipeline (PGAP)	Contig	31653	6270348	2020-04-05	6105	PRJNA612530	SAMN14376424
Hydrococcus sp. CSU_1_8	isolate: CSU_1_8	2720412	ASM1203460v1	GCA_012034605.1	GenBank	NCBI Prokaryotic Genome Annotation Pipeline (PGAP)	Contig	5117	3282274	2020-04-06	3703	PRJNA612530	SAMN14376447
Hyellaceae cyanobacterium CSU_1_1	isolate: CSU_1_1	2720408	ASM1203476v1	GCA_012034765.1	GenBank	NCBI Prokaryotic Genome Annotation Pipeline (PGAP)	Contig	35415	4614202	2020-04-06	4398	PRJNA612530	SAMN14376438
Anaerolineaceae bacterium	isolate: AS06rmzACSIP_331	2024896	ASM1251477v1	GCA_012514775.1	GenBank	NCBI Prokaryotic Genome Annotation Pipeline (PGAP)	Contig	15366	6182393	2020-04-17	5580	PRJNA602310	SAMN13894455
Leptolinea sp.	isolate: AS06rmzACSIP_266	2699749	ASM1251519v1	GCA_012515195.1	GenBank	NCBI Prokaryotic Genome Annotation Pipeline (PGAP)	Contig	11635	3328794	2020-04-17	3357	PRJNA602310	SAMN13894435
Marinomonas profundi	strain: M1K-6	2726122	ASM1258443v1	GCA_012584435.1	GenBank	NCBI Prokaryotic Genome Annotation Pipeline (PGAP)	Contig	153536	3576783	2020-04-20	3349	PRJNA624726	SAMN14582689
Pseudoalteromonas maricaloris	strain: LMG 19692	184924	ASM1264172v1	GCA_012641725.1	GenBank	NCBI Prokaryotic Genome Annotation Pipeline (PGAP)	Contig	266291	5584065	2020-04-21	5008	PRJNA576150	SAMN12930369
Pseudoalteromonas peptidolytica	strain: DSM 14001	61150	ASM1264174v1	GCA_012641745.1	GenBank	NCBI Prokaryotic Genome Annotation Pipeline (PGAP)	Contig	128830	5123242	2020-04-21	4418	PRJNA576149	SAMN12930347
Marinomonas sp. UCMA 3892	strain: UCMA3892	1972585	ASM1272634v1	GCA_012726345.1	GenBank	NCBI Prokaryotic Genome Annotation Pipeline	Contig	278823	5034670	2020-04-23	4647	PRJNA380451	SAMN06643054
Anaerolineaceae bacterium	isolate: AS27yjCOA_78	2024896	ASM1279769v1	GCA_012797695.1	GenBank	NCBI Prokaryotic Genome Annotation Pipeline (PGAP)	Contig	10605	3203747	2020-04-24	3245	PRJNA602310	SAMN13894916
Pelolinea sp.	isolate: AS27yjCOA_25	1966340	ASM1279797v1	GCA_012797975.1	GenBank	NCBI Prokaryotic Genome Annotation Pipeline (PGAP)	Contig	120701	2572423	2020-04-24	2443	PRJNA602310	SAMN13894903
Flexilinea flocculi	isolate: AS27yjCOA_160	1678840	ASM1279837v1	GCA_012798375.1	GenBank	NCBI Prokaryotic Genome Annotation Pipeline (PGAP)	Contig	7299	2690677	2020-04-24	2456	PRJNA602310	SAMN13894884
Leptolinea sp.	isolate: AS27yjCOA_114	2699749	ASM1279853v1	GCA_012798535.1	GenBank	NCBI Prokaryotic Genome Annotation Pipeline (PGAP)	Contig	56457	3505630	2020-04-24	3317	PRJNA602310	SAMN13894873
Anaerolineaceae bacterium	isolate: AS05jafATM_106	2024896	ASM1283956v1	GCA_012839565.1	GenBank	NCBI Prokaryotic Genome Annotation Pipeline (PGAP)	Contig	119976	1969548	2020-04-25	1753	PRJNA602310	SAMN13893608
Pseudoalteromonas arctica	strain: NEC-BIFX-0059	394751	ASM1284446v1	GCA_012844465.1	GenBank	NCBI Prokaryotic Genome Annotation Pipeline (PGAP)	Contig	715146	4445462	2020-04-26	3985	PRJNA626454	SAMN14640987
Alteromonas ponticola	strain: MYP5	2720613	ASM1291181v1	GCA_012911815.1	GenBank	NCBI Prokaryotic Genome Annotation Pipeline (PGAP)	Contig	468870	3602801	2020-04-27	3238	PRJNA615052	SAMN14445999
Pseudoalteromonas arctica	strain: NEC-BIFX-2020_0012	394751	ASM1292764v1	GCA_012927645.1	GenBank	NCBI Prokaryotic Genome Annotation Pipeline (PGAP)	Contig	121517	4109994	2020-04-28	3828	PRJNA626604	SAMN14645794
Pseudoalteromonas arctica	strain: NEC-BIFX-2020_001	394751	ASM1293349v1	GCA_012933495.1	GenBank	NCBI Prokaryotic Genome Annotation Pipeline (PGAP)	Contig	347613	4471498	2020-04-29	4006	PRJNA625975	SAMN14613862
Pseudoalteromonas arctica	strain: NEC-BIFX-2020_017	394751	ASM1293535v1	GCA_012935355.1	GenBank	NCBI Prokaryotic Genome Annotation Pipeline (PGAP)	Contig	358881	4422647	2020-04-30	3985	PRJNA625968	SAMN14613751
Pseudoalteromonas sp. NEC-BIFX-2020_015	strain: NEC-BIFX-2020_015	2729544	ASM1295226v1	GCA_012952265.1	GenBank	NCBI Prokaryotic Genome Annotation Pipeline (PGAP)	Contig	141538	4957925	2020-05-02	4344	PRJNA627201	SAMN14654555
Winogradskyella sp.	isolate: SS_bin_108	1883156	ASM1300134v1	GCA_013001345.1	GenBank	NCBI Prokaryotic Genome Annotation Pipeline (PGAP)	Contig	6029	2421452	2020-05-09	2610	PRJNA609151	SAMN14260570
Winogradskyella sp.	isolate: SS_bin_48	1883156	ASM1300222v1	GCA_013002225.1	GenBank	NCBI Prokaryotic Genome Annotation Pipeline (PGAP)	Contig	29189	2993747	2020-05-09	2921	PRJNA609151	SAMN14260510
Pseudoalteromonas sp. NEC-BIFX-2020_002	strain: NEC-BIFX-2020_002	2732353	ASM1300282v1	GCA_013002825.1	GenBank	NCBI Prokaryotic Genome Annotation Pipeline (PGAP)	Contig	215025	4867710	2020-05-09	4339	PRJNA628621	SAMN14735132
Winogradskyella sp.	isolate: SS_bin_1	1883156	ASM1300365v1	GCA_013003655.1	GenBank	NCBI Prokaryotic Genome Annotation Pipeline (PGAP)	Contig	8856	1984050	2020-05-09	2016	PRJNA609151	SAMN14260463
Gemmatimonadales bacterium	isolate: DS_bin_5	2448054	ASM1300380v1	GCA_013003805.1	GenBank	NCBI Prokaryotic Genome Annotation Pipeline (PGAP)	Contig	5502	3026508	2020-05-09	3193	PRJNA609151	SAMN14260455
Gemmatimonas groenlandica	strain: TET16	2732249	ASM1300410v1	GCA_013004105.1	GenBank	NCBI Prokaryotic Genome Annotation Pipeline (PGAP)	Complete Genome	5179092	5179092	2020-05-10	4446	PRJNA629660	SAMN14785845
Winogradskyella sp.	isolate: Site_C2	1883156	ASM1304224v1	GCA_013042245.1	GenBank	NCBI Prokaryotic Genome Annotation Pipeline (PGAP)	Contig	24339	2575050	2020-05-11	2427	PRJNA623061	SAMN14538075
Winogradskyella sp.	isolate: Site_B31	1883156	ASM1304242v1	GCA_013042425.1	GenBank	NCBI Prokaryotic Genome Annotation Pipeline (PGAP)	Contig	4361	1863159	2020-05-11	2040	PRJNA623061	SAMN14538067
Winogradskyella sp.	isolate: Site_A20	1883156	ASM1304352v1	GCA_013043525.1	GenBank	NCBI Prokaryotic Genome Annotation Pipeline (PGAP)	Contig	5634	2150613	2020-05-11	2292	PRJNA623061	SAMN14538014
Acidimicrobiaceae bacterium	isolate: MAG 8	2024894	ASM1304426v1	GCA_013044265.1	GenBank	NCBI Prokaryotic Genome Annotation Pipeline (PGAP)	Contig	19809	2796923	2020-05-11	2739	PRJNA554371	SAMN14771059
Acidimicrobiaceae bacterium	isolate: MAG 10	2024894	ASM1304428v1	GCA_013044285.1	GenBank	NCBI Prokaryotic Genome Annotation Pipeline (PGAP)	Contig	17404	1873312	2020-05-11	1941	PRJNA554371	SAMN14771061
Acidimicrobiaceae bacterium	isolate: MAG 6	2024894	ASM1304436v1	GCA_013044365.1	GenBank	NCBI Prokaryotic Genome Annotation Pipeline (PGAP)	Contig	10948	2323875	2020-05-11	2212	PRJNA554371	SAMN14771058
Acidimicrobiaceae bacterium	isolate: MAG 4	2024894	ASM1304438v1	GCA_013044385.1	GenBank	NCBI Prokaryotic Genome Annotation Pipeline (PGAP)	Contig	50760	2817353	2020-05-11	2584	PRJNA554371	SAMN14771056
Acidimicrobiaceae bacterium	isolate: MAG 9	2024894	ASM1304440v1	GCA_013044405.1	GenBank	NCBI Prokaryotic Genome Annotation Pipeline (PGAP)	Contig	19127	2205600	2020-05-11	2229	PRJNA554371	SAMN14771060
Acidimicrobiaceae bacterium	isolate: MAG 5	2024894	ASM1304441v1	GCA_013044415.1	GenBank	NCBI Prokaryotic Genome Annotation Pipeline (PGAP)	Contig	10221	2138501	2020-05-11	1946	PRJNA554371	SAMN14771057
Acidimicrobiaceae bacterium	isolate: MAG 3	2024894	ASM1304447v1	GCA_013044475.1	GenBank	NCBI Prokaryotic Genome Annotation Pipeline (PGAP)	Contig	17863	2378085	2020-05-11	2166	PRJNA554371	SAMN14771055
Alteromonas sp. 07-89-2	strain: 07-89-2	2607609	ASM1311392v1	GCA_013113925.1	GenBank	NCBI Prokaryotic Genome Annotation Pipeline (PGAP)	Contig	138522	4578938	2020-05-18	3969	PRJNA563078	SAMN12668399
Alcanivorax sp. IO_7	strain: IO_7	2735303	ASM1312849v1	GCA_013128495.1	GenBank	NCBI Prokaryotic Genome Annotation Pipeline (PGAP)	Complete Genome	4166532	4166532	2020-05-20	4414	PRJNA631593	SAMN14884473
Gemmatimonadales bacterium	isolate: WB-IL-12	2448054	ASM1314063v1	GCA_013140635.1	GenBank	NCBI Prokaryotic Genome Annotation Pipeline (PGAP)	Contig	15101	3818336	2020-05-21	3724	PRJNA622654	SAMN14539135
Pseudoalteromonas caenipelagi	strain: JBTF-M23	2726988	ASM1314085v1	GCA_013140855.1	GenBank	NCBI Prokaryotic Genome Annotation Pipeline (PGAP)	Contig	469452	5082770	2020-05-21	4437	PRJNA625634	SAMN14604090
Acidimicrobiaceae bacterium	isolate: bin.158	2024894	ASM1320445v1	GCA_013204455.1	GenBank	NCBI Prokaryotic Genome Annotation Pipeline (PGAP)	Contig	11653	1765913	2020-06-01	1934	PRJNA616293	SAMN14944524
Acidimicrobiaceae bacterium	isolate: bin.611	2024894	ASM1320532v1	GCA_013205325.1	GenBank	NCBI Prokaryotic Genome Annotation Pipeline (PGAP)	Contig	3988	1055298	2020-06-01	1249	PRJNA616293	SAMN14944505
Acidimicrobiaceae bacterium	isolate: bin.682	2024894	ASM1320548v1	GCA_013205485.1	GenBank	NCBI Prokaryotic Genome Annotation Pipeline (PGAP)	Contig	3272	880902	2020-06-01	1101	PRJNA616293	SAMN14944492
Winogradskyella sp.	isolate: DT_120	1883156	ASM1321383v1	GCA_013213835.1	GenBank	NCBI Prokaryotic Genome Annotation Pipeline (PGAP)	Scaffold	392045	3545905	2020-06-02	3195	PRJNA482655	SAMN14675808
Pseudoalteromonas sp.	isolate: DT_88	53249	ASM1321392v1	GCA_013213925.1	GenBank	NCBI Prokaryotic Genome Annotation Pipeline (PGAP)	Scaffold	24232	5818742	2020-06-02	5761	PRJNA482655	SAMN14675776
Winogradskyella sp.	isolate: DT_119	1883156	ASM1321397v1	GCA_013213975.1	GenBank	NCBI Prokaryotic Genome Annotation Pipeline (PGAP)	Scaffold	32257	3134385	2020-06-02	2928	PRJNA482655	SAMN14675807
Alteromonas sp.	isolate: DT_6	232	ASM1321608v1	GCA_013216085.1	GenBank	NCBI Prokaryotic Genome Annotation Pipeline (PGAP)	Scaffold	35562	4462721	2020-06-02	4066	PRJNA482655	SAMN14675694
Alcanivorax sp.	isolate: DT_1	1872427	ASM1321612v1	GCA_013216125.1	GenBank	NCBI Prokaryotic Genome Annotation Pipeline (PGAP)	Scaffold	4198	2774871	2020-06-02	3079	PRJNA482655	SAMN14675689
Winogradskyella eckloniae	strain: EC29	1089306	ASM1324904v1	GCA_013249045.1	GenBank	NCBI Prokaryotic Genome Annotation Pipeline (PGAP)	Contig	430221	3693758	2020-06-02	3247	PRJNA632483	SAMN14910604
Winogradskyella litoriviva	strain: KMM6491	1220182	ASM1324906v1	GCA_013249065.1	GenBank	NCBI Prokaryotic Genome Annotation Pipeline (PGAP)	Contig	568136	3888081	2020-06-02	3433	PRJNA632486	SAMN14910879
Winogradskyella undariae	strain: CCUG 63832	1285465	ASM1328515v1	GCA_013285155.1	GenBank	NCBI Prokaryotic Genome Annotation Pipeline (PGAP)	Contig	261864	4198086	2020-06-07	3731	PRJNA305687	SAMN15082204
Pseudoalteromonas sp. JC28	strain: JC28	2267617	ASM1331925v1	GCA_013319255.1	GenBank	NCBI Prokaryotic Genome Annotation Pipeline	Contig	509001	5533243	2020-06-10	4919	PRJNA480278	SAMN09632763
Anaerolineaceae bacterium	isolate: W9_Combined_metabat2_061	2024896	ASM1333468v1	GCA_013334685.1	GenBank	NCBI Prokaryotic Genome Annotation Pipeline (PGAP)	Scaffold	2604	2342522	2020-06-11	2717	PRJNA615962	SAMN14482986
Anaerolineaceae bacterium	isolate: W9_Combined_metabat1_111	2024896	ASM1333518v1	GCA_013335185.1	GenBank	NCBI Prokaryotic Genome Annotation Pipeline (PGAP)	Scaffold	2726	1501019	2020-06-11	1750	PRJNA615962	SAMN14482958
Anaerolineaceae bacterium	isolate: W4_Combined_metabat2_079	2024896	ASM1333589v1	GCA_013335895.1	GenBank	NCBI Prokaryotic Genome Annotation Pipeline (PGAP)	Scaffold	3281	2013691	2020-06-11	2309	PRJNA615962	SAMN14482925
Anaerolineaceae bacterium	isolate: W4_Combined_metabat1_115	2024896	ASM1333633v1	GCA_013336335.1	GenBank	NCBI Prokaryotic Genome Annotation Pipeline (PGAP)	Scaffold	2910	1577619	2020-06-11	1839	PRJNA615962	SAMN14482900
Nostoc sp. TCL240-02	isolate: TCL240-02	2572090	ASM1334323v1	GCA_013343235.1	GenBank	NCBI Prokaryotic Genome Annotation Pipeline (PGAP)	Complete Genome	7887247	7887247	2020-06-15	6772	PRJNA534312	SAMN11484046
Pseudoalteromonas sp. 1701	strain: 1701	2743615	ASM1334994v1	GCA_013349945.1	GenBank	NCBI Prokaryotic Genome Annotation Pipeline (PGAP)	Scaffold	263244	4213933	2020-06-16	3836	PRJNA638634	SAMN15198640
Pseudoalteromonas sp. 2103	strain: 2103	2743617	ASM1334998v1	GCA_013349985.1	GenBank	NCBI Prokaryotic Genome Annotation Pipeline (PGAP)	Scaffold	254148	4780187	2020-06-16	4446	PRJNA638634	SAMN15198642
Pseudoalteromonas sp. 0303	strain: 303	2743618	ASM1334999v1	GCA_013349995.1	GenBank	NCBI Prokaryotic Genome Annotation Pipeline (PGAP)	Scaffold	95988	4919064	2020-06-16	4570	PRJNA638634	SAMN15198643
Pseudoalteromonas sp. 2102	strain: 2102	2743616	ASM1335004v1	GCA_013350045.1	GenBank	NCBI Prokaryotic Genome Annotation Pipeline (PGAP)	Scaffold	177191	4706109	2020-06-16	4314	PRJNA638634	SAMN15198641
Pseudoalteromonas sp. 0802	strain: 802	2743619	ASM1335008v1	GCA_013350085.1	GenBank	NCBI Prokaryotic Genome Annotation Pipeline (PGAP)	Scaffold	254163	4701573	2020-06-16	4295	PRJNA638634	SAMN15198644
Gemmatimonadaceae bacterium	isolate: MAG_27	2026741	ASM1336059v1	GCA_013360595.1	GenBank	NCBI Prokaryotic Genome Annotation Pipeline (PGAP)	Contig	6858	3071790	2020-06-18	3073	PRJNA601861	SAMN14239036
Gemmatimonadaceae bacterium	isolate: Bin8.42	2026741	ASM1336132v1	GCA_013361325.1	GenBank	NCBI Prokaryotic Genome Annotation Pipeline (PGAP)	Contig	18862	4104484	2020-06-18	3930	PRJNA622594	SAMN14571753
Gemmatimonadaceae bacterium	isolate: Bin8.6	2026741	ASM1336133v1	GCA_013361335.1	GenBank	NCBI Prokaryotic Genome Annotation Pipeline (PGAP)	Contig	26451	3751624	2020-06-18	3501	PRJNA622594	SAMN14571755
Gemmatimonadaceae bacterium	isolate: Bin7.13	2026741	ASM1336160v1	GCA_013361605.1	GenBank	NCBI Prokaryotic Genome Annotation Pipeline (PGAP)	Contig	23227	3713605	2020-06-18	3510	PRJNA622594	SAMN14571740
Gemmatimonadaceae bacterium	isolate: Bin6.6	2026741	ASM1336171v1	GCA_013361715.1	GenBank	NCBI Prokaryotic Genome Annotation Pipeline (PGAP)	Contig	9566	3809510	2020-06-18	3724	PRJNA622594	SAMN14571736
Gemmatimonadaceae bacterium	isolate: Bin6.2	2026741	ASM1336174v1	GCA_013361745.1	GenBank	NCBI Prokaryotic Genome Annotation Pipeline (PGAP)	Contig	5369	2970068	2020-06-18	3050	PRJNA622594	SAMN14571734
Gemmatimonadaceae bacterium	isolate: Bin5.5	2026741	ASM1336184v1	GCA_013361845.1	GenBank	NCBI Prokaryotic Genome Annotation Pipeline (PGAP)	Contig	24344	3769527	2020-06-18	3524	PRJNA622594	SAMN14571729
Gemmatimonadaceae bacterium	isolate: Bin5.19	2026741	ASM1336193v1	GCA_013361935.1	GenBank	NCBI Prokaryotic Genome Annotation Pipeline (PGAP)	Contig	24161	4043636	2020-06-18	3803	PRJNA622594	SAMN14571724
Gemmatimonadaceae bacterium	isolate: Bin4.31	2026741	ASM1336202v1	GCA_013362025.1	GenBank	NCBI Prokaryotic Genome Annotation Pipeline (PGAP)	Contig	13815	3539451	2020-06-18	3426	PRJNA622594	SAMN14571719
Gemmatimonadaceae bacterium	isolate: Bin4.3	2026741	ASM1336205v1	GCA_013362055.1	GenBank	NCBI Prokaryotic Genome Annotation Pipeline (PGAP)	Contig	14238	4267195	2020-06-18	4143	PRJNA622594	SAMN14571717
Gemmatimonadaceae bacterium	isolate: Bin1.36	2026741	ASM1336222v1	GCA_013362225.1	GenBank	NCBI Prokaryotic Genome Annotation Pipeline (PGAP)	Contig	35019	3773253	2020-06-18	3506	PRJNA622594	SAMN14571710
Gemmatimonadaceae bacterium	isolate: Bin3.38	2026741	ASM1336254v1	GCA_013362545.1	GenBank	NCBI Prokaryotic Genome Annotation Pipeline (PGAP)	Contig	21639	3733427	2020-06-18	3518	PRJNA622594	SAMN14571694
Gemmatimonadaceae bacterium	isolate: Bin3.21	2026741	ASM1336265v1	GCA_013362655.1	GenBank	NCBI Prokaryotic Genome Annotation Pipeline (PGAP)	Contig	8880	3676135	2020-06-18	3646	PRJNA622594	SAMN14571688
Aquimarina sp. TRL1	strain: TRL1	2736252	ASM1336553v1	GCA_013365535.1	GenBank	NCBI Prokaryotic Genome Annotation Pipeline (PGAP)	Complete Genome	5351143	5414780	2020-06-22	4510	PRJNA632642	SAMN14916496
Pseudoalteromonas sp. McH1-7	strain: McH1-7	2745574	ASM1336625v1	GCA_013366255.1	GenBank	NCBI Prokaryotic Genome Annotation Pipeline (PGAP)	Contig	145975	5134549	2020-06-22	4322	PRJNA639770	SAMN15248735
Microbulbifer sp. YPW1	strain: YPW1	2745199	ASM1336777v1	GCA_013367775.1	GenBank	NCBI Prokaryotic Genome Annotation Pipeline (PGAP)	Complete Genome	4578595	4578595	2020-06-23	3739	PRJNA639395	SAMN15234871
Marinomonas primoryensis	strain: MPKMM3633	178399	ASM1337228v1	GCA_013372285.1	GenBank	Annotation submitted by N.F.Gamaleya National Research Center for Epidemiology and Microbiology	Complete Genome	4068722	4068722	2020-06-24	3909	PRJNA622482	SAMN14517806
Fischerella sp.	isolate: L.E.CL.63	1191	ASM1338869v1	GCA_013388695.1	GenBank	NCBI Prokaryotic Genome Annotation Pipeline (PGAP)	Contig	41258	5997683	2020-07-04	5282	PRJNA564648	SAMN14673740
Pseudoalteromonas shioyasakiensis	strain: D1497	1190813	ASM1339184v1	GCA_013391845.1	GenBank	NCBI Prokaryotic Genome Annotation Pipeline (PGAP)	Complete Genome	3631285	3631285	2020-07-08	3319	PRJNA643440	SAMN15415016
Pseudoalteromonas sp. Scap03	strain: Scap03	2585187	ASM1339311v1	GCA_013393115.1	GenBank	NCBI Prokaryotic Genome Annotation Pipeline (PGAP)	Contig	3339419	4132359	2020-07-08	3786	PRJNA545851	SAMN11935686
Nostoc sp. C052	strain: C052	2576902	ASM1339390v1	GCA_013393905.1	GenBank	NCBI Prokaryotic Genome Annotation Pipeline (PGAP)	Complete Genome	7828336	9879831	2020-07-08	8337	PRJNA534312	SAMN11587828
Nostoc sp. C057	strain: C057	2576903	ASM1339392v1	GCA_013393925.1	GenBank	NCBI Prokaryotic Genome Annotation Pipeline (PGAP)	Complete Genome	7495445	9234448	2020-07-08	8058	PRJNA534312	SAMN11587924
Nostoc sp. TCL26-01	strain: TCL26-01	2576904	ASM1339394v1	GCA_013393945.1	GenBank	NCBI Prokaryotic Genome Annotation Pipeline (PGAP)	Complete Genome	6765102	7387676	2020-07-08	6419	PRJNA534312	SAMN11588057
Pseudoalteromonas sp. Scap25	strain: Scap25	2589992	ASM1339412v1	GCA_013394125.1	GenBank	NCBI Prokaryotic Genome Annotation Pipeline (PGAP)	Complete Genome	3380429	4131315	2020-07-08	3775	PRJNA549111	SAMN12071514
Pseudoalteromonas sp. Scap06	strain: Scap06	2589991	ASM1339416v1	GCA_013394165.1	GenBank	NCBI Prokaryotic Genome Annotation Pipeline (PGAP)	Complete Genome	3381174	4132063	2020-07-08	3776	PRJNA549111	SAMN12071507
Pseudoalteromonas sp. MIP2626	strain: MIP2626	2705464	ASM1341420v1	GCA_013414205.1	GenBank	NCBI Prokaryotic Genome Annotation Pipeline (PGAP)	Contig	64825	3988911	2020-07-13	3698	PRJNA604092	SAMN13951749
Pseudoalteromonas sp. JSTW	strain: JSTW	2752475	ASM1342392v1	GCA_013423925.1	GenBank	NCBI Prokaryotic Genome Annotation Pipeline (PGAP)	Complete Genome	3643108	4508891	2020-07-19	3988	PRJNA604392	SAMN13968562
Gemmatimonadales bacterium	isolate: MGR_bin293	2448054	ASM1369469v1	GCA_013694695.1	GenBank	NCBI Prokaryotic Genome Annotation Pipeline (PGAP)	Contig	21604	2804215	2020-07-26	2734	PRJNA630822	SAMN15052176
Gemmatimonadales bacterium	isolate: MGR_bin221	2448054	ASM1369612v1	GCA_013696125.1	GenBank	NCBI Prokaryotic Genome Annotation Pipeline (PGAP)	Contig	4222	2590175	2020-07-26	2895	PRJNA630822	SAMN15052104
Gemmatimonadales bacterium	isolate: MGR_bin163	2448054	ASM1369742v1	GCA_013697425.1	GenBank	NCBI Prokaryotic Genome Annotation Pipeline (PGAP)	Contig	4166	1807696	2020-07-26	2074	PRJNA630822	SAMN15052046
Gemmatimonadaceae bacterium	isolate: MGR_bin144	2026741	ASM1369778v1	GCA_013697785.1	GenBank	NCBI Prokaryotic Genome Annotation Pipeline (PGAP)	Contig	44188	3813760	2020-07-26	3677	PRJNA630822	SAMN15052027
Gemmatimonadaceae bacterium	isolate: MGR_bin142	2026741	ASM1369785v1	GCA_013697855.1	GenBank	NCBI Prokaryotic Genome Annotation Pipeline (PGAP)	Contig	13402	2720040	2020-07-26	2777	PRJNA630822	SAMN15052025
Gemmatimonadaceae bacterium	isolate: MGR_bin137	2026741	ASM1369794v1	GCA_013697945.1	GenBank	NCBI Prokaryotic Genome Annotation Pipeline (PGAP)	Contig	9350	2677705	2020-07-26	2856	PRJNA630822	SAMN15052020
Gemmatimonadaceae bacterium	isolate: MGR_bin91	2026741	ASM1381202v1	GCA_013812025.1	GenBank	NCBI Prokaryotic Genome Annotation Pipeline (PGAP)	Contig	3794	3277667	2020-07-28	3485	PRJNA630822	SAMN15051974
Gemmatimonadales bacterium	isolate: MGR_bin65	2448054	ASM1381260v1	GCA_013812605.1	GenBank	NCBI Prokaryotic Genome Annotation Pipeline (PGAP)	Contig	4772	1936744	2020-07-28	2130	PRJNA630822	SAMN15051948
Gemmatimonadales bacterium	isolate: MGR_bin61	2448054	ASM1381269v1	GCA_013812695.1	GenBank	NCBI Prokaryotic Genome Annotation Pipeline (PGAP)	Contig	9152	3286852	2020-07-28	3323	PRJNA630822	SAMN15051944
Gemmatimonadales bacterium	isolate: MGR_bin40	2448054	ASM1381314v1	GCA_013813145.1	GenBank	NCBI Prokaryotic Genome Annotation Pipeline (PGAP)	Contig	5683	2983135	2020-07-28	3107	PRJNA630822	SAMN15051923
Gemmatimonadales bacterium	isolate: MGR_bin28	2448054	ASM1381343v1	GCA_013813435.1	GenBank	NCBI Prokaryotic Genome Annotation Pipeline (PGAP)	Contig	17683	2856182	2020-07-28	2847	PRJNA630822	SAMN15051911
Gemmatimonadaceae bacterium	isolate: MGR_bin21	2026741	ASM1381360v1	GCA_013813605.1	GenBank	NCBI Prokaryotic Genome Annotation Pipeline (PGAP)	Contig	5155	2129280	2020-07-28	2275	PRJNA630822	SAMN15051904
Gemmatimonadales bacterium	isolate: MGR_bin17	2448054	ASM1381367v1	GCA_013813675.1	GenBank	NCBI Prokaryotic Genome Annotation Pipeline (PGAP)	Contig	8229	3371972	2020-07-28	3442	PRJNA630822	SAMN15051900
Gemmatimonadaceae bacterium	isolate: MGR_bin15	2026741	ASM1381371v1	GCA_013813715.1	GenBank	NCBI Prokaryotic Genome Annotation Pipeline (PGAP)	Contig	43858	3732033	2020-07-28	3556	PRJNA630822	SAMN15051898
Gemmatimonadales bacterium	isolate: MGR_bin9	2448054	ASM1381387v1	GCA_013813875.1	GenBank	NCBI Prokaryotic Genome Annotation Pipeline (PGAP)	Contig	13779	3303232	2020-07-28	3345	PRJNA630822	SAMN15051892
Gemmatimonadales bacterium	isolate: MGR_bin385	2448054	ASM1381580v1	GCA_013815805.1	GenBank	NCBI Prokaryotic Genome Annotation Pipeline (PGAP)	Scaffold	4931	2646783	2020-07-28	2879	PRJNA630822	SAMN15052276
Gemmatimonadales bacterium	isolate: MGR_bin345	2448054	ASM1381668v1	GCA_013816685.1	GenBank	NCBI Prokaryotic Genome Annotation Pipeline (PGAP)	Scaffold	6309	2019558	2020-07-28	2178	PRJNA630822	SAMN15052236
Gemmatimonadaceae bacterium	isolate: MGR_bin347	2026741	ASM1381669v1	GCA_013816695.1	GenBank	NCBI Prokaryotic Genome Annotation Pipeline (PGAP)	Scaffold	6716	2176354	2020-07-28	2297	PRJNA630822	SAMN15052238
Gemmatimonadaceae bacterium	isolate: MGR_bin346	2026741	ASM1381670v1	GCA_013816705.1	GenBank	NCBI Prokaryotic Genome Annotation Pipeline (PGAP)	Scaffold	4385	2863377	2020-07-28	3020	PRJNA630822	SAMN15052237
Gemmatimonadaceae bacterium	isolate: MGR_bin341	2026741	ASM1381685v1	GCA_013816855.1	GenBank	NCBI Prokaryotic Genome Annotation Pipeline (PGAP)	Scaffold	26132	2471524	2020-07-28	2451	PRJNA630822	SAMN15052232
Gemmatimonadaceae bacterium	isolate: MGR_bin320	2026741	ASM1381730v1	GCA_013817305.1	GenBank	NCBI Prokaryotic Genome Annotation Pipeline (PGAP)	Scaffold	24956	2552345	2020-07-28	2523	PRJNA630822	SAMN15052211
Gemmatimonadaceae bacterium	isolate: MGR_bin308	2026741	ASM1381754v1	GCA_013817545.1	GenBank	NCBI Prokaryotic Genome Annotation Pipeline (PGAP)	Scaffold	9506	4419128	2020-07-28	4237	PRJNA630822	SAMN15052199
Gemmatimonadales bacterium	isolate: MGR_bin307	2448054	ASM1381760v1	GCA_013817605.1	GenBank	NCBI Prokaryotic Genome Annotation Pipeline (PGAP)	Scaffold	3715	3523668	2020-07-28	3944	PRJNA630822	SAMN15052198
Gemmatimonadales bacterium	isolate: MGR_bin447	2448054	ASM1382085v1	GCA_013820855.1	GenBank	NCBI Prokaryotic Genome Annotation Pipeline (PGAP)	Scaffold	13337	3488123	2020-07-28	3586	PRJNA630822	SAMN15052338
Gemmatimonadaceae bacterium	isolate: MGR_bin442	2026741	ASM1382097v1	GCA_013820975.1	GenBank	NCBI Prokaryotic Genome Annotation Pipeline (PGAP)	Scaffold	5164	3164573	2020-07-28	3247	PRJNA630822	SAMN15052333
Gemmatimonas sp.	isolate: WM.3.45	1962908	ASM1382203v1	GCA_013822035.1	GenBank	NCBI Prokaryotic Genome Annotation Pipeline	Contig	71073	3791484	2020-07-28	3289	PRJNA323575	SAMN08286422
Anaerolinea sp.	isolate: PR.017	1872519	ASM1382227v1	GCA_013822275.1	GenBank	NCBI Prokaryotic Genome Annotation Pipeline	Contig	38550	3284762	2020-07-28	3504	PRJNA323575	SAMN08286412
Gemmatimonas sp.	isolate: PR.013	1962908	ASM1382228v1	GCA_013822285.1	GenBank	NCBI Prokaryotic Genome Annotation Pipeline	Contig	9436	2530483	2020-07-28	2539	PRJNA323575	SAMN08286409
Anaerolinea sp.	isolate: PR.005	1872519	ASM1382239v1	GCA_013822395.1	GenBank	NCBI Prokaryotic Genome Annotation Pipeline	Contig	46698	2934614	2020-07-28	2886	PRJNA323575	SAMN08286404
Gemmatimonas sp.	isolate: PR.004	1962908	ASM1382242v1	GCA_013822425.1	GenBank	NCBI Prokaryotic Genome Annotation Pipeline	Contig	35659	3571116	2020-07-28	3282	PRJNA323575	SAMN08286403
Alcanivorax sp.	isolate: DS1.3.55	1872427	ASM1382324v1	GCA_013823245.1	GenBank	NCBI Prokaryotic Genome Annotation Pipeline	Contig	24390	3186863	2020-07-28	3011	PRJNA323575	SAMN08286368
Anaerolinea sp.	isolate: SW.3.113	1872519	ASM1382438v1	GCA_013824385.1	GenBank	NCBI Prokaryotic Genome Annotation Pipeline	Contig	8550	3257402	2020-07-28	3293	PRJNA323575	SAMN08286316
Anaerolinea sp.	isolate: SW.3.73	1872519	ASM1382460v1	GCA_013824605.1	GenBank	NCBI Prokaryotic Genome Annotation Pipeline	Contig	35101	2703128	2020-07-28	2585	PRJNA323575	SAMN08286307
Anaerolinea sp.	isolate: SW.3.38	1872519	ASM1382474v1	GCA_013824745.1	GenBank	NCBI Prokaryotic Genome Annotation Pipeline	Contig	8588	2033036	2020-07-28	2069	PRJNA323575	SAMN08286302
Gemmatimonas sp.	isolate: SW.020	1962908	ASM1382475v1	GCA_013824755.1	GenBank	NCBI Prokaryotic Genome Annotation Pipeline	Contig	27822	2464932	2020-07-28	2111	PRJNA323575	SAMN08286301
Anaerolinea sp.	isolate: SW.013	1872519	ASM1382480v1	GCA_013824805.1	GenBank	NCBI Prokaryotic Genome Annotation Pipeline	Contig	4110	1753180	2020-07-28	1937	PRJNA323575	SAMN08286299
Anaerolinea sp.	isolate: SW.3.17	1872519	ASM1382486v1	GCA_013824865.1	GenBank	NCBI Prokaryotic Genome Annotation Pipeline	Contig	45338	2104107	2020-07-28	2000	PRJNA323575	SAMN08286297
Alcanivorax sp.	isolate: MCMED-G36	1872427	ASM1391138v1	GCA_013911385.1	GenBank	NCBI Prokaryotic Genome Annotation Pipeline (PGAP)	Contig	100610	4503477	2020-07-29	4174	PRJNA638822	SAMN15215254
Alcanivorax sp.	isolate: MCMED-G37	1872427	ASM1391139v1	GCA_013911395.1	GenBank	NCBI Prokaryotic Genome Annotation Pipeline (PGAP)	Contig	9760	1673162	2020-07-29	1699	PRJNA638822	SAMN15215255
Nostoc edaphicum CCNP1411	strain: CCNP1411	1472755	ASM1402327v1	GCA_014023275.1	GenBank	NCBI Prokaryotic Genome Annotation Pipeline (PGAP)	Complete Genome	7733505	8316316	2020-07-31	6957	PRJNA638531	SAMN15196599
Pseudoalteromonas sp. 5Ae-yellow	strain: 5Ae-yellow	2759847	ASM1407756v1	GCA_014077565.1	GenBank	NCBI Prokaryotic Genome Annotation Pipeline (PGAP)	Contig	45481	4351008	2020-08-05	4017	PRJNA420923	SAMN15642341
Pseudoalteromonas sp. MT33b	strain: MT33b	2759705	ASM1411738v1	GCA_014117385.1	GenBank	NCBI Prokaryotic Genome Annotation Pipeline (PGAP)	Complete Genome	3583003	4454918	2020-08-09	3963	PRJNA649605	SAMN15675754
Pseudoalteromonas sp. SR45-4	strain: SR45-4	2760929	ASM1416353v1	GCA_014163535.1	GenBank	NCBI Prokaryotic Genome Annotation Pipeline (PGAP)	Scaffold	68126	3977048	2020-08-11	3673	PRJNA648432	SAMN15642189
Pseudoalteromonas sp. SR45-6	strain: SR45-6	2760927	ASM1416354v1	GCA_014163545.1	GenBank	NCBI Prokaryotic Genome Annotation Pipeline (PGAP)	Scaffold	67182	5102769	2020-08-11	4624	PRJNA648432	SAMN15642191
Pseudoalteromonas sp. SR45-5	strain: SR45-5	2760928	ASM1416356v1	GCA_014163565.1	GenBank	NCBI Prokaryotic Genome Annotation Pipeline (PGAP)	Contig	6081	4324853	2020-08-11	4170	PRJNA648432	SAMN15642190
Pseudoalteromonas sp. SR44-8	strain: SR44-8	2760933	ASM1416363v1	GCA_014163635.1	GenBank	NCBI Prokaryotic Genome Annotation Pipeline (PGAP)	Scaffold	102495	4938664	2020-08-11	4321	PRJNA648432	SAMN15642185
Pseudoalteromonas sp. SR45-1	strain: SR45-1	2760932	ASM1416365v1	GCA_014163655.1	GenBank	NCBI Prokaryotic Genome Annotation Pipeline (PGAP)	Scaffold	175947	4445813	2020-08-11	4034	PRJNA648432	SAMN15642186
Pseudoalteromonas sp. SR44-5	strain: SR44-5	2760934	ASM1416367v1	GCA_014163675.1	GenBank	NCBI Prokaryotic Genome Annotation Pipeline (PGAP)	Scaffold	78556	5174529	2020-08-11	4667	PRJNA648432	SAMN15642184
Pseudoalteromonas sp. SR44-2	strain: SR44-2	2760937	ASM1416374v1	GCA_014163745.1	GenBank	NCBI Prokaryotic Genome Annotation Pipeline (PGAP)	Scaffold	100564	4472343	2020-08-11	4014	PRJNA648432	SAMN15642181
Pseudoalteromonas sp. SR43-7	strain: SR43-7	2760939	ASM1416378v1	GCA_014163785.1	GenBank	NCBI Prokaryotic Genome Annotation Pipeline (PGAP)	Scaffold	129954	4417730	2020-08-11	4015	PRJNA648432	SAMN15642179
Pseudoalteromonas sp. SR43-6	strain: SR43-6	2760940	ASM1416381v1	GCA_014163815.1	GenBank	NCBI Prokaryotic Genome Annotation Pipeline (PGAP)	Scaffold	213298	4348673	2020-08-11	3943	PRJNA648432	SAMN15642178
Pseudoalteromonas sp. SR43-5	strain: SR43-5	2760941	ASM1416383v1	GCA_014163835.1	GenBank	NCBI Prokaryotic Genome Annotation Pipeline (PGAP)	Scaffold	109162	4523123	2020-08-11	4134	PRJNA648432	SAMN15642177
Pseudoalteromonas sp. SR43-3	strain: SR43-3	2760943	ASM1416387v1	GCA_014163875.1	GenBank	NCBI Prokaryotic Genome Annotation Pipeline (PGAP)	Scaffold	142248	4448354	2020-08-11	4031	PRJNA648432	SAMN15642175
Pseudoalteromonas sp. SR43-2	strain: SR43-2	2760944	ASM1416388v1	GCA_014163885.1	GenBank	NCBI Prokaryotic Genome Annotation Pipeline (PGAP)	Scaffold	143020	4462957	2020-08-11	4022	PRJNA648432	SAMN15642174
Pseudoalteromonas sp. SR41-8	strain: SR41-8	2760946	ASM1416391v1	GCA_014163915.1	GenBank	NCBI Prokaryotic Genome Annotation Pipeline (PGAP)	Scaffold	94689	4820316	2020-08-11	4247	PRJNA648432	SAMN15642172
Pseudoalteromonas sp. SR41-7	strain: SR41-7	2760947	ASM1416393v1	GCA_014163935.1	GenBank	NCBI Prokaryotic Genome Annotation Pipeline (PGAP)	Scaffold	216280	4571201	2020-08-11	4106	PRJNA648432	SAMN15642171
Pseudoalteromonas sp. SR41-6	strain: SR41-6	2760948	ASM1416394v1	GCA_014163945.1	GenBank	NCBI Prokaryotic Genome Annotation Pipeline (PGAP)	Scaffold	73341	5243740	2020-08-11	4775	PRJNA648432	SAMN15642170
Pseudoalteromonas sp. SR41-5	strain: SR41-5	2760949	ASM1416397v1	GCA_014163975.1	GenBank	NCBI Prokaryotic Genome Annotation Pipeline (PGAP)	Scaffold	191159	4395912	2020-08-11	4015	PRJNA648432	SAMN15642169
Pseudoalteromonas sp. SR41-4	strain: SR41-4	2760950	ASM1416398v1	GCA_014163985.1	GenBank	NCBI Prokaryotic Genome Annotation Pipeline (PGAP)	Scaffold	121221	5299396	2020-08-11	4675	PRJNA648432	SAMN15642168
Pseudoalteromonas sp. SR41-1	strain: SR41-1	2760952	ASM1416401v1	GCA_014164015.1	GenBank	NCBI Prokaryotic Genome Annotation Pipeline (PGAP)	Scaffold	173715	4521137	2020-08-11	4095	PRJNA648432	SAMN15642166
Pseudoalteromonas sp. SG45-6	strain: SG45-6	2760953	ASM1416402v1	GCA_014164025.1	GenBank	NCBI Prokaryotic Genome Annotation Pipeline (PGAP)	Scaffold	51963	4732170	2020-08-11	4287	PRJNA648432	SAMN15642165
Pseudoalteromonas sp. SG45-3	strain: SG45-3	2760955	ASM1416407v1	GCA_014164075.1	GenBank	NCBI Prokaryotic Genome Annotation Pipeline (PGAP)	Scaffold	173472	4742893	2020-08-11	4274	PRJNA648432	SAMN15642163
Pseudoalteromonas sp. SG45-5	strain: SG45-5	2760954	ASM1416408v1	GCA_014164085.1	GenBank	NCBI Prokaryotic Genome Annotation Pipeline (PGAP)	Scaffold	56706	4432194	2020-08-11	4065	PRJNA648432	SAMN15642164
Pseudoalteromonas sp. SG45-2	strain: SG45-2	2760956	ASM1416411v1	GCA_014164115.1	GenBank	NCBI Prokaryotic Genome Annotation Pipeline (PGAP)	Scaffold	131131	4506971	2020-08-11	4041	PRJNA648432	SAMN15642162
Pseudoalteromonas sp. SG44-8	strain: SG44-8	2760958	ASM1416412v1	GCA_014164125.1	GenBank	NCBI Prokaryotic Genome Annotation Pipeline (PGAP)	Scaffold	150379	4810322	2020-08-11	4233	PRJNA648432	SAMN15642160
Pseudoalteromonas sp. SG45-1	strain: SG45-1	2760957	ASM1416413v1	GCA_014164135.1	GenBank	NCBI Prokaryotic Genome Annotation Pipeline (PGAP)	Scaffold	123294	4502067	2020-08-11	4108	PRJNA648432	SAMN15642161
Pseudoalteromonas sp. SG44-5	strain: SG44-5	2760960	ASM1416417v1	GCA_014164175.1	GenBank	NCBI Prokaryotic Genome Annotation Pipeline (PGAP)	Scaffold	174339	3985176	2020-08-11	3660	PRJNA648432	SAMN15642158
Pseudoalteromonas sp. SG44-4	strain: SG44-4	2760961	ASM1416422v1	GCA_014164225.1	GenBank	NCBI Prokaryotic Genome Annotation Pipeline (PGAP)	Scaffold	52265	4428421	2020-08-11	4067	PRJNA648432	SAMN15642157
Pseudoalteromonas sp. SG44-17	strain: SG44-17	2760963	ASM1416423v1	GCA_014164235.1	GenBank	NCBI Prokaryotic Genome Annotation Pipeline (PGAP)	Scaffold	108084	4992209	2020-08-11	4431	PRJNA648432	SAMN15642155
Pseudoalteromonas sp. SG43-8	strain: SG43-8	2760965	ASM1416424v1	GCA_014164245.1	GenBank	NCBI Prokaryotic Genome Annotation Pipeline (PGAP)	Scaffold	218750	4396872	2020-08-11	4020	PRJNA648432	SAMN15642153
Pseudoalteromonas sp. SG43-7	strain: SG43-7	2760966	ASM1416429v1	GCA_014164295.1	GenBank	NCBI Prokaryotic Genome Annotation Pipeline (PGAP)	Scaffold	72310	5228993	2020-08-11	4751	PRJNA648432	SAMN15642152
Pseudoalteromonas sp. SG44-1	strain: SG44-1	2760964	ASM1416431v1	GCA_014164315.1	GenBank	NCBI Prokaryotic Genome Annotation Pipeline (PGAP)	Scaffold	79277	5354796	2020-08-11	4867	PRJNA648432	SAMN15642154
Pseudoalteromonas sp. SG43-4	strain: SG43-4	2760969	ASM1416432v1	GCA_014164325.1	GenBank	NCBI Prokaryotic Genome Annotation Pipeline (PGAP)	Scaffold	143375	4508099	2020-08-11	4059	PRJNA648432	SAMN15642149
Pseudoalteromonas sp. SG43-5	strain: SG43-5	2760968	ASM1416434v1	GCA_014164345.1	GenBank	NCBI Prokaryotic Genome Annotation Pipeline (PGAP)	Scaffold	151791	4481222	2020-08-11	3993	PRJNA648432	SAMN15642150
Pseudoalteromonas sp. SG43-6	strain: SG43-6	2760967	ASM1416436v1	GCA_014164365.1	GenBank	NCBI Prokaryotic Genome Annotation Pipeline (PGAP)	Scaffold	70996	5095578	2020-08-11	4588	PRJNA648432	SAMN15642151
Pseudoalteromonas sp. SG43-3	strain: SG43-3	2760970	ASM1416438v1	GCA_014164385.1	GenBank	NCBI Prokaryotic Genome Annotation Pipeline (PGAP)	Scaffold	174939	4578409	2020-08-11	4160	PRJNA648432	SAMN15642148
Pseudoalteromonas sp. SG43-1	strain: SG43-1	2760971	ASM1416441v1	GCA_014164415.1	GenBank	NCBI Prokaryotic Genome Annotation Pipeline (PGAP)	Scaffold	105574	4604306	2020-08-11	4184	PRJNA648432	SAMN15642147
Pseudoalteromonas sp. SG41-8	strain: SG41-8	2760972	ASM1416442v1	GCA_014164425.1	GenBank	NCBI Prokaryotic Genome Annotation Pipeline (PGAP)	Scaffold	76697	5164951	2020-08-11	4654	PRJNA648432	SAMN15642146
Pseudoalteromonas sp. SG41-6	strain: SG41-6	2760974	ASM1416445v1	GCA_014164455.1	GenBank	NCBI Prokaryotic Genome Annotation Pipeline (PGAP)	Scaffold	26091	4404863	2020-08-11	4139	PRJNA648432	SAMN15642144
Pseudoalteromonas sp. SG41-5	strain: SG41-5	2760975	ASM1416449v1	GCA_014164495.1	GenBank	NCBI Prokaryotic Genome Annotation Pipeline (PGAP)	Scaffold	42450	5228669	2020-08-11	4781	PRJNA648432	SAMN15642143
Pseudoalteromonas sp. SG41-2	strain: SG41-2	2760978	ASM1416453v1	GCA_014164535.1	GenBank	NCBI Prokaryotic Genome Annotation Pipeline (PGAP)	Scaffold	146915	5132333	2020-08-11	4564	PRJNA648432	SAMN15642140
Pseudoalteromonas sp. SG41-1	strain: SG41-1	2760979	ASM1416457v1	GCA_014164575.1	GenBank	NCBI Prokaryotic Genome Annotation Pipeline (PGAP)	Scaffold	88645	5133416	2020-08-11	4532	PRJNA648432	SAMN15642139
Microbulbifer rhizosphaerae	strain: CECT 8799	1562603	ASM1419172v1	GCA_014191725.1	GenBank	Annotation submitted by DOE Joint Genome Institute	Scaffold	199636	5346738	2020-08-14	4613	PRJNA546710	SAMN12025179
Microbulbifer hydrolyticus	strain: DSM 11525	48074	ASM1420283v1	GCA_014202835.1	GenBank	Annotation submitted by DOE Joint Genome Institute	Contig	1238381	4182432	2020-08-14	3590	PRJNA632217	SAMN14908454
Nostoc sp. 2RC	strain: 2RC	2485484	UMSL_Nostoc2RC_1.0	GCA_014222165.1	GenBank	NCBI Prokaryotic Genome Annotation Pipeline (PGAP)	Contig	19230	8684590	2020-08-17	7118	PRJNA591930	SAMN10347678
Nostoc sp. UCD120	strain: UCD120	2681312	ASM1422225v1	GCA_014222255.1	GenBank	NCBI Prokaryotic Genome Annotation Pipeline (PGAP)	Contig	11682	8411387	2020-08-17	7532	PRJNA591939	SAMN13392104
Nostoc sp. UCD122	strain: UCD122	2681306	UMSL_NostocUCD122_1.0	GCA_014222275.1	GenBank	NCBI Prokaryotic Genome Annotation Pipeline (PGAP)	Contig	13186	8288950	2020-08-17	7310	PRJNA591941	SAMN13392121
Nostoc sp. UCD121	strain: UCD121	2681305	ASM1422228v1	GCA_014222285.1	GenBank	NCBI Prokaryotic Genome Annotation Pipeline (PGAP)	Contig	32306	8499034	2020-08-17	7475	PRJNA591940	SAMN13392117
Winogradskyella flava	strain: KCTC 52348	1884876	ASM1424339v1	GCA_014243395.1	GenBank	NCBI Prokaryotic Genome Annotation Pipeline (PGAP)	Contig	725803	3858317	2020-08-18	3453	PRJNA656625	SAMN15794147
Winogradskyella echinorum	strain: KCTC 22026	538189	ASM1428408v1	GCA_014284085.1	GenBank	NCBI Prokaryotic Genome Annotation Pipeline (PGAP)	Contig	1027909	3784537	2020-08-24	3377	PRJNA655992	SAMN15763371
Winogradskyella echinorum	strain: KCTC 22026	538189	ASM1429736v1	GCA_014297365.1	GenBank	NCBI Prokaryotic Genome Annotation Pipeline (PGAP)	Contig	1027909	3784537	2020-08-25	3377	PRJNA657932	SAMN15852492
Winogradskyella sp. PAMC22761	strain: PAMC22761	2762324	ASM1430349v1	GCA_014303495.1	GenBank	NCBI Prokaryotic Genome Annotation Pipeline (PGAP)	Complete Genome	3566174	3566174	2020-08-26	3142	PRJNA656651	SAMN15794728
Hormoscilla sp. GM7CHS1pb	isolate: GM7CHS1pb	2653677	ASM1432367v1	GCA_014323675.1	GenBank	NCBI Prokaryotic Genome Annotation Pipeline (PGAP)	Contig	1297750	6406893	2020-08-28	6738	PRJNA320446	SAMN13061032
Hormoscilla sp. GM102CHS1	isolate: GM102CHS1	2653676	ASM1432389v1	GCA_014323895.1	GenBank	NCBI Prokaryotic Genome Annotation Pipeline (PGAP)	Scaffold	10520	5041890	2020-08-28	5865	PRJNA320446	SAMN13061024
Hormoscilla sp. SP5CHS1	isolate: SP5CHS1	2653675	ASM1432402v1	GCA_014324025.1	GenBank	NCBI Prokaryotic Genome Annotation Pipeline (PGAP)	Scaffold	13885	4833173	2020-08-28	5352	PRJNA320446	SAMN13061019
Hormoscilla sp. SP12CHS1	isolate: SP12CHS1	2653674	ASM1432406v1	GCA_014324065.1	GenBank	NCBI Prokaryotic Genome Annotation Pipeline (PGAP)	Scaffold	12222	4999041	2020-08-28	5596	PRJNA320446	SAMN13061014
Nostoc sp. HG1	strain: HG1	2593659	ASM1432431v1	GCA_014324315.1	GenBank	NCBI Prokaryotic Genome Annotation Pipeline (PGAP)	Contig	9868	9154567	2020-08-28	9535	PRJNA553075	SAMN12228832
Leptolyngbya sp.	isolate: CYN1	47254	ASM1433823v1	GCA_014338235.1	GenBank	NCBI Prokaryotic Genome Annotation Pipeline	Contig	241543	2367215	2020-08-31	2043	PRJNA482907	SAMN09714681
Alteromonas sp. BZK5	strain: BZK5	1904459	ASM1434911v1	GCA_014349115.1	GenBank	NCBI Prokaryotic Genome Annotation Pipeline (PGAP)	Contig	46455	4903800	2020-08-31	4403	PRJNA343499	SAMN05805728
Pseudoalteromonas sp. BZK2	strain: BZK2	1904458	ASM1434919v1	GCA_014349195.1	GenBank	NCBI Prokaryotic Genome Annotation Pipeline (PGAP)	Contig	142110	4802731	2020-08-31	4331	PRJNA343499	SAMN05805727
Gemmatimonadaceae bacterium	isolate: LF-bin-339	2026741	ASM1437753v1	GCA_014377535.1	GenBank	NCBI Prokaryotic Genome Annotation Pipeline (PGAP)	Contig	23313	3787951	2020-09-01	3408	PRJNA552582	SAMN14819177
Gemmatimonadaceae bacterium	isolate: LF-bin-215	2026741	ASM1437818v1	GCA_014378185.1	GenBank	NCBI Prokaryotic Genome Annotation Pipeline (PGAP)	Contig	5363	3680986	2020-09-01	3719	PRJNA552582	SAMN14819145
Gemmatimonadaceae bacterium	isolate: ES-bin-78	2026741	ASM1437920v1	GCA_014379205.1	GenBank	NCBI Prokaryotic Genome Annotation Pipeline (PGAP)	Contig	24892	4112881	2020-09-01	3821	PRJNA552582	SAMN14819093
Gemmatimonadaceae bacterium	isolate: ES-bin-51	2026741	ASM1437935v1	GCA_014379355.1	GenBank	NCBI Prokaryotic Genome Annotation Pipeline (PGAP)	Contig	24900	4821585	2020-09-01	4264	PRJNA552582	SAMN14819086
Gemmatimonadaceae bacterium	isolate: ES-bin-29	2026741	ASM1437970v1	GCA_014379705.1	GenBank	NCBI Prokaryotic Genome Annotation Pipeline (PGAP)	Contig	8818	5043933	2020-09-01	4708	PRJNA552582	SAMN14819070
Leptolyngbya sp. ES-bin-22	isolate: ES-bin-22	2811348	ASM1438006v1	GCA_014380065.1	GenBank	NCBI Prokaryotic Genome Annotation Pipeline (PGAP)	Contig	11355	5129489	2020-09-01	4993	PRJNA552582	SAMN14819050
Gemmatimonadaceae bacterium	isolate: ES-bin-14	2026741	ASM1438078v1	GCA_014380785.1	GenBank	NCBI Prokaryotic Genome Annotation Pipeline (PGAP)	Contig	12874	5349535	2020-09-01	4809	PRJNA552582	SAMN14819014
Nostoc sp. C3-bin3	isolate: C3-bin3	2769069	ASM1453455v1	GCA_014534555.1	GenBank	NCBI Prokaryotic Genome Annotation Pipeline (PGAP)	Contig	4779	6228448	2020-09-14	6266	PRJNA647683	SAMN15929730
Pseudoalteromonas sp. EKP108	strain: EKP108	2770591	ASM1453479v1	GCA_014534795.1	GenBank	NCBI Prokaryotic Genome Annotation Pipeline (PGAP)	Contig	146029	4525022	2020-09-14	4015	PRJNA662106	SAMN16076812
Pseudoalteromonas flavipulchra	strain: LMG 20361	137779	ASM1459699v1	GCA_014596995.1	GenBank	NCBI Prokaryotic Genome Annotation Pipeline (PGAP)	Contig	337863	5398346	2020-09-15	4837	PRJNA561506	SAMN12618900
Marinomonas arctica	strain: BSI20414	383750	ASM1462346v1	GCA_014623465.1	GenBank	NCBI Prokaryotic Genome Annotation Pipeline (PGAP)	Complete Genome	4540024	4540024	2020-09-16	4210	PRJNA660889	SAMN15963190
Winogradskyella haliclonae	strain: CCM 8681	2048558	ASM1463586v1	GCA_014635865.1	GenBank	Annotation submitted by WFCC-MIRCEN World Data Centre for Microorganisms (WDCM)	Contig	1734228	3051701	2020-09-11	2853	PRJDB10511	SAMD00244883
Pseudoalteromonas profundi	strain: CGMCC 1.15394	1774956	ASM1464269v1	GCA_014642695.1	GenBank	Annotation submitted by WFCC-MIRCEN World Data Centre for Microorganisms (WDCM)	Scaffold	282803	5098991	2020-09-12	4693	PRJDB10509	SAMD00245055
Alteromonas lipolytica	strain: CGMCC 1.15735	1856405	ASM1464355v1	GCA_014643555.1	GenBank	Annotation submitted by WFCC-MIRCEN World Data Centre for Microorganisms (WDCM)	Contig	679597	4996662	2020-09-12	4434	PRJDB10509	SAMD00245080
Alcanivorax dieselolei	strain: CGMCC 1.3690	285091	ASM1464457v1	GCA_014644575.1	GenBank	Annotation submitted by WFCC-MIRCEN World Data Centre for Microorganisms (WDCM)	Contig	292033	4901004	2020-09-12	4448	PRJDB10509	SAMD00245124
Marinomonas arctica	strain: CGMCC 1.6498	383750	ASM1464517v1	GCA_014645175.1	GenBank	Annotation submitted by WFCC-MIRCEN World Data Centre for Microorganisms (WDCM)	Scaffold	237446	4458884	2020-09-12	4145	PRJDB10509	SAMD00245138
Winogradskyella epiphytica	strain: KCTC 12220	262005	ASM1465131v1	GCA_014651315.1	GenBank	Annotation submitted by WFCC-MIRCEN World Data Centre for Microorganisms (WDCM)	Scaffold	764651	3379620	2020-09-12	3011	PRJDB10508	SAMD00245558
Aquimarina muelleri	strain: KCTC 12285	279356	ASM1465135v1	GCA_014651355.1	GenBank	Annotation submitted by WFCC-MIRCEN World Data Centre for Microorganisms (WDCM)	Scaffold	131573	4957596	2020-09-12	4033	PRJDB10508	SAMD00245560
Alteromonas halophila	strain: KCTC 22164	516698	ASM1465181v1	GCA_014651815.1	GenBank	Annotation submitted by WFCC-MIRCEN World Data Centre for Microorganisms (WDCM)	Scaffold	208687	3952608	2020-09-12	3574	PRJDB10508	SAMD00245584
Pseudoalteromonas sp. S16_S37	strain: S16_S37	2720228	ASM1469440v1	GCA_014694405.1	GenBank	NCBI Prokaryotic Genome Annotation Pipeline (PGAP)	Contig	70525	5122414	2020-09-22	4606	PRJNA613817	SAMN14420127
Leptolyngbya sp. FACHB-1624	strain: FACHB-1624	2692802	ASM1469540v1	GCA_014695405.1	GenBank	NCBI Prokaryotic Genome Annotation Pipeline (PGAP)	Contig	149786	6648037	2020-09-22	6235	PRJNA598298	SAMN13702799
Leptolyngbya sp. FACHB-8	strain: FACHB-8	2692814	ASM1469557v1	GCA_014695575.1	GenBank	NCBI Prokaryotic Genome Annotation Pipeline (PGAP)	Contig	111318	6927450	2020-09-22	5462	PRJNA598298	SAMN13702789
Leptolyngbya sp. FACHB-711	strain: FACHB-711	2692813	ASM1469561v1	GCA_014695615.1	GenBank	NCBI Prokaryotic Genome Annotation Pipeline (PGAP)	Contig	14876	6345842	2020-09-22	5784	PRJNA598298	SAMN13702786
Leptolyngbya sp. FACHB-671	strain: FACHB-671	2692812	ASM1469574v1	GCA_014695745.1	GenBank	NCBI Prokaryotic Genome Annotation Pipeline (PGAP)	Contig	125628	7360226	2020-09-22	6633	PRJNA598298	SAMN13702782
Leptolyngbya sp. FACHB-60	strain: FACHB-60	2692811	ASM1469577v1	GCA_014695775.1	GenBank	NCBI Prokaryotic Genome Annotation Pipeline (PGAP)	Contig	146270	5913379	2020-09-22	5399	PRJNA598298	SAMN13702780
Leptolyngbya sp. FACHB-541	strain: FACHB-541	2692810	ASM1469587v1	GCA_014695875.1	GenBank	NCBI Prokaryotic Genome Annotation Pipeline (PGAP)	Contig	124315	7578435	2020-09-22	6884	PRJNA598298	SAMN13702775
Leptolyngbya sp. FACHB-36	strain: FACHB-36	2692808	ASM1469595v1	GCA_014695955.1	GenBank	NCBI Prokaryotic Genome Annotation Pipeline (PGAP)	Contig	8711	4261785	2020-09-22	4354	PRJNA598298	SAMN13702771
Leptolyngbya sp. FACHB-321	strain: FACHB-321	2692807	ASM1469597v1	GCA_014695975.1	GenBank	NCBI Prokaryotic Genome Annotation Pipeline (PGAP)	Contig	184390	6715002	2020-09-22	5889	PRJNA598298	SAMN13702769
Leptolyngbya sp. FACHB-17	strain: FACHB-17	2692803	ASM1469605v1	GCA_014696055.1	GenBank	NCBI Prokaryotic Genome Annotation Pipeline (PGAP)	Contig	180011	5574121	2020-09-22	5262	PRJNA598298	SAMN13702765
Leptolyngbya sp. FACHB-261	strain: FACHB-261	2692806	ASM1469606v1	GCA_014696065.1	GenBank	NCBI Prokaryotic Genome Annotation Pipeline (PGAP)	Contig	533187	6948627	2020-09-22	6250	PRJNA598298	SAMN13702766
Leptolyngbya sp. FACHB-16	strain: FACHB-16	2692800	ASM1469609v1	GCA_014696095.1	GenBank	NCBI Prokaryotic Genome Annotation Pipeline (PGAP)	Contig	54957	8006770	2020-09-22	6412	PRJNA598298	SAMN13702764
Nostoc linckia FACHB-104	strain: FACHB-104	2692905	ASM1469661v1	GCA_014696615.1	GenBank	NCBI Prokaryotic Genome Annotation Pipeline (PGAP)	Contig	106546	9388111	2020-09-22	7463	PRJNA598298	SAMN13702741
Nostoc parmelioides FACHB-3921	strain: FACHB-3921	2692909	ASM1469662v1	GCA_014696625.1	GenBank	NCBI Prokaryotic Genome Annotation Pipeline (PGAP)	Contig	109344	7774718	2020-09-22	6567	PRJNA598298	SAMN13702739
Nostoc sp. FACHB-888	strain: FACHB-888	2692842	ASM1469665v1	GCA_014696655.1	GenBank	NCBI Prokaryotic Genome Annotation Pipeline (PGAP)	Contig	83478	8988648	2020-09-22	8351	PRJNA598298	SAMN13702738
Nostoc sp. PCC 7120 = FACHB-418	strain: FACHB-418	103690	ASM1469673v1	GCA_014696735.1	GenBank	NCBI Prokaryotic Genome Annotation Pipeline (PGAP)	Contig	185501	7080276	2020-09-22	6015	PRJNA598298	SAMN13702734
Nostoc sp. FACHB-190	strain: FACHB-190	2692838	ASM1469690v1	GCA_014696905.1	GenBank	NCBI Prokaryotic Genome Annotation Pipeline (PGAP)	Contig	165543	8463672	2020-09-22	7215	PRJNA598298	SAMN13702728
Leptolyngbya sp. FACHB-161	strain: FACHB-161	2692801	ASM1469722v1	GCA_014697225.1	GenBank	NCBI Prokaryotic Genome Annotation Pipeline (PGAP)	Contig	197467	6743911	2020-09-22	6363	PRJNA598298	SAMN13702713
Leptolyngbya sp. FACHB-402	strain: FACHB-402	2692809	ASM1469724v1	GCA_014697245.1	GenBank	NCBI Prokaryotic Genome Annotation Pipeline (PGAP)	Contig	197455	7138201	2020-09-22	6732	PRJNA598298	SAMN13702712
Leptolyngbya sp. FACHB-239	strain: FACHB-239	2692805	ASM1469726v1	GCA_014697265.1	GenBank	NCBI Prokaryotic Genome Annotation Pipeline (PGAP)	Contig	203361	7147343	2020-09-22	6724	PRJNA598298	SAMN13702711
Leptolyngbya sp. FACHB-238	strain: FACHB-238	2692804	ASM1469728v1	GCA_014697285.1	GenBank	NCBI Prokaryotic Genome Annotation Pipeline (PGAP)	Contig	204036	7173154	2020-09-22	6762	PRJNA598298	SAMN13702710
Nostoc calcicola FACHB-3891	strain: FACHB-3891	2692903	ASM1469735v1	GCA_014697355.1	GenBank	NCBI Prokaryotic Genome Annotation Pipeline (PGAP)	Contig	187413	9031517	2020-09-22	7320	PRJNA598298	SAMN13702707
Nostoc sp. FACHB-110	strain: FACHB-110	2692834	ASM1469742v1	GCA_014697425.1	GenBank	NCBI Prokaryotic Genome Annotation Pipeline (PGAP)	Contig	135415	7986182	2020-09-22	6695	PRJNA598298	SAMN13702703
Nostoc sp. FACHB-145	strain: FACHB-145	2692836	ASM1469745v1	GCA_014697455.1	GenBank	NCBI Prokaryotic Genome Annotation Pipeline (PGAP)	Contig	98513	9123432	2020-09-22	7719	PRJNA598298	SAMN13702701
Nostoc sp. FACHB-152	strain: FACHB-152	2692837	ASM1469747v1	GCA_014697475.1	GenBank	NCBI Prokaryotic Genome Annotation Pipeline (PGAP)	Contig	84723	8618724	2020-09-22	7288	PRJNA598298	SAMN13702702
Nostoc sp. FACHB-87	strain: FACHB-87	2692841	ASM1469749v1	GCA_014697495.1	GenBank	NCBI Prokaryotic Genome Annotation Pipeline (PGAP)	Contig	146059	8505861	2020-09-22	7202	PRJNA598298	SAMN13702700
Fischerella sp. FACHB-380	strain: FACHB-380	2692799	ASM1469753v1	GCA_014697535.1	GenBank	NCBI Prokaryotic Genome Annotation Pipeline (PGAP)	Contig	97537	6910048	2020-09-22	6009	PRJNA598298	SAMN13702698
Nostoc sp. FACHB-280	strain: FACHB-280	2692839	ASM1469761v1	GCA_014697615.1	GenBank	NCBI Prokaryotic Genome Annotation Pipeline (PGAP)	Contig	145176	7642597	2020-09-22	6525	PRJNA598298	SAMN13702694
Desmonostoc muscorum FACHB-395	strain: FACHB-395	2692907	ASM1469803v1	GCA_014698035.1	GenBank	NCBI Prokaryotic Genome Annotation Pipeline (PGAP)	Contig	84635	9434434	2020-09-22	8155	PRJNA598298	SAMN13702692
Nostoc sp. FACHB-133	strain: FACHB-133	2692835	ASM1469805v1	GCA_014698055.1	GenBank	NCBI Prokaryotic Genome Annotation Pipeline (PGAP)	Contig	138854	8861200	2020-09-22	7642	PRJNA598298	SAMN13702690
Nostoc flagelliforme FACHB-838	strain: FACHB-838	2692904	ASM1469806v1	GCA_014698065.1	GenBank	NCBI Prokaryotic Genome Annotation Pipeline (PGAP)	Contig	43658	10844745	2020-09-22	10364	PRJNA598298	SAMN13702689
Nostoc sp. FACHB-973	strain: FACHB-973	2692844	ASM1469811v1	GCA_014698115.1	GenBank	NCBI Prokaryotic Genome Annotation Pipeline (PGAP)	Contig	63506	9526178	2020-09-22	7868	PRJNA598298	SAMN13702688
Nostoc spongiaeforme FACHB-130	strain: FACHB-130	1357510	ASM1469847v1	GCA_014698475.1	GenBank	NCBI Prokaryotic Genome Annotation Pipeline (PGAP)	Contig	109784	7162047	2020-09-22	6190	PRJNA598298	SAMN13702670
Nostoc punctiforme FACHB-252	strain: FACHB-252	1357509	ASM1469849v1	GCA_014698495.1	GenBank	NCBI Prokaryotic Genome Annotation Pipeline (PGAP)	Contig	299721	8954766	2020-09-22	7253	PRJNA598298	SAMN13702669
Nostoc foliaceum FACHB-393	strain: FACHB-393	2692915	ASM1469850v1	GCA_014698505.1	GenBank	NCBI Prokaryotic Genome Annotation Pipeline (PGAP)	Contig	140137	8870024	2020-09-22	7672	PRJNA598298	SAMN13702668
Nostoc linckia FACHB-391	strain: FACHB-391	2692906	ASM1469852v1	GCA_014698525.1	GenBank	NCBI Prokaryotic Genome Annotation Pipeline (PGAP)	Contig	146341	8812181	2020-09-22	7683	PRJNA598298	SAMN13702667
Nostoc sp. FACHB-857	strain: FACHB-857	2692840	ASM1469863v1	GCA_014698635.1	GenBank	NCBI Prokaryotic Genome Annotation Pipeline (PGAP)	Contig	157552	9241482	2020-09-22	7927	PRJNA598298	SAMN13702661
Nostoc sp. FACHB-892	strain: FACHB-892	2692843	ASM1469879v1	GCA_014698795.1	GenBank	NCBI Prokaryotic Genome Annotation Pipeline (PGAP)	Contig	186744	9033956	2020-09-22	8052	PRJNA598298	SAMN13702654
Nostoc paludosum FACHB-159	strain: FACHB-159	2692908	ASM1469883v1	GCA_014698835.1	GenBank	NCBI Prokaryotic Genome Annotation Pipeline (PGAP)	Contig	157552	9270090	2020-09-22	8046	PRJNA598298	SAMN13702651
Alcanivorax sp.	isolate: Bin_5	1872427	ASM1476276v1	GCA_014762765.1	GenBank	NCBI Prokaryotic Genome Annotation Pipeline (PGAP)	Scaffold	20045	3523139	2020-09-25	3376	PRJNA637369	SAMN15103863
Alcanivorax sp.	isolate: Bin_18	1872427	ASM1476286v1	GCA_014762865.1	GenBank	NCBI Prokaryotic Genome Annotation Pipeline (PGAP)	Scaffold	6159	2482433	2020-09-25	2697	PRJNA637369	SAMN15103860
Marinomonas colpomeniae	strain: SM2066	2774408	ASM1480338v1	GCA_014803385.1	GenBank	NCBI Prokaryotic Genome Annotation Pipeline (PGAP)	Scaffold	586646	3708185	2020-09-29	3460	PRJNA665341	SAMN16252165
Pseudoalteromonas flavipulchra NCIMB 2033 = ATCC BAA-314	strain: NCIMB 2033	1315273	ASM1485871v1	GCA_014858715.1	GenBank	Annotation submitted by Shandong University	Contig	948187	5441065	2020-10-07	5059	PRJNA196214	SAMN03380237
Pseudoalteromonas aurantia 208	strain: 208	1314867	ASM1485872v1	GCA_014858725.1	GenBank	Annotation submitted by Shandong University	Contig	1267804	5602374	2020-10-07	5052	PRJNA196115	SAMN03380234
Pseudoalteromonas peptidolytica F12-50-A1	strain: F12-50-A1	1315280	ASM1485874v1	GCA_014858745.1	GenBank	Annotation submitted by Shandong University	Contig	754289	5183489	2020-10-07	4820	PRJNA196221	SAMN03380243
Gemmatimonadales bacterium	isolate: MAG41	2448054	ASM1486009v1	GCA_014860095.1	GenBank	NCBI Prokaryotic Genome Annotation Pipeline (PGAP)	Contig	3670	4436326	2020-10-07	4970	PRJNA663545	SAMN16148039
Anaerolineaceae bacterium	isolate: MAG6	2024896	ASM1486082v1	GCA_014860825.1	GenBank	NCBI Prokaryotic Genome Annotation Pipeline (PGAP)	Contig	2568	4265323	2020-10-07	4847	PRJNA663545	SAMN16148004
Anaerolineaceae bacterium	isolate: MAG5	2024896	ASM1486084v1	GCA_014860845.1	GenBank	NCBI Prokaryotic Genome Annotation Pipeline (PGAP)	Contig	6701	4107333	2020-10-07	4204	PRJNA663545	SAMN16148003
Pseudoalteromonas nigrifaciens	strain: FME53	28109	ASM1486142v1	GCA_014861425.1	GenBank	NCBI Prokaryotic Genome Annotation Pipeline (PGAP)	Contig	55370	4279332	2020-10-07	3973	PRJNA501839	SAMN10346438
Pseudoalteromonas prydzensis	strain: FME14	182141	ASM1486144v1	GCA_014861445.1	GenBank	NCBI Prokaryotic Genome Annotation Pipeline (PGAP)	Contig	56441	4898994	2020-10-07	4396	PRJNA501839	SAMN10346437
Anaerolinea sp.	isolate: CH3	1872519	ASM1487976v1	GCA_014879765.1	GenBank	NCBI Prokaryotic Genome Annotation Pipeline (PGAP)	Contig	7452	4929696	2020-10-12	4359	PRJNA576469	SAMN12995728
Anaerolinea sp.	isolate: CH2	1872519	ASM1487983v1	GCA_014879835.1	GenBank	NCBI Prokaryotic Genome Annotation Pipeline (PGAP)	Contig	22736	5336417	2020-10-12	4499	PRJNA576469	SAMN12995726
Anaerolinea sp.	isolate: CH1	1872519	ASM1487986v1	GCA_014879865.1	GenBank	NCBI Prokaryotic Genome Annotation Pipeline (PGAP)	Contig	9487	6420712	2020-10-12	6128	PRJNA576469	SAMN12995723
Anaerolinea sp.	isolate: CH6	1872519	ASM1487987v1	GCA_014879875.1	GenBank	NCBI Prokaryotic Genome Annotation Pipeline (PGAP)	Contig	14350	6906021	2020-10-12	5827	PRJNA576469	SAMN12995722
Pseudoalteromonas aliena SW19	strain: SW19	1314866	ASM1490561v1	GCA_014905615.1	GenBank	Annotation submitted by Shandong University	Chromosome	529276	4493055	2020-10-07	4221	PRJNA196114	SAMN03380233
Pseudoalteromonas paragorgicola KMM 3548	strain: KMM 3548	1315279	ASM1491831v1	GCA_014918315.1	GenBank	Annotation submitted by Shandong University	Chromosome	759891	4322351	2020-10-22	4047	PRJNA196220	SAMN03380242
Pseudoalteromonas lipolytica LMEB 39	strain: LMEB 39	1315275	ASM1492528v1	GCA_014925285.1	GenBank	Annotation submitted by Shandong University	Chromosome	625411	4570506	2020-10-07	4206	PRJNA196216	SAMN03380238
Pseudoalteromonas carrageenovora IAM 12662	strain: IAM 12662	1314868	ASM1492529v1	GCA_014925295.1	GenBank	Annotation submitted by Shandong University	Chromosome	700568	4560230	2020-10-07	4212	PRJNA196116	SAMN03380235
Pseudoalteromonas luteoviolacea DSM 6061	strain: CH130	1365250	ASM1492532v1	GCA_014925325.1	GenBank	Annotation submitted by Shandong University	Chromosome	384841	6062137	2020-10-07	5583	PRJNA196217	SAMN03380239
Pseudoalteromonas phenolica O-BC30	strain: O-BC30	1315281	ASM1492533v1	GCA_014925335.1	GenBank	Annotation submitted by Shandong University	Chromosome	1007183	4852163	2020-10-07	4537	PRJNA196222	SAMN03380244
Pseudoalteromonas prydzensis ACAM 620	strain: ACAM 620	1315282	ASM1492535v1	GCA_014925355.1	GenBank	Annotation submitted by Shandong University	Chromosome	916042	5205557	2020-10-07	4804	PRJNA196223	SAMN03380245
Pseudoalteromonas ulvae UL12	strain: UL12	1315306	ASM1492540v1	GCA_014925405.1	GenBank	Annotation submitted by Shandong University	Chromosome	462978	4745459	2020-10-07	4586	PRJNA196227	SAMN03380247
Nostoc sp. LEGE 12450	strain: LEGE 12450	1828643	ASM1520689v1	GCA_015206895.1	GenBank	NCBI Prokaryotic Genome Annotation Pipeline (PGAP)	Contig	40008	8816581	2020-11-02	7587	PRJNA667061	SAMN16351759
Nostoc sp. LEGE 12447	strain: LEGE 12447	1828640	ASM1520698v1	GCA_015206985.1	GenBank	NCBI Prokaryotic Genome Annotation Pipeline (PGAP)	Scaffold	143097	8559644	2020-11-02	7244	PRJNA667061	SAMN16351758
Desmonostoc muscorum LEGE 12446	strain: LEGE 12446	1828758	ASM1520700v2	GCA_015207005.2	GenBank	NCBI Prokaryotic Genome Annotation Pipeline (PGAP)	Contig	8863343	9635616	2022-01-18	7899	PRJNA667061	SAMN16351757
Leptolyngbya cf. ectocarpi LEGE 11479	strain: LEGE 11479	1828722	ASM1520706v1	GCA_015207065.1	GenBank	NCBI Prokaryotic Genome Annotation Pipeline (PGAP)	Contig	15744	6774485	2020-11-02	6160	PRJNA667061	SAMN16351754
Pleurocapsales cyanobacterium LEGE 10410	strain: LEGE 10410	1828828	ASM1520719v1	GCA_015207195.1	GenBank	NCBI Prokaryotic Genome Annotation Pipeline (PGAP)	Contig	31755	6644688	2020-11-02	6273	PRJNA667061	SAMN16351748
Nostoc cf. edaphicum LEGE 07299	strain: LEGE 07299	2777974	ASM1520724v1	GCA_015207245.1	GenBank	NCBI Prokaryotic Genome Annotation Pipeline (PGAP)	Contig	5337	4997239	2020-11-02	4720	PRJNA667061	SAMN16351744
Pleurocapsales cyanobacterium LEGE 06147	strain: LEGE 06147	1828827	ASM1520758v1	GCA_015207585.1	GenBank	NCBI Prokaryotic Genome Annotation Pipeline (PGAP)	Scaffold	38921	6229790	2020-11-02	5997	PRJNA667061	SAMN16351729
Nostoc sp. LEGE 06077	strain: LEGE 06077	915325	ASM1520770v1	GCA_015207705.1	GenBank	NCBI Prokaryotic Genome Annotation Pipeline (PGAP)	Contig	88561	7337961	2020-11-02	6496	PRJNA667061	SAMN16351721
Nodularia sp. LEGE 06071	strain: LEGE 06071	2777965	ASM1520775v1	GCA_015207755.1	GenBank	NCBI Prokaryotic Genome Annotation Pipeline (PGAP)	Scaffold	268758	5581866	2020-11-02	4835	PRJNA667061	SAMN16351720
Alcanivorax profundimaris	strain: ST75FaO-1	2735259	ASM1526543v1	GCA_015265435.1	GenBank	NCBI Prokaryotic Genome Annotation Pipeline (PGAP)	Scaffold	280257	4036193	2020-11-06	3760	PRJNA631586	SAMN14884351
Fischerella thermalis M66_A2018_004	isolate: M66_A2018_004	2774339	ASM1527225v1	GCA_015272255.1	GenBank	NCBI Prokaryotic Genome Annotation Pipeline (PGAP)	Contig	25807	5271540	2020-11-06	4467	PRJNA635751	SAMN15062749
Fischerella thermalis M58_A2018_009	isolate: M58_A2018_009	2774338	ASM1527227v1	GCA_015272275.1	GenBank	NCBI Prokaryotic Genome Annotation Pipeline (PGAP)	Contig	35158	5203860	2020-11-06	4454	PRJNA635751	SAMN15062745
Fischerella thermalis M48_A2018_028	isolate: M48_A2018_028	2774337	ASM1527231v1	GCA_015272315.1	GenBank	NCBI Prokaryotic Genome Annotation Pipeline (PGAP)	Contig	30447	5141023	2020-11-06	4370	PRJNA635751	SAMN15062741
Hydrococcus sp. C42_A2020_068	isolate: C42_A2020_068	2747803	ASM1527240v1	GCA_015272405.1	GenBank	NCBI Prokaryotic Genome Annotation Pipeline (PGAP)	Contig	121211	4917303	2020-11-06	4526	PRJNA635751	SAMN15062729
Alcanivorax venustensis ISO4	strain: ISO4	1177184	ASM1535685v1	GCA_015356855.1	GenBank	Annotation submitted by The Third Institute of State Oceanic Administration (SOA)	Contig	94767	3544335	2020-11-12	3350	PRJNA161123	SAMN16709231
Alcanivorax profundimaris	strain: 521-1	2735259	ASM1535688v1	GCA_015356885.1	GenBank	Annotation submitted by The Third Institute of State Oceanic Administration (SOA)	Contig	57427	4100706	2020-11-12	3848	PRJNA161039	SAMN16709230
Winogradskyella marina	strain: F6397	2785530	ASM1564538v1	GCA_015645385.1	GenBank	NCBI Prokaryotic Genome Annotation Pipeline (PGAP)	Contig	231335	3986041	2020-11-22	3456	PRJNA674977	SAMN16686053
Alcanivorax sp.	isolate: SZUA-1036	1872427	ASM1566011v1	GCA_015660115.1	GenBank	NCBI Prokaryotic Genome Annotation Pipeline	Contig	4278	2056514	2020-11-23	2172	PRJNA488180	SAMN09926274
Alcanivorax sp.	isolate: SZUA-1011	1872427	ASM1566049v1	GCA_015660495.1	GenBank	NCBI Prokaryotic Genome Annotation Pipeline	Contig	24268	3457831	2020-11-23	3338	PRJNA488180	SAMN09926254
Anaerolineaceae bacterium	isolate: SZUA-1490	2024896	ASM1566205v1	GCA_015662055.1	GenBank	NCBI Prokaryotic Genome Annotation Pipeline	Contig	13195	2135542	2020-11-23	2080	PRJNA488180	SAMN09926514
Anaerolineaceae bacterium	isolate: MIC098Bin7	2024896	ASM1570927v1	GCA_015709275.1	GenBank	NCBI Prokaryotic Genome Annotation Pipeline (PGAP)	Scaffold	2435	1782840	2020-12-01	1932	PRJNA644413	SAMN15518725
Anaerolineaceae bacterium	isolate: MIC098Bin3	2024896	ASM1570935v1	GCA_015709355.1	GenBank	NCBI Prokaryotic Genome Annotation Pipeline (PGAP)	Scaffold	134377	5854672	2020-12-01	5506	PRJNA644413	SAMN15518721
Nostoc sp. NZL	strain: NZL	2650612	ASM1571470v1	GCA_015714705.1	GenBank	NCBI Prokaryotic Genome Annotation Pipeline (PGAP)	Contig	56140	7473008	2020-12-02	6476	PRJNA573962	SAMN12837463
Nostoc sp. WHI	strain: WHI	2650611	ASM1571472v1	GCA_015714725.1	GenBank	NCBI Prokaryotic Genome Annotation Pipeline (PGAP)	Contig	35537	8562728	2020-12-02	7961	PRJNA573962	SAMN12837462
Nostoc commune BAE	strain: BAE	2650610	ASM1571476v1	GCA_015714765.1	GenBank	NCBI Prokaryotic Genome Annotation Pipeline (PGAP)	Contig	20474	8735701	2020-12-02	8165	PRJNA573962	SAMN12837461
Aquimarina sp. EL_35	strain: EL_35	2787735	ASM1575185v1	GCA_015751855.1	GenBank	Annotation submitted by DOE Joint Genome Institute	Contig	325984	6056434	2020-12-04	5310	PRJNA676411	SAMN16784345
Aquimarina sp. EL_32	strain: EL_32	2787734	ASM1575200v1	GCA_015752005.1	GenBank	Annotation submitted by DOE Joint Genome Institute	Contig	334002	6056001	2020-12-04	5311	PRJNA676410	SAMN16784344
Aquimarina sp. EL_43	strain: EL_43	2787736	ASM1575206v1	GCA_015752065.1	GenBank	Annotation submitted by DOE Joint Genome Institute	Contig	326032	6046857	2020-12-04	5301	PRJNA676412	SAMN16784347
Pseudoalteromonas sp. A41-2	strain: A41-2	2785910	ASM1576761v1	GCA_015767615.1	GenBank	NCBI Prokaryotic Genome Annotation Pipeline (PGAP)	Complete Genome	3561819	3561819	2020-12-06	3198	PRJNA675457	SAMN16708469
Alteromonas sp. B31-7	strain: B31-7	2785913	ASM1576765v1	GCA_015767655.1	GenBank	NCBI Prokaryotic Genome Annotation Pipeline (PGAP)	Complete Genome	4609080	4609080	2020-12-06	4042	PRJNA675461	SAMN16708506
Pseudoalteromonas sp. NZS37	strain: NZS37	2792071	ASM1586426v1	GCA_015864265.1	GenBank	NCBI Prokaryotic Genome Annotation Pipeline (PGAP)	Contig	479100	4514399	2020-12-08	4100	PRJNA679173	SAMN16825374
Pseudoalteromonas sp. NZS11_1	strain: NGC94	2792070	ASM1586427v1	GCA_015864275.1	GenBank	NCBI Prokaryotic Genome Annotation Pipeline (PGAP)	Scaffold	126777	4325445	2020-12-08	3909	PRJNA679173	SAMN16825373
Pseudoalteromonas sp. NZS100_1	strain: SWXJz11c	2792073	ASM1586428v1	GCA_015864285.1	GenBank	NCBI Prokaryotic Genome Annotation Pipeline (PGAP)	Scaffold	127577	4820735	2020-12-08	4497	PRJNA679173	SAMN16825376
Pseudoalteromonas sp. NZS127_1	strain: SWN125	2792074	ASM1586429v1	GCA_015864295.1	GenBank	NCBI Prokaryotic Genome Annotation Pipeline (PGAP)	Scaffold	163521	4590137	2020-12-08	4041	PRJNA679173	SAMN16825377
Pseudoalteromonas sp. NZS71_1	strain: NSLLW11	2792072	ASM1586430v1	GCA_015864305.1	GenBank	NCBI Prokaryotic Genome Annotation Pipeline (PGAP)	Contig	290265	4480462	2020-12-08	4003	PRJNA679173	SAMN16825375
Pseudoalteromonas sp. SWXJ133	strain: SWXJ133	2792069	ASM1586436v1	GCA_015864365.1	GenBank	NCBI Prokaryotic Genome Annotation Pipeline (PGAP)	Scaffold	132908	4351919	2020-12-08	3925	PRJNA679173	SAMN16825372
Pseudoalteromonas sp. SWYJZ19	strain: SWYJZ19	2792068	ASM1586437v1	GCA_015864375.1	GenBank	NCBI Prokaryotic Genome Annotation Pipeline (PGAP)	Contig	182282	4741563	2020-12-08	4257	PRJNA679173	SAMN16825371
Pseudoalteromonas sp. SWXJZ94C	strain: SWXJZ94C	2792065	ASM1586438v1	GCA_015864385.1	GenBank	NCBI Prokaryotic Genome Annotation Pipeline (PGAP)	Scaffold	85578	4821127	2020-12-08	4333	PRJNA679173	SAMN16825368
Pseudoalteromonas sp. SWYJZ12	strain: SWYJZ12	2792067	ASM1586439v1	GCA_015864395.1	GenBank	NCBI Prokaryotic Genome Annotation Pipeline (PGAP)	Contig	256876	4483727	2020-12-08	4023	PRJNA679173	SAMN16825370
Pseudoalteromonas sp. SCQQ13	strain: SCQQ13	2792066	ASM1586441v1	GCA_015864415.1	GenBank	NCBI Prokaryotic Genome Annotation Pipeline (PGAP)	Scaffold	129833	3989013	2020-12-08	3596	PRJNA679173	SAMN16825369
Pseudoalteromonas sp. SWN29	strain: SWN29	2792064	ASM1586446v1	GCA_015864465.1	GenBank	NCBI Prokaryotic Genome Annotation Pipeline (PGAP)	Scaffold	76178	4518151	2020-12-08	4108	PRJNA679173	SAMN16825367
Pseudoalteromonas sp. SWXJZ10B	strain: SWXJZ10B	2792063	ASM1586447v1	GCA_015864475.1	GenBank	NCBI Prokaryotic Genome Annotation Pipeline (PGAP)	Scaffold	163851	4574123	2020-12-08	4042	PRJNA679173	SAMN16825366
Pseudoalteromonas sp. SWN166	strain: SWN166	2792061	ASM1586448v1	GCA_015864485.1	GenBank	NCBI Prokaryotic Genome Annotation Pipeline (PGAP)	Contig	122546	4471673	2020-12-08	4058	PRJNA679173	SAMN16825364
Pseudoalteromonas sp. SWYJZ98	strain: SWYJZ98	2792060	ASM1586449v1	GCA_015864495.1	GenBank	NCBI Prokaryotic Genome Annotation Pipeline (PGAP)	Contig	92154	4397452	2020-12-08	4011	PRJNA679173	SAMN16825363
Pseudoalteromonas sp. SWYJ118	strain: SWYJ118	2792062	ASM1586450v1	GCA_015864505.1	GenBank	NCBI Prokaryotic Genome Annotation Pipeline (PGAP)	Contig	175452	4750716	2020-12-08	4249	PRJNA679173	SAMN16825365
Pseudoalteromonas sp. NGC95	strain: NGC95	2792051	ASM1586470v1	GCA_015864705.1	GenBank	NCBI Prokaryotic Genome Annotation Pipeline (PGAP)	Scaffold	193574	4573383	2020-12-08	4117	PRJNA679173	SAMN16825354
Pseudoalteromonas sp. NZS71	strain: NZS71	2792052	ASM1586471v1	GCA_015864715.1	GenBank	NCBI Prokaryotic Genome Annotation Pipeline (PGAP)	Scaffold	134395	4679156	2020-12-08	4172	PRJNA679173	SAMN16825355
Pseudoalteromonas sp. NSLLW24	strain: NSLLW24	2792050	ASM1586472v1	GCA_015864725.1	GenBank	NCBI Prokaryotic Genome Annotation Pipeline (PGAP)	Scaffold	210834	4437405	2020-12-08	3933	PRJNA679173	SAMN16825353
Pseudoalteromonas sp. NZS11	strain: NZS11	2792049	ASM1586476v1	GCA_015864765.1	GenBank	NCBI Prokaryotic Genome Annotation Pipeline (PGAP)	Contig	580112	4449126	2020-12-08	3957	PRJNA679173	SAMN16825352
Pseudoalteromonas sp. NSLLW218	strain: NSLLW218	2792048	ASM1586477v1	GCA_015864775.1	GenBank	NCBI Prokaryotic Genome Annotation Pipeline (PGAP)	Contig	368650	4517961	2020-12-08	4072	PRJNA679173	SAMN16825351
Pseudoalteromonas sp. NZS127	strain: NZS127	2792047	ASM1586480v1	GCA_015864805.1	GenBank	NCBI Prokaryotic Genome Annotation Pipeline (PGAP)	Contig	152430	3984344	2020-12-08	3716	PRJNA679173	SAMN16825350
Pseudoalteromonas sp. NZS100	strain: NZS100	2792046	ASM1586481v1	GCA_015864815.1	GenBank	NCBI Prokaryotic Genome Annotation Pipeline (PGAP)	Contig	203507	4575686	2020-12-08	4111	PRJNA679173	SAMN16825349
Nostoc sp. RI_552	isolate: RI_552	2654185	ASM1612452v1	GCA_016124525.1	GenBank	NCBI Prokaryotic Genome Annotation Pipeline (PGAP)	Contig	73820	4195139	2020-12-18	3644	PRJNA412936	SAMN12792760
Anaerolineaceae bacterium	isolate: RI_313	2024896	ASM1612485v1	GCA_016124855.1	GenBank	NCBI Prokaryotic Genome Annotation Pipeline (PGAP)	Contig	145640	7093128	2020-12-18	6308	PRJNA412936	SAMN12792743
Anaerolineaceae bacterium	isolate: MAG20	2024896	ASM1634247v1	GCA_016342475.1	GenBank	NCBI Prokaryotic Genome Annotation Pipeline (PGAP)	Contig	26677	5600799	2020-12-23	5003	PRJNA680891	SAMN17025270
Anaerolineaceae bacterium	isolate: MAG19	2024896	ASM1634254v1	GCA_016342545.1	GenBank	NCBI Prokaryotic Genome Annotation Pipeline (PGAP)	Contig	49620	4951662	2020-12-23	4459	PRJNA680891	SAMN17025269
Leptolyngbya sp. BL0902	strain: BL0902	1115757	ASM1640310v1	GCA_016403105.1	GenBank	Annotation submitted by Chinese Academy of Sciences	Complete Genome	4309234	4710209	2020-12-26	4452	PRJNA580147	SAMN13008645
Alteromonas sp. IB21	strain: IB21	2779369	ASM1640596v1	GCA_016405965.1	GenBank	NCBI Prokaryotic Genome Annotation Pipeline (PGAP)	Scaffold	118925	4538050	2020-12-26	3961	PRJNA666993	SAMN16411060
Marinomonas spartinae	strain: USM8	1792290	ASM1646171v1	GCA_016461715.1	GenBank	NCBI Prokaryotic Genome Annotation Pipeline (PGAP)	Contig	158408	4840272	2021-01-03	4429	PRJNA686781	SAMN17124794
Marinomonas ostreistagni	strain: USM7	359209	ASM1646178v1	GCA_016461785.1	GenBank	NCBI Prokaryotic Genome Annotation Pipeline (PGAP)	Contig	196838	3973591	2021-01-03	3729	PRJNA686781	SAMN17124793
Marinomonas sp. C1424	strain: C1424	2795388	ASM1646397v1	GCA_016463975.1	GenBank	NCBI Prokaryotic Genome Annotation Pipeline (PGAP)	Contig	167586	4396909	2021-01-03	4162	PRJNA683726	SAMN17035930
Pseudoalteromonas sp. LC2018020214	strain: LC2018020214	2799564	ASM1659875v1	GCA_016598755.1	GenBank	NCBI Prokaryotic Genome Annotation Pipeline (PGAP)	Complete Genome	3700777	4518294	2021-01-10	4001	PRJNA687783	SAMN17158607
Gemmatimonadaceae bacterium	isolate: 5_8_m_bin23	2026741	ASM1664965v1	GCA_016649655.1	GenBank	NCBI Prokaryotic Genome Annotation Pipeline (PGAP)	Contig	3855	2909830	2021-01-15	3332	PRJNA680161	SAMN16871454
Pseudoalteromonas sp. GCY	strain: GCY	2003316	ASM1669517v1	GCA_016695175.1	GenBank	NCBI Prokaryotic Genome Annotation Pipeline (PGAP)	Complete Genome	4181162	5472350	2021-01-19	4809	PRJNA691114	SAMN17278193
Anaerolineaceae bacterium	isolate: Kalu_18-Q3-R12-55_MAXAC.106v2	2024896	ASM1671032v1	GCA_016710325.1	GenBank	NCBI Prokaryotic Genome Annotation Pipeline (PGAP)	Contig	5946219	8146679	2021-01-19	6899	PRJNA629478	SAMN16426195
Acidimicrobiaceae bacterium	isolate: Hade_18-Q3-R52-61_BATAC.47	2024894	ASM1671183v1	GCA_016711835.1	GenBank	NCBI Prokaryotic Genome Annotation Pipeline (PGAP)	Contig	465557	4655402	2021-01-19	4503	PRJNA629478	SAMN16426049
Anaerolineaceae bacterium	isolate: Fred_18-Q3-R57-64_BAT3C.445	2024896	ASM1671382v1	GCA_016713825.1	GenBank	NCBI Prokaryotic Genome Annotation Pipeline (PGAP)	Contig	511998	5432132	2021-01-19	4788	PRJNA629478	SAMN16425941
Gemmatimonadaceae bacterium	isolate: Vibo_18-Q3-R45-57_BATAC.273	2026741	ASM1672090v1	GCA_016720905.1	GenBank	NCBI Prokaryotic Genome Annotation Pipeline (PGAP)	Contig	291609	5297120	2021-01-19	4761	PRJNA629478	SAMN16426532
Acidimicrobiaceae bacterium	isolate: Skiv_18-Q3-R9-52_BAT3C.106	2024894	ASM1672202v1	GCA_016722025.1	GenBank	NCBI Prokaryotic Genome Annotation Pipeline (PGAP)	Contig	212708	4382042	2021-01-19	4318	PRJNA629478	SAMN16426458
Aquimarina mytili	strain: KCTC 23302	874423	ASM1673511v1	GCA_016735115.1	GenBank	NCBI Prokaryotic Genome Annotation Pipeline (PGAP)	Contig	565502	4996571	2021-01-20	4385	PRJNA690868	SAMN17266782
Pseudoalteromonas sp.	isolate: Gut_Bin13_TubeA	53249	ASM1673518v1	GCA_016735185.1	GenBank	NCBI Prokaryotic Genome Annotation Pipeline (PGAP)	Contig	4312	2340628	2021-01-20	2387	PRJNA689840	SAMN17227923
Gemmatimonadaceae bacterium	isolate: Desfum bin_10_GBBB08	2026741	ASM1674189v1	GCA_016741895.1	GenBank	NCBI Prokaryotic Genome Annotation Pipeline (PGAP)	Scaffold	13020	4236983	2021-01-21	3925	PRJNA560270	SAMN15914444
Gemmatimonadaceae bacterium	isolate: Desfum bin_9_GBBB01	2026741	ASM1674227v1	GCA_016742275.1	GenBank	NCBI Prokaryotic Genome Annotation Pipeline (PGAP)	Contig	211785	4569812	2021-01-21	3935	PRJNA560270	SAMN15914428
Nostoc sp. GBBB01	isolate: GBBB01	2604138	ASM1674322v1	GCA_016743225.1	GenBank	NCBI Prokaryotic Genome Annotation Pipeline (PGAP)	Scaffold	154223	8131703	2021-01-22	6597	PRJNA560270	SAMN12574295
Alteromonas sp. KC3	strain: KC3	2795688	ASM1675631v1	GCA_016756315.1	GenBank	Annotation submitted by RIMG, Kochi University	Complete Genome	4561647	4561647	2020-12-23	4073	PRJDB10900	SAMD00262790
Alteromonas sp. KC14	strain: KC14	2795689	ASM1675633v1	GCA_016756335.1	GenBank	Annotation submitted by RIMG, Kochi University	Complete Genome	4544939	4544939	2020-12-23	4025	PRJDB10900	SAMD00262791
Alteromonas macleodii	strain: MW7	28108	ASM1675827v1	GCA_016758275.1	GenBank	NCBI Prokaryotic Genome Annotation Pipeline (PGAP)	Contig	406450	4771559	2021-01-27	4110	PRJNA686772	SAMN17124541
Alteromonas macleodii	strain: MC7	28108	ASM1675834v1	GCA_016758345.1	GenBank	NCBI Prokaryotic Genome Annotation Pipeline (PGAP)	Contig	406450	4771423	2021-01-27	4112	PRJNA686772	SAMN17124542
Alcanivorax sp.	isolate: NORP347	1872427	ASM1676294v1	GCA_016762945.1	GenBank	NCBI Prokaryotic Genome Annotation Pipeline (PGAP)	Contig	8759	2031905	2021-01-27	1981	PRJNA391950	SAMN17309597
Alcanivorax sp.	isolate: NORP288	1872427	ASM1676405v1	GCA_016764055.1	GenBank	NCBI Prokaryotic Genome Annotation Pipeline (PGAP)	Contig	34633	2202568	2021-01-27	2158	PRJNA391950	SAMN17309541
Alcanivorax sp.	isolate: NORP281	1872427	ASM1676417v1	GCA_016764175.1	GenBank	NCBI Prokaryotic Genome Annotation Pipeline (PGAP)	Contig	12963	1766441	2021-01-27	1749	PRJNA391950	SAMN17309535
Alcanivorax marinus	strain: SY10-13	1177169	ASM1678509v1	GCA_016785095.1	GenBank	NCBI Prokaryotic Genome Annotation Pipeline (PGAP)	Contig	417252	4175302	2021-02-01	3868	PRJNA682484	SAMN17125997
Leptolyngbya sp. CLA17	strain: CLA17	2803751	Cyanobacteria_CLA17_v2	GCA_016807185.1	GenBank	NCBI Prokaryotic Genome Annotation Pipeline (PGAP)	Scaffold	1054627	6647508	2021-02-04	6226	PRJNA612312	SAMN17309407
Pseudoalteromonas sp. PS1M3	strain: PS1M3	87791	ASM1686540v1	GCA_016865405.1	GenBank	Annotation submitted by College of Agriculture, Ibaraki University	Complete Genome	3609732	4351630	2021-01-13	4078	PRJDB8875	SAMD00189962
Marinomonas ostreistagni	strain: UST010306-043	359209	ASM1688844v1	GCA_016888445.1	GenBank	NCBI Prokaryotic Genome Annotation Pipeline (PGAP)	Contig	934233	3217825	2021-02-14	3042	PRJNA699098	SAMN17766126
Marinomonas foliarum	strain: JZW	491950	ASM1690606v1	GCA_016906065.1	GenBank	NCBI Prokaryotic Genome Annotation Pipeline (PGAP)	Complete Genome	3994789	3994789	2021-02-18	3695	PRJNA700815	SAMN17839520
Alcanivorax marinus	strain: NMRL4	1177169	ASM1690630v1	GCA_016906305.1	GenBank	NCBI Prokaryotic Genome Annotation Pipeline (PGAP)	Contig	167122	4061980	2021-02-18	3753	PRJNA669433	SAMN16453395
Anaerolineaceae bacterium	isolate: Zod_Metabat.414	2024896	ASM1692786v1	GCA_016927865.1	GenBank	NCBI Prokaryotic Genome Annotation Pipeline (PGAP)	Contig	41309	3968489	2021-02-24	3474	PRJNA690107	SAMN17242048
Anaerolineaceae bacterium	isolate: Zod_Metabat.1174	2024896	ASM1693218v1	GCA_016932185.1	GenBank	NCBI Prokaryotic Genome Annotation Pipeline (PGAP)	Contig	15129	3045478	2021-02-24	2638	PRJNA690107	SAMN17241831
Anaerolineaceae bacterium	isolate: Zod_maxbin.0001	2024896	ASM1693392v1	GCA_016933925.1	GenBank	NCBI Prokaryotic Genome Annotation Pipeline (PGAP)	Contig	17046	2776932	2021-02-24	2803	PRJNA690107	SAMN17241742
Anaerolineaceae bacterium	isolate: ZodW_Metabat.341	2024896	ASM1693675v1	GCA_016936755.1	GenBank	NCBI Prokaryotic Genome Annotation Pipeline (PGAP)	Contig	27288	2288619	2021-02-24	2220	PRJNA690107	SAMN17244505
Pseudoalteromonas haloplanktis	isolate: AH-315-K04	228	ASM1711364v1	GCA_017113645.1	GenBank	NCBI Prokaryotic Genome Annotation Pipeline (PGAP)	Contig	36887	605545	2021-03-01	603	PRJNA702937	SAMN17985317
Nostoc sp. JL34	isolate: JL34	2815397	ASM1711494v1	GCA_017114945.1	GenBank	NCBI Prokaryotic Genome Annotation Pipeline (PGAP)	Scaffold	70520	7818748	2021-03-01	6609	PRJNA616181	SAMN14531975
Nostoc sp. JL31	isolate: JL31	2815395	ASM1711496v1	GCA_017114965.1	GenBank	NCBI Prokaryotic Genome Annotation Pipeline (PGAP)	Scaffold	109873	7630187	2021-03-01	6609	PRJNA616181	SAMN14531973
Nostoc sp. JL33	isolate: JL33	2815396	ASM1711498v1	GCA_017114985.1	GenBank	NCBI Prokaryotic Genome Annotation Pipeline (PGAP)	Scaffold	93827	7108391	2021-03-01	6565	PRJNA616181	SAMN14531974
Nostoc sp. NMS9	isolate: NMS9	2815393	ASM1711499v1	GCA_017114995.1	GenBank	NCBI Prokaryotic Genome Annotation Pipeline (PGAP)	Scaffold	103426	8088017	2021-03-01	7114	PRJNA616181	SAMN14531970
Nostoc sp. NOS(2021)	isolate: NOS	2815407	ASM1711502v1	GCA_017115025.1	GenBank	NCBI Prokaryotic Genome Annotation Pipeline (PGAP)	Scaffold	31075	7622323	2021-03-01	6645	PRJNA616181	SAMN14531971
Nostoc sp. NMS8	isolate: NMS8	2815392	ASM1711504v1	GCA_017115045.1	GenBank	NCBI Prokaryotic Genome Annotation Pipeline (PGAP)	Scaffold	131030	7928202	2021-03-01	6781	PRJNA616181	SAMN14531969
Nostoc sp. JL23	isolate: JL23	2815394	ASM1711506v1	GCA_017115065.1	GenBank	NCBI Prokaryotic Genome Annotation Pipeline (PGAP)	Scaffold	116414	8059889	2021-03-01	7032	PRJNA616181	SAMN14531972
Nostoc sp. NMS7	isolate: NMS7	2815391	ASM1711508v1	GCA_017115085.1	GenBank	NCBI Prokaryotic Genome Annotation Pipeline (PGAP)	Scaffold	48681	8287246	2021-03-01	7914	PRJNA616181	SAMN14531968
Nostoc sp. NMS4	isolate: NMS4	2815390	ASM1711509v1	GCA_017115095.1	GenBank	NCBI Prokaryotic Genome Annotation Pipeline (PGAP)	Scaffold	26644	7584000	2021-03-01	6838	PRJNA616181	SAMN14531967
Nostoc sp. NMS2	isolate: NMS2	2815389	ASM1711510v1	GCA_017115105.1	GenBank	NCBI Prokaryotic Genome Annotation Pipeline (PGAP)	Scaffold	67303	7571466	2021-03-01	6707	PRJNA616181	SAMN14531966
Nostoc sp. NMS1	isolate: NMS1	2815388	ASM1711514v1	GCA_017115145.1	GenBank	NCBI Prokaryotic Genome Annotation Pipeline (PGAP)	Scaffold	62034	7881170	2021-03-01	6957	PRJNA616181	SAMN14531965
Nostoc sp. LPT	isolate: LPT	2815387	ASM1711516v1	GCA_017115165.1	GenBank	NCBI Prokaryotic Genome Annotation Pipeline (PGAP)	Scaffold	63351	8613793	2021-03-01	7506	PRJNA256476	SAMN14531976
Gemmatimonas aurantiaca	isolate: AH-315-D16	173480	ASM1711643v1	GCA_017116435.1	GenBank	NCBI Prokaryotic Genome Annotation Pipeline (PGAP)	Contig	30501	681201	2021-03-01	567	PRJNA702937	SAMN17985297
Nostoc sp. UHCC 0702	strain: UHCC 0702	2814655	ASM1716401v1	GCA_017164015.1	GenBank	NCBI Prokaryotic Genome Annotation Pipeline (PGAP)	Complete Genome	8587404	8587404	2021-03-04	7569	PRJNA704553	SAMN18043900
Pseudoalteromonas sp. JC3	strain: JC3	2810196	ASM1716813v1	GCA_017168135.1	GenBank	NCBI Prokaryotic Genome Annotation Pipeline (PGAP)	Scaffold	196838	5572526	2021-03-05	4848	PRJNA699263	SAMN17770937
Leptolyngbya sp. UWPOB_LEPTO1	isolate: UWPOB_LEPTO1	2815653	ASM1730269v1	GCA_017302695.1	GenBank	NCBI Prokaryotic Genome Annotation Pipeline (PGAP)	Contig	227709	6800371	2021-03-08	6364	PRJNA704939	SAMN18059866
Microbulbifer salipaludis	strain: SN0-2	187980	ASM1730315v1	GCA_017303155.1	GenBank	NCBI Prokaryotic Genome Annotation Pipeline (PGAP)	Contig	2278604	3979573	2021-03-08	3329	PRJNA682484	SAMN17125987
Candidatus Denitrolinea symbiosum	isolate: 317325-4	2608986	imperfectus_1.0	GCA_017312345.1	GenBank	Annotation submitted by Tokyo Institute of Technology	Contig	3120008	3705798	2021-03-02	3494	PRJDB4337	SAMD00185607
Acidimicrobiaceae bacterium	isolate: Bacteria.bin_8	2024894	ASM1735361v1	GCA_017353615.1	GenBank	NCBI Prokaryotic Genome Annotation Pipeline (PGAP)	Scaffold	4347	2994963	2021-03-14	3254	PRJNA663662	SAMN16236702
Acidimicrobiaceae bacterium	isolate: Bacteria.bin_7	2024894	ASM1735363v1	GCA_017353635.1	GenBank	NCBI Prokaryotic Genome Annotation Pipeline (PGAP)	Scaffold	4651	4621497	2021-03-14	5173	PRJNA663662	SAMN16236701
Acidimicrobiaceae bacterium	isolate: Bacteria.bin_6	2024894	ASM1735365v1	GCA_017353655.1	GenBank	NCBI Prokaryotic Genome Annotation Pipeline (PGAP)	Scaffold	3224	1920607	2021-03-14	2126	PRJNA663662	SAMN16236700
Alteromonas sp. 5E99-2	strain: 5E99-2	2817683	ASM1736847v1	GCA_017368475.1	GenBank	NCBI Prokaryotic Genome Annotation Pipeline (PGAP)	Contig	204103	3468228	2021-03-16	3215	PRJNA712962	SAMN18237921
Anaerolineaceae bacterium	isolate: RGIG1627	2024896	ASM1741705v1	GCA_017417055.1	GenBank	NCBI Prokaryotic Genome Annotation Pipeline (PGAP)	Contig	48809	4408105	2021-03-18	3863	PRJNA657473	SAMN16341995
Flexilinea sp.	isolate: RGIG2505	2017390	ASM1743268v1	GCA_017432685.1	GenBank	NCBI Prokaryotic Genome Annotation Pipeline (PGAP)	Contig	42586	3971869	2021-03-19	3479	PRJNA657473	SAMN16342972
Anaerolineaceae bacterium	isolate: RGIG2493	2024896	ASM1743294v1	GCA_017432945.1	GenBank	NCBI Prokaryotic Genome Annotation Pipeline (PGAP)	Contig	10851	3834954	2021-03-19	3993	PRJNA657473	SAMN16342960
Anaerolineaceae bacterium	isolate: RGIG2489	2024896	ASM1743298v1	GCA_017432985.1	GenBank	NCBI Prokaryotic Genome Annotation Pipeline (PGAP)	Contig	73003	3510883	2021-03-19	3057	PRJNA657473	SAMN16342956
Anaerolineaceae bacterium	isolate: RGIG2462	2024896	ASM1743351v1	GCA_017433515.1	GenBank	NCBI Prokaryotic Genome Annotation Pipeline (PGAP)	Contig	35387	4731480	2021-03-19	4200	PRJNA657473	SAMN16342929
Flexilinea sp.	isolate: RGIG2455	2017390	ASM1743366v1	GCA_017433665.1	GenBank	NCBI Prokaryotic Genome Annotation Pipeline (PGAP)	Contig	29254	2844473	2021-03-19	2559	PRJNA657473	SAMN16342922
Anaerolineaceae bacterium	isolate: RGIG6834	2024896	ASM1754231v1	GCA_017542315.1	GenBank	NCBI Prokaryotic Genome Annotation Pipeline (PGAP)	Contig	5704	2993061	2021-03-22	2937	PRJNA657473	SAMN16347305
Winogradskyella sp. DF17	strain: DF17	2819984	ASM1758196v1	GCA_017581965.1	GenBank	NCBI Prokaryotic Genome Annotation Pipeline (PGAP)	Contig	222514	3363831	2021-03-24	3050	PRJNA715334	SAMN18346727
Alosa alosa	ecotype: Scorff River, isolate: M-15738, sex: male	278164	AALO_Geno_1.1	GCA_017589495.2	GenBank	Annotation submitted by GenoFish	Chromosome	1188980	854447983	2021-03-30	31293	PRJNA668689	SAMN16418510
Aetokthonos hydrillicola Thurmond2011	strain: Thurmond2011	2712845	ASM1759159v1	GCA_017591595.1	GenBank	NCBI Prokaryotic Genome Annotation Pipeline (PGAP)	Scaffold	33496	8262029	2021-03-26	7394	PRJNA606751	SAMN14149998
Aetokthonos hydrillicola CCALA 1050	strain: CCALA 1050	2710484	ASM1759166v1	GCA_017591665.1	GenBank	NCBI Prokaryotic Genome Annotation Pipeline (PGAP)	Scaffold	69156	9019084	2021-03-26	7828	PRJNA606751	SAMN14112370
Pseudoalteromonas xiamenensis	strain: STKMTI.2	882626	ASM1763892v1	GCA_017638925.1	GenBank	NCBI Prokaryotic Genome Annotation Pipeline (PGAP)	Complete Genome	3566422	4563326	2021-03-30	4307	PRJNA716124	SAMN18395665
Winogradskyella sp.	isolate: HCUG1434-1	1883156	ASM1764385v1	GCA_017643855.1	GenBank	NCBI Prokaryotic Genome Annotation Pipeline (PGAP)	Scaffold	51193	3366845	2021-03-30	3084	PRJNA664924	SAMN16237232
Pseudoalteromonas sp. K222D	strain: K222D	2820756	ASM1765357v1	GCA_017653575.1	GenBank	NCBI Prokaryotic Genome Annotation Pipeline (PGAP)	Scaffold	83401	3988725	2021-03-30	3608	PRJNA716376	SAMN18435533
Alteromonas sp. K632G	strain: K632G	2820757	ASM1765362v1	GCA_017653625.1	GenBank	NCBI Prokaryotic Genome Annotation Pipeline (PGAP)	Scaffold	206267	4793563	2021-03-30	4179	PRJNA716382	SAMN18435555
Pseudoalteromonas viridis	strain: BBR56	339617	ASM1774299v1	GCA_017742995.1	GenBank	NCBI Prokaryotic Genome Annotation Pipeline (PGAP)	Complete Genome	4248240	5549631	2021-04-04	4658	PRJNA716373	SAMN18435505
Aquimarina sp. U1-2	strain: U1-2	2823141	ASM1789759v1	GCA_017897595.1	GenBank	NCBI Prokaryotic Genome Annotation Pipeline (PGAP)	Contig	276359	4563508	2021-04-10	3914	PRJNA719580	SAMN18613400
Anaerolineaceae bacterium	isolate: Gw_SlDig_bin_111	2024896	ASM1798441v1	GCA_017984415.1	GenBank	NCBI Prokaryotic Genome Annotation Pipeline (PGAP)	Contig	8659	602322	2021-04-15	574	PRJNA524094	SAMN18119442
Pelolinea sp.	isolate: Gw_SlDig_bin_214	1966340	ASM1798473v1	GCA_017984735.1	GenBank	NCBI Prokaryotic Genome Annotation Pipeline (PGAP)	Scaffold	5563	565608	2021-04-15	572	PRJNA524094	SAMN18119447
Gemmatimonadales bacterium	isolate: Go_SlAct_bin_454	2448054	ASM1798839v1	GCA_017988395.1	GenBank	NCBI Prokaryotic Genome Annotation Pipeline (PGAP)	Scaffold	12781	2819852	2021-04-15	2814	PRJNA524094	SAMN18119808
Gemmatimonadales bacterium	isolate: Go_Eff_bin_101	2448054	ASM1798945v1	GCA_017989455.1	GenBank	NCBI Prokaryotic Genome Annotation Pipeline (PGAP)	Scaffold	9160	3026354	2021-04-15	3079	PRJNA524094	SAMN18119521
Gemmatimonadales bacterium	isolate: Go_SlAct_bin_478	2448054	ASM1799023v1	GCA_017990235.1	GenBank	NCBI Prokaryotic Genome Annotation Pipeline (PGAP)	Scaffold	10758	3844885	2021-04-15	3748	PRJNA524094	SAMN18119816
Gemmatimonadaceae bacterium	isolate: Go_SlAct_bin_238	2026741	ASM1799100v1	GCA_017991005.1	GenBank	NCBI Prokaryotic Genome Annotation Pipeline (PGAP)	Scaffold	8822	4635194	2021-04-15	4332	PRJNA524094	SAMN18119749
Anaerolineaceae bacterium	isolate: Go_SlDig_bin_13	2024896	ASM1799357v1	GCA_017993575.1	GenBank	NCBI Prokaryotic Genome Annotation Pipeline (PGAP)	Scaffold	23522	1879775	2021-04-15	1709	PRJNA524094	SAMN18119951
Anaerolineaceae bacterium	isolate: Go_SlDig_bin_394	2024896	ASM1799392v1	GCA_017993925.1	GenBank	NCBI Prokaryotic Genome Annotation Pipeline (PGAP)	Scaffold	26717	1976441	2021-04-15	1827	PRJNA524094	SAMN18120028
Anaerolineaceae bacterium	isolate: Go_SlDig_bin_285	2024896	ASM1799432v1	GCA_017994325.1	GenBank	NCBI Prokaryotic Genome Annotation Pipeline (PGAP)	Scaffold	10158	1205546	2021-04-15	1174	PRJNA524094	SAMN18120003
Anaerolineaceae bacterium	isolate: Go_SlDig_bin_395	2024896	ASM1799555v1	GCA_017995555.1	GenBank	NCBI Prokaryotic Genome Annotation Pipeline (PGAP)	Scaffold	11440	1842133	2021-04-15	1750	PRJNA524094	SAMN18120029
Anaerolineaceae bacterium	isolate: Go_UH_bin_107	2024896	ASM1799566v1	GCA_017995665.1	GenBank	NCBI Prokaryotic Genome Annotation Pipeline (PGAP)	Scaffold	8347	1502933	2021-04-15	1441	PRJNA524094	SAMN18120141
Longilinea sp.	isolate: Go_SlDig_bin_245	2478918	ASM1799585v1	GCA_017995855.1	GenBank	NCBI Prokaryotic Genome Annotation Pipeline (PGAP)	Scaffold	7925	1396102	2021-04-15	1360	PRJNA524094	SAMN18119989
Longilinea sp.	isolate: Go_SlDig_bin_457	2478918	ASM1799695v1	GCA_017996955.1	GenBank	NCBI Prokaryotic Genome Annotation Pipeline (PGAP)	Scaffold	7972	1975210	2021-04-15	1998	PRJNA524094	SAMN18120056
Gemmatimonadaceae bacterium	isolate: Go_SlAct_bin_538	2026741	ASM1799867v1	GCA_017998675.1	GenBank	NCBI Prokaryotic Genome Annotation Pipeline (PGAP)	Scaffold	8182	3235575	2021-04-15	3184	PRJNA524094	SAMN18119912
Gemmatimonadales bacterium	isolate: Go_SlDig_bin_47	2448054	ASM1799884v1	GCA_017998845.1	GenBank	NCBI Prokaryotic Genome Annotation Pipeline (PGAP)	Scaffold	6529	2979555	2021-04-15	3044	PRJNA524094	SAMN18120060
Anaerolineaceae bacterium	isolate: Go_SlDig_bin_452	2024896	ASM1800033v1	GCA_018000335.1	GenBank	NCBI Prokaryotic Genome Annotation Pipeline (PGAP)	Scaffold	16102	823996	2021-04-15	762	PRJNA524094	SAMN18119115
Longilinea sp.	isolate: Go_SlDig_bin_259	2478918	ASM1800074v1	GCA_018000745.1	GenBank	NCBI Prokaryotic Genome Annotation Pipeline (PGAP)	Scaffold	19184	1316936	2021-04-15	1276	PRJNA524094	SAMN18119106
Anaerolineaceae bacterium	isolate: Gw_SlDig_bin_278	2024896	ASM1805544v1	GCA_018055445.1	GenBank	NCBI Prokaryotic Genome Annotation Pipeline (PGAP)	Contig	7481	1966672	2021-04-17	2038	PRJNA524094	SAMN18120702
Flexilinea sp.	isolate: Gw_SlDig_bin_223	2017390	ASM1805629v1	GCA_018056295.1	GenBank	NCBI Prokaryotic Genome Annotation Pipeline (PGAP)	Scaffold	7299	2166566	2021-04-17	2058	PRJNA524094	SAMN18120688
Anaerolineaceae bacterium	isolate: Gw_SlDig_bin_154	2024896	ASM1805672v1	GCA_018056725.1	GenBank	NCBI Prokaryotic Genome Annotation Pipeline (PGAP)	Scaffold	41861	2137962	2021-04-17	2028	PRJNA524094	SAMN18120669
Anaerolineaceae bacterium	isolate: Gw_SlDig_bin_106	2024896	ASM1805714v1	GCA_018057145.1	GenBank	NCBI Prokaryotic Genome Annotation Pipeline (PGAP)	Scaffold	9618	1727755	2021-04-17	1757	PRJNA524094	SAMN18120646
Gemmatimonadaceae bacterium	isolate: Gw_SlAct_bin_376	2026741	ASM1805766v1	GCA_018057665.1	GenBank	NCBI Prokaryotic Genome Annotation Pipeline (PGAP)	Scaffold	3959	2846884	2021-04-17	2842	PRJNA524094	SAMN18120618
Gemmatimonadales bacterium	isolate: Gw_SlAct_bin_234	2448054	ASM1805814v1	GCA_018058145.1	GenBank	NCBI Prokaryotic Genome Annotation Pipeline (PGAP)	Contig	11286	4105023	2021-04-17	4015	PRJNA524094	SAMN18120591
Anaerolineaceae bacterium	isolate: Gw_Inlet_bin_103	2024896	ASM1806051v1	GCA_018060515.1	GenBank	NCBI Prokaryotic Genome Annotation Pipeline (PGAP)	Contig	16382	2046167	2021-04-17	2000	PRJNA524094	SAMN18120427
Gemmatimonadales bacterium	isolate: Gw_SlAct_bin_115	2448054	ASM1806354v1	GCA_018063545.1	GenBank	NCBI Prokaryotic Genome Annotation Pipeline (PGAP)	Scaffold	8294	3047904	2021-04-17	3125	PRJNA524094	SAMN18120562
Aquimarina celericrescens	strain: NS08	1964542	ASM1806672v1	GCA_018066725.1	GenBank	NCBI Prokaryotic Genome Annotation Pipeline (PGAP)	Contig	98121	8467988	2021-04-17	9195	PRJNA720282	SAMN18644848
Alteromonas sp. MMG017	strain: MMG017	2822692	ASM1810079v1	GCA_018100795.1	GenBank	NCBI Prokaryotic Genome Annotation Pipeline (PGAP)	Contig	358749	4736561	2021-04-19	4065	PRJNA716944	SAMN18472567
Aquimarina sp. MMG016	strain: MMG016	2822690	ASM1810080v1	GCA_018100805.1	GenBank	NCBI Prokaryotic Genome Annotation Pipeline (PGAP)	Contig	416266	5354687	2021-04-19	4591	PRJNA716944	SAMN18472565
Aquimarina sp. MMG015	strain: MMG015	2822689	ASM1810085v1	GCA_018100855.1	GenBank	NCBI Prokaryotic Genome Annotation Pipeline (PGAP)	Contig	416346	5390091	2021-04-19	4700	PRJNA716944	SAMN18472564
Pseudoalteromonas sp. MMG012	strain: MMG012	2822686	ASM1810087v1	GCA_018100875.1	GenBank	NCBI Prokaryotic Genome Annotation Pipeline (PGAP)	Contig	56381	5441551	2021-04-19	4669	PRJNA716944	SAMN18472560
Pseudoalteromonas sp. MMG013	strain: MMG013	2822687	ASM1810088v1	GCA_018100885.1	GenBank	NCBI Prokaryotic Genome Annotation Pipeline (PGAP)	Contig	153003	5841862	2021-04-19	4947	PRJNA716944	SAMN18472561
Pseudoalteromonas sp. MMG010	strain: MMG010	2822685	ASM1810090v1	GCA_018100905.1	GenBank	NCBI Prokaryotic Genome Annotation Pipeline (PGAP)	Contig	204150	3566445	2021-04-19	3200	PRJNA716944	SAMN18472559
Pseudoalteromonas luteoviolacea	strain: MMG009	43657	ASM1810092v1	GCA_018100925.1	GenBank	NCBI Prokaryotic Genome Annotation Pipeline (PGAP)	Contig	469158	6514562	2021-04-19	5625	PRJNA716944	SAMN18472558
Pseudoalteromonas luteoviolacea	strain: MMG019	43657	ASM1810095v1	GCA_018100955.1	GenBank	NCBI Prokaryotic Genome Annotation Pipeline (PGAP)	Contig	309281	5941652	2021-04-19	4968	PRJNA716944	SAMN18472562
Pseudoalteromonas luteoviolacea	strain: MMG002	43657	ASM1810097v1	GCA_018100975.1	GenBank	NCBI Prokaryotic Genome Annotation Pipeline (PGAP)	Contig	166863	6191879	2021-04-19	5247	PRJNA716944	SAMN18472554
Pseudoalteromonas sp. MMG007	strain: MMG007	2822684	ASM1810098v1	GCA_018100985.1	GenBank	NCBI Prokaryotic Genome Annotation Pipeline (PGAP)	Contig	210295	4080332	2021-04-19	3686	PRJNA716944	SAMN18472557
Pseudoalteromonas sp. MMG005	strain: MMG005	2822682	ASM1810101v1	GCA_018101015.1	GenBank	NCBI Prokaryotic Genome Annotation Pipeline (PGAP)	Contig	173183	5658775	2021-04-19	4762	PRJNA716944	SAMN18472555
Pseudoalteromonas sp. MMG006	strain: MMG006	2822683	ASM1810102v1	GCA_018101025.1	GenBank	NCBI Prokaryotic Genome Annotation Pipeline (PGAP)	Contig	184297	4267844	2021-04-19	3838	PRJNA716944	SAMN18472556
Pseudoalteromonas luteoviolacea	strain: MMG001	43657	ASM1810105v1	GCA_018101055.1	GenBank	NCBI Prokaryotic Genome Annotation Pipeline (PGAP)	Contig	166341	6189260	2021-04-19	5248	PRJNA716944	SAMN18472553
Leptolyngbya sp. 7M	strain: 7M	2812896	ASM1812848v1	GCA_018128485.1	GenBank	NCBI Prokaryotic Genome Annotation Pipeline (PGAP)	Chromosome	6990750	6990850	2021-04-22	7593	PRJNA702142	SAMN17926319
Leptolyngbya sp. 15MV	strain: 15MV	2819933	ASM1812850v1	GCA_018128505.1	GenBank	NCBI Prokaryotic Genome Annotation Pipeline (PGAP)	Chromosome	5089411	5089511	2021-04-22	5588	PRJNA702142	SAMN18142615
Pseudoalteromonas sp. A22	strain: A22	327511	ASM1814134v1	GCA_018141345.1	GenBank	NCBI Prokaryotic Genome Annotation Pipeline (PGAP)	Complete Genome	4095939	5346284	2021-04-27	4656	PRJNA598056	SAMN13697694
Pseudoalteromonas sp. M8	strain: M8	2692624	ASM1814136v1	GCA_018141365.1	GenBank	NCBI Prokaryotic Genome Annotation Pipeline (PGAP)	Complete Genome	4390426	5674823	2021-04-27	4909	PRJNA598074	SAMN13697797
Marinomonas vulgaris	strain: A79	2823372	ASM1814587v1	GCA_018145875.1	GenBank	NCBI Prokaryotic Genome Annotation Pipeline (PGAP)	Scaffold	121375	3454584	2021-04-26	3136	PRJNA719922	SAMN18630596
Acidimicrobiaceae bacterium	isolate: SuakinDeep_MAG47_1	2024894	ASM1826355v1	GCA_018263555.1	GenBank	Annotation submitted by KAUST	Contig	34783	1863000	2021-05-04	1900	PRJNA593704	SAMN13565695
Pseudoalteromonas sp. BDTF-M6	strain: BDTF-M6	2796132	ASM1833413v1	GCA_018334135.1	GenBank	NCBI Prokaryotic Genome Annotation Pipeline (PGAP)	Contig	617109	3630713	2021-05-10	3349	PRJNA723687	SAMN18825277
Marinomonas sp. A3A	strain: A3A	2065312	ASM1833695v1	GCA_018336955.1	GenBank	NCBI Prokaryotic Genome Annotation Pipeline	Chromosome	476519	4419923	2021-05-11	4140	PRJNA422810	SAMN08196883
Marinomonas sp. CT5	strain: CT5	2066133	ASM1833697v1	GCA_018336975.1	GenBank	NCBI Prokaryotic Genome Annotation Pipeline	Chromosome	220299	4761082	2021-05-11	4517	PRJNA422810	SAMN08214580
Alcanivorax sp.	isolate: M30B6	1872427	ASM1839897v1	GCA_018398975.1	GenBank	NCBI Prokaryotic Genome Annotation Pipeline (PGAP)	Complete Genome	3548758	3548758	2021-05-19	3317	PRJNA721826	SAMN18869343
Alteromonas sp. SM 2104	strain: SM 2104	2836180	ASM1847402v1	GCA_018474025.1	GenBank	NCBI Prokaryotic Genome Annotation Pipeline (PGAP)	Scaffold	413961	3828537	2021-05-24	3542	PRJNA729904	SAMN19186168
Pseudoalteromonas tetraodonis	strain: kknpp56	43659	ASM1859888v1	GCA_018598885.1	GenBank	NCBI Prokaryotic Genome Annotation Pipeline (PGAP)	Contig	69903	3726361	2021-05-30	3528	PRJNA732168	SAMN19313387
Alteromonas sp. ALT199	strain: 4B03	1298865	ASM1861933v1	GCA_018619335.1	GenBank	NCBI Prokaryotic Genome Annotation Pipeline (PGAP)	Scaffold	68360	4632301	2021-06-01	4013	PRJNA414740	SAMN19351440
Gemmatimonadales bacterium	isolate: SI034_bin132	2448054	ASM1864707v1	GCA_018647075.1	GenBank	NCBI Prokaryotic Genome Annotation Pipeline (PGAP)	Contig	72977	3967206	2021-06-02	3539	PRJNA630981	SAMN14913794
Gemmatimonadales bacterium	isolate: co234_bin68	2448054	ASM1864854v1	GCA_018648545.1	GenBank	NCBI Prokaryotic Genome Annotation Pipeline (PGAP)	Scaffold	15539	4003814	2021-06-02	3801	PRJNA630981	SAMN14913727
Gemmatimonadales bacterium	isolate: SI053_bin60	2448054	ASM1864980v1	GCA_018649805.1	GenBank	NCBI Prokaryotic Genome Annotation Pipeline (PGAP)	Contig	63099	3925282	2021-06-02	3505	PRJNA630981	SAMN14914852
Gemmatimonadales bacterium	isolate: SI048_bin89	2448054	ASM1865142v1	GCA_018651425.1	GenBank	NCBI Prokaryotic Genome Annotation Pipeline (PGAP)	Contig	7255	4096180	2021-06-02	4074	PRJNA630981	SAMN14914772
Gemmatimonadales bacterium	isolate: SI054_bin55	2448054	ASM1865488v1	GCA_018654885.1	GenBank	NCBI Prokaryotic Genome Annotation Pipeline (PGAP)	Contig	42218	3956651	2021-06-02	3561	PRJNA630981	SAMN14914945
Gemmatimonadales bacterium	isolate: SI047_bin9	2448054	ASM1865619v1	GCA_018656195.1	GenBank	NCBI Prokaryotic Genome Annotation Pipeline (PGAP)	Contig	65713	3935976	2021-06-02	3494	PRJNA630981	SAMN14914630
Acidimicrobiaceae bacterium	isolate: SI039_bin88	2024894	ASM1865875v1	GCA_018658755.1	GenBank	NCBI Prokaryotic Genome Annotation Pipeline (PGAP)	Contig	4890	1795041	2021-06-02	2060	PRJNA630981	SAMN14914497
Gemmatimonadales bacterium	isolate: SI075_bin138	2448054	ASM1865940v1	GCA_018659405.1	GenBank	NCBI Prokaryotic Genome Annotation Pipeline (PGAP)	Contig	61202	3900898	2021-06-02	3495	PRJNA630981	SAMN14915666
Gemmatimonadales bacterium	isolate: SI074_bin92	2448054	ASM1866038v1	GCA_018660385.1	GenBank	NCBI Prokaryotic Genome Annotation Pipeline (PGAP)	Contig	55488	3894744	2021-06-02	3521	PRJNA630981	SAMN14915615
Acidimicrobiaceae bacterium	isolate: SI074_bin74	2024894	ASM1866070v1	GCA_018660705.1	GenBank	NCBI Prokaryotic Genome Annotation Pipeline (PGAP)	Contig	15756	3581157	2021-06-02	3704	PRJNA630981	SAMN14915595
Acidimicrobiaceae bacterium	isolate: SI074_bin40	2024894	ASM1866138v1	GCA_018661385.1	GenBank	NCBI Prokaryotic Genome Annotation Pipeline (PGAP)	Contig	18416	2189298	2021-06-02	2274	PRJNA630981	SAMN14915558
Acidimicrobiaceae bacterium	isolate: SI073_bin186	2024894	ASM1866611v1	GCA_018666115.1	GenBank	NCBI Prokaryotic Genome Annotation Pipeline (PGAP)	Contig	12081	2122126	2021-06-02	2234	PRJNA630981	SAMN14915351
Acidimicrobiaceae bacterium	isolate: SI073_bin152	2024894	ASM1866659v1	GCA_018666595.1	GenBank	NCBI Prokaryotic Genome Annotation Pipeline (PGAP)	Contig	18818	3623636	2021-06-02	3772	PRJNA630981	SAMN14915314
Gemmatimonadales bacterium	isolate: SI072_bin68	2448054	ASM1866722v1	GCA_018667225.1	GenBank	NCBI Prokaryotic Genome Annotation Pipeline (PGAP)	Contig	51534	3829986	2021-06-02	3461	PRJNA630981	SAMN14915220
Acidimicrobiaceae bacterium	isolate: SI072_bin49	2024894	ASM1866753v1	GCA_018667535.1	GenBank	NCBI Prokaryotic Genome Annotation Pipeline (PGAP)	Contig	4590	4295836	2021-06-02	4789	PRJNA630981	SAMN14915199
Acidimicrobiaceae bacterium	isolate: SI073_bin64	2024894	ASM1866853v1	GCA_018668535.1	GenBank	NCBI Prokaryotic Genome Annotation Pipeline (PGAP)	Contig	4276	3457950	2021-06-02	3845	PRJNA630981	SAMN14915416
Acidimicrobiaceae bacterium	isolate: SI073_bin18	2024894	ASM1866909v1	GCA_018669095.1	GenBank	NCBI Prokaryotic Genome Annotation Pipeline (PGAP)	Contig	4682	1869534	2021-06-02	2095	PRJNA630981	SAMN14915344
Gemmatimonadales bacterium	isolate: SI073_bin169	2448054	ASM1866921v1	GCA_018669215.1	GenBank	NCBI Prokaryotic Genome Annotation Pipeline (PGAP)	Contig	44335	4000475	2021-06-02	3600	PRJNA630981	SAMN14915332
Gemmatimonadales bacterium	isolate: SI039_bin38	2448054	ASM1866992v1	GCA_018669925.1	GenBank	NCBI Prokaryotic Genome Annotation Pipeline (PGAP)	Contig	25585	3823900	2021-06-02	3496	PRJNA630981	SAMN14914442
Gemmatimonadales bacterium	isolate: SI036_bin57	2448054	ASM1867429v1	GCA_018674295.1	GenBank	NCBI Prokaryotic Genome Annotation Pipeline (PGAP)	Contig	9455	3527135	2021-06-02	3403	PRJNA630981	SAMN14913975
Gemmatimonadales bacterium	isolate: SI037_bin159	2448054	ASM1867650v1	GCA_018676505.1	GenBank	NCBI Prokaryotic Genome Annotation Pipeline (PGAP)	Contig	50363	4738813	2021-06-02	4324	PRJNA630981	SAMN14914080
Winogradskyella sp.	isolate: HDS-10	1883156	ASM1867943v1	GCA_018679435.1	GenBank	NCBI Prokaryotic Genome Annotation Pipeline (PGAP)	Contig	5930	2379493	2021-06-02	2457	PRJNA623061	SAMN19246913
Winogradskyella sp.	isolate: IDS-3	1883156	ASM1867949v1	GCA_018679495.1	GenBank	NCBI Prokaryotic Genome Annotation Pipeline (PGAP)	Contig	22009	2817314	2021-06-02	2668	PRJNA623061	SAMN19246914
Gemmatimonadales bacterium	isolate: SI037S2_bin16	2448054	ASM1869241v1	GCA_018692415.1	GenBank	NCBI Prokaryotic Genome Annotation Pipeline (PGAP)	Contig	44156	3961263	2021-06-02	3587	PRJNA630981	SAMN14914229
Gemmatimonadales bacterium	isolate: SI037S4_bin45	2448054	ASM1869523v1	GCA_018695235.1	GenBank	NCBI Prokaryotic Genome Annotation Pipeline (PGAP)	Contig	39610	3871367	2021-06-02	3497	PRJNA630981	SAMN14914353
Acidimicrobiaceae bacterium	isolate: SI072_bin128	2024894	ASM1869911v1	GCA_018699115.1	GenBank	NCBI Prokaryotic Genome Annotation Pipeline (PGAP)	Contig	27982	2041301	2021-06-02	2092	PRJNA630981	SAMN14915079
Acidimicrobiaceae bacterium	isolate: SI072_bin133	2024894	ASM1869923v1	GCA_018699235.1	GenBank	NCBI Prokaryotic Genome Annotation Pipeline (PGAP)	Contig	5520	1699294	2021-06-02	1916	PRJNA630981	SAMN14915085
Acidimicrobiaceae bacterium	isolate: SI072_bin141	2024894	ASM1869941v1	GCA_018699415.1	GenBank	NCBI Prokaryotic Genome Annotation Pipeline (PGAP)	Contig	15835	3450746	2021-06-02	3580	PRJNA630981	SAMN14915094
Pseudoalteromonas sp. SiA1	strain: SiA1	2839744	ASM1873220v1	GCA_018732205.1	GenBank	NCBI Prokaryotic Genome Annotation Pipeline (PGAP)	Complete Genome	3355071	4070638	2021-06-07	3702	PRJNA732760	SAMN19340384
Winogradskyella psychrotolerans	strain: E3R09	1344585	ASM1886054v1	GCA_018860545.1	GenBank	NCBI Prokaryotic Genome Annotation Pipeline (PGAP)	Scaffold	167665	4385579	2021-06-12	3747	PRJNA478695	SAMN19350949
Winogradskyella psychrotolerans	strain: D3R19	1344585	ASM1886056v1	GCA_018860565.1	GenBank	NCBI Prokaryotic Genome Annotation Pipeline (PGAP)	Scaffold	256719	3898607	2021-06-12	3459	PRJNA478695	SAMN19350944
Pseudoalteromonas sp. C2R02	strain: C2R02	2841565	ASM1886084v1	GCA_018860845.1	GenBank	NCBI Prokaryotic Genome Annotation Pipeline (PGAP)	Scaffold	146657	5847385	2021-06-12	5148	PRJNA478695	SAMN19350934
Alteromonas sp. C1M14	strain: C1M14	2841567	ASM1886096v1	GCA_018860965.1	GenBank	NCBI Prokaryotic Genome Annotation Pipeline (PGAP)	Scaffold	433305	4080301	2021-06-12	3652	PRJNA478695	SAMN19350931
Pseudoalteromonas shioyasakiensis	strain: A316	1190813	ASM1897212v1	GCA_018972125.1	GenBank	NCBI Prokaryotic Genome Annotation Pipeline (PGAP)	Complete Genome	3759706	4619372	2021-06-21	4223	PRJNA731154	SAMN19272546
Hahella sp. HN01	strain: HN01	2847262	ASM1898643v1	GCA_018986435.1	GenBank	NCBI Prokaryotic Genome Annotation Pipeline (PGAP)	Contig	164607	7128576	2021-06-21	6528	PRJNA736840	SAMN19666839
Nostoc sp. TH1S01	isolate: TH1S01	442893	ASM1899326v1	GCA_018993265.1	GenBank	NCBI Prokaryotic Genome Annotation Pipeline (PGAP)	Contig	47505	7653454	2021-06-23	6582	PRJNA718890	SAMN18578404
Gemmatimonadales bacterium	isolate: CORE_19_RING_Bin_00004	2448054	ASM1903874v1	GCA_019038745.1	GenBank	NCBI Prokaryotic Genome Annotation Pipeline (PGAP)	Contig	76927	3575714	2021-06-26	2942	PRJNA726559	SAMN19588554
Gemmatimonadaceae bacterium	isolate: Bin_122_2R	2026741	ASM1918694v1	GCA_019186945.1	GenBank	Annotation submitted by University of Wisconsin-Madison	Scaffold	386495	3954021	2021-07-09	3287	PRJNA559529	SAMN14438313
Winogradskyella sp. WHY3	strain: WHY3	2828330	ASM1920398v1	GCA_019203985.1	GenBank	NCBI Prokaryotic Genome Annotation Pipeline (PGAP)	Contig	286064	3532486	2021-07-13	3276	PRJNA722221	SAMN18747355
Gemmatirosa sp.	isolate: CP_BM_RX_R9_9	2510638	ASM1923970v1	GCA_019239705.1	GenBank	NCBI Prokaryotic Genome Annotation Pipeline (PGAP)	Contig	11473	2767499	2021-07-15	2556	PRJNA687273	SAMN17140650
Winogradskyella sp. HaHa_3_26	strain: HaHa_3_26	2749995	ASM1927842v1	GCA_019278425.1	GenBank	NCBI Prokaryotic Genome Annotation Pipeline (PGAP)	Complete Genome	4141347	4141347	2021-07-19	3610	PRJNA643222	SAMN15428595
Aquimarina litoralis	strain: CCMR20	584605	ASM1929543v1	GCA_019295435.1	GenBank	NCBI Prokaryotic Genome Annotation Pipeline (PGAP)	Contig	103803	6295385	2021-07-20	5330	PRJNA447879	SAMN12634029
Pleurocapsa minor HA4230-MV1	isolate: HA4230-MV1	2839664	ASM1935909v1	GCA_019359095.1	GenBank	NCBI Prokaryotic Genome Annotation Pipeline (PGAP)	Contig	327162	5636891	2021-07-27	5310	PRJNA727914	SAMN19065582
Pleurocapsa minor GSE-CHR-MK 17-07R	isolate: GSE-CHR-MK-17-07R	2839663	ASM1935912v1	GCA_019359125.1	GenBank	NCBI Prokaryotic Genome Annotation Pipeline (PGAP)	Contig	292869	4854942	2021-07-27	4192	PRJNA727914	SAMN19065581
Nostoc indistinguendum CM1-VF10	isolate: CM1-VF10	287863	ASM1935921v1	GCA_019359215.1	GenBank	NCBI Prokaryotic Genome Annotation Pipeline (PGAP)	Contig	54659	8868606	2021-07-27	8421	PRJNA727914	SAMN19065575
Nostoc desertorum CM1-VF14	isolate: CM1-VF14	287862	ASM1935924v1	GCA_019359245.1	GenBank	NCBI Prokaryotic Genome Annotation Pipeline (PGAP)	Contig	112970	8704112	2021-07-27	7827	PRJNA727914	SAMN19065574
Iphinoe sp. HA4291-MV1	isolate: HA4291-MV1	1494767	ASM1935941v1	GCA_019359415.1	GenBank	NCBI Prokaryotic Genome Annotation Pipeline (PGAP)	Contig	69849	7360925	2021-07-27	6716	PRJNA727914	SAMN19065564
Desmonostoc vinosum HA7617-LM4	isolate: HA7617-LM4	1382956	ASM1935951v1	GCA_019359515.1	GenBank	NCBI Prokaryotic Genome Annotation Pipeline (PGAP)	Contig	135980	7214837	2021-07-27	6424	PRJNA727914	SAMN19065558
Desmonostoc geniculatum HA4340-LM1	isolate: HA4340-LM1	1874567	ASM1935954v1	GCA_019359545.1	GenBank	NCBI Prokaryotic Genome Annotation Pipeline (PGAP)	Contig	56241	7360734	2021-07-27	6453	PRJNA727914	SAMN19065557
Aetokthonos hydrillicola CCALA 1050	isolate: CCALA 1050	2710484	ASM1935979v1	GCA_019359795.1	GenBank	NCBI Prokaryotic Genome Annotation Pipeline (PGAP)	Contig	167421	9546647	2021-07-27	8043	PRJNA727914	SAMN19065546
Pseudoalteromonas sp. CR1	strain: CR1	2861964	ASM1939223v1	GCA_019392235.1	GenBank	NCBI Prokaryotic Genome Annotation Pipeline (PGAP)	Contig	165560	4237396	2021-07-28	4220	PRJNA748384	SAMN20327610
Brevefilum sp.	isolate: KA23	2019484	ASM1942890v1	GCA_019428905.1	GenBank	NCBI Prokaryotic Genome Annotation Pipeline (PGAP)	Contig	40203	3044788	2021-07-31	2716	PRJNA748847	SAMN20345974
Anaerolineaceae bacterium	isolate: KA20	2024896	ASM1942922v1	GCA_019429225.1	GenBank	NCBI Prokaryotic Genome Annotation Pipeline (PGAP)	Contig	16569	4195195	2021-07-31	4029	PRJNA748847	SAMN20345971
Gemmatimonadaceae bacterium	isolate: BROCD038	2026741	ASM1945456v1	GCA_019454565.1	GenBank	NCBI Prokaryotic Genome Annotation Pipeline (PGAP)	Scaffold	6008	3645326	2021-08-05	3727	PRJNA647942	SAMN15615559
Gemmatimonadales bacterium	isolate: ACE_GEM3	2448054	ASM1963731v1	GCA_019637315.1	GenBank	NCBI Prokaryotic Genome Annotation Pipeline (PGAP)	Contig	208951	3910253	2021-08-16	3438	PRJNA725625	SAMN18899359
Gemmatimonadaceae bacterium	isolate: ACE_GEM1	2026741	ASM1963735v1	GCA_019637355.1	GenBank	NCBI Prokaryotic Genome Annotation Pipeline (PGAP)	Contig	3136119	3148634	2021-08-16	2891	PRJNA725625	SAMN18899358
Gemmatimonadaceae bacterium	isolate: ACE_GEM2	2026741	ASM1963744v1	GCA_019637445.1	GenBank	NCBI Prokaryotic Genome Annotation Pipeline (PGAP)	Contig	2266013	3350692	2021-08-16	3003	PRJNA725625	SAMN18899357
Acidimicrobiaceae bacterium	isolate: Ct9H_90m.P5	2024894	ASM1965279v1	GCA_019652795.1	GenBank	Annotation submitted by Deep-Sea Bioresource Research Group , Research Center for Bioscience and Nanoscience (CeBN), Japan Agency for Marine-Earth Science and Technology (JAMSTEC)	Contig	43978	833916	2021-05-08	1206	PRJDB11069	SAMD00290975
Anaerolineaceae bacterium	isolate: CM1_200m.P6	2024896	ASM1965351v1	GCA_019653515.1	GenBank	Annotation submitted by Deep-Sea Bioresource Research Group , Research Center for Bioscience and Nanoscience (CeBN), Japan Agency for Marine-Earth Science and Technology (JAMSTEC)	Contig	9797	765398	2021-05-08	1126	PRJDB11069	SAMD00291006
Acidimicrobiaceae bacterium	isolate: Ct9H_300m.P31	2024894	ASM1965485v1	GCA_019654855.1	GenBank	Annotation submitted by Deep-Sea Bioresource Research Group , Research Center for Bioscience and Nanoscience (CeBN), Japan Agency for Marine-Earth Science and Technology (JAMSTEC)	Contig	81099	1795998	2021-05-08	2187	PRJDB11069	SAMD00291072
Gemmatimonadaceae bacterium	isolate: HOG34	2026741	ASM1968995v1	GCA_019689955.1	GenBank	NCBI Prokaryotic Genome Annotation Pipeline (PGAP)	Contig	6101	3760292	2021-08-19	3568	PRJNA665309	SAMN16273765
Gemmatimonadaceae bacterium	isolate: SSF37	2026741	ASM1969473v1	GCA_019694735.1	GenBank	NCBI Prokaryotic Genome Annotation Pipeline (PGAP)	Contig	24569	3523100	2021-08-19	3188	PRJNA731554	SAMN19791153
Desmonostoc muscorum CCALA 125	strain: CCALA 125	2756293	ASM1973487v1	GCA_019734875.1	GenBank	NCBI Prokaryotic Genome Annotation Pipeline (PGAP)	Scaffold	102210	8982067	2021-08-23	7496	PRJNA647622	SAMN15595116
Gemmatimonadaceae bacterium	isolate: time.spades.CONCOCT.2.5kb_082	2026741	ASM1974483v1	GCA_019744835.1	GenBank	NCBI Prokaryotic Genome Annotation Pipeline (PGAP)	Contig	22974	4659862	2021-08-24	4140	PRJNA745370	SAMN20165206
Gemmatimonadaceae bacterium	isolate: time.spades.CONCOCT.1kb_032	2026741	ASM1974536v1	GCA_019745365.1	GenBank	NCBI Prokaryotic Genome Annotation Pipeline (PGAP)	Contig	20015	2834933	2021-08-24	2706	PRJNA745370	SAMN20165191
Gemmatimonadaceae bacterium	isolate: co.spades.CONCOCT.2.5kb_070	2026741	ASM1975211v1	GCA_019752115.1	GenBank	NCBI Prokaryotic Genome Annotation Pipeline (PGAP)	Contig	128915	5171001	2021-08-25	4442	PRJNA745370	SAMN20165014
Pseudoalteromonas piscicida	strain: WCPW15003	43662	ASM1979792v1	GCA_019797925.1	GenBank	NCBI Prokaryotic Genome Annotation Pipeline (PGAP)	Complete Genome	4119678	5380608	2021-08-30	4687	PRJNA756540	SAMN20877001
Microbulbifer agarilyticus	strain: DP4N21-6	260552	ASM1980066v1	GCA_019800665.1	GenBank	NCBI Prokaryotic Genome Annotation Pipeline (PGAP)	Contig	758591	4123820	2021-08-30	3448	PRJNA682484	SAMN19953130
Microbulbifer agarilyticus	strain: DP3N7-3	260552	ASM1980084v1	GCA_019800845.1	GenBank	NCBI Prokaryotic Genome Annotation Pipeline (PGAP)	Contig	755818	4162138	2021-08-30	3470	PRJNA682484	SAMN19953122
Pseudoalteromonas arctica	strain: M9	394751	ASM1984607v1	GCA_019846075.1	GenBank	NCBI Prokaryotic Genome Annotation Pipeline (PGAP)	Scaffold	124543	4473805	2021-09-01	4047	PRJNA686488	SAMN17118421
Alteromonas stellipolaris	strain: T18	233316	ASM1993107v1	GCA_019931075.1	GenBank	NCBI Prokaryotic Genome Annotation Pipeline (PGAP)	Contig	383141	4853976	2021-09-12	4197	PRJNA759757	SAMN21194564
Alcanivorax limicola	strain: JB21	2874102	ASM1993121v1	GCA_019931215.1	GenBank	NCBI Prokaryotic Genome Annotation Pipeline (PGAP)	Scaffold	594629	3552727	2021-09-12	3201	PRJNA759755	SAMN21194557
Nostoc sp. MS1	strain: MS1	2764711	ASM1997675v1	GCA_019976755.1	GenBank	Annotation submitted by Tokyo Universtiy of Agriculture and Technology	Complete Genome	7141037	7901148	2021-09-10	6911	PRJDB10449	SAMD00242822
Winogradskyella sp. D23	strain: D23	2877123	ASM2016633v1	GCA_020166335.1	GenBank	NCBI Prokaryotic Genome Annotation Pipeline (PGAP)	Contig	258832	3317584	2021-09-26	3067	PRJNA764344	SAMN21500194
Winogradskyella sp. 2Y89	strain: 2Y89	2877122	ASM2016634v1	GCA_020166345.1	GenBank	NCBI Prokaryotic Genome Annotation Pipeline (PGAP)	Contig	585269	3294130	2021-09-26	3038	PRJNA764350	SAMN21500261
Microbulbifer agarilyticus	strain: DP5N0-1	260552	ASM2017120v1	GCA_020171205.1	GenBank	NCBI Prokaryotic Genome Annotation Pipeline (PGAP)	Contig	649919	4063072	2021-09-28	3406	PRJNA682484	SAMN21542883
Microbulbifer agarilyticus	strain: DP3N0-2	260552	ASM2017134v1	GCA_020171345.1	GenBank	NCBI Prokaryotic Genome Annotation Pipeline (PGAP)	Contig	792738	3892591	2021-09-28	3247	PRJNA682484	SAMN21542875
Anaerolinea sp.	isolate: M38	1872519	ASM2021684v1	GCA_020216845.1	GenBank	NCBI Prokaryotic Genome Annotation Pipeline (PGAP)	Contig	10000	1832793	2021-10-02	1692	PRJNA673998	SAMN16861146
Gemmatimonas sp.	isolate: M31BS1SP1A63MG	1962908	ASM2024711v1	GCA_020247115.1	GenBank	NCBI Prokaryotic Genome Annotation Pipeline (PGAP)	Contig	66649	4562148	2021-10-04	3993	PRJNA662092	SAMN16074924
Gemmatimonas sp.	isolate: M145S2SP1A63QC	1962908	ASM2024716v1	GCA_020247165.1	GenBank	NCBI Prokaryotic Genome Annotation Pipeline (PGAP)	Contig	55874	4258927	2021-10-04	3691	PRJNA662092	SAMN16074921
Gemmatimonas sp.	isolate: M165S2SP1A63QC	1962908	ASM2024719v1	GCA_020247195.1	GenBank	NCBI Prokaryotic Genome Annotation Pipeline (PGAP)	Contig	48546	4288532	2021-10-04	3739	PRJNA662092	SAMN16074923
Gemmatimonas sp.	isolate: M113S1SP1A63QC	1962908	ASM2024732v1	GCA_020247325.1	GenBank	NCBI Prokaryotic Genome Annotation Pipeline (PGAP)	Contig	38988	4292830	2021-10-04	3724	PRJNA662092	SAMN16074922
Anaerolineaceae bacterium	isolate: bin1136	2024896	ASM2034435v1	GCA_020344355.1	GenBank	NCBI Prokaryotic Genome Annotation Pipeline (PGAP)	Chromosome	5355	5209533	2021-10-07	5035	PRJNA575161	SAMN17669543
Gemmatimonadales bacterium	isolate: bin109	2448054	ASM2034475v1	GCA_020344755.1	GenBank	NCBI Prokaryotic Genome Annotation Pipeline (PGAP)	Chromosome	26531	4104346	2021-10-07	3487	PRJNA575161	SAMN17669536
Anaerolineaceae bacterium	isolate: bin52	2024896	ASM2035028v1	GCA_020350285.1	GenBank	NCBI Prokaryotic Genome Annotation Pipeline (PGAP)	Chromosome	20029	3405363	2021-10-07	3049	PRJNA575161	SAMN17669658
Winogradskyella sp.	isolate: HKST-UBA94	1883156	ASM2043550v1	GCA_020435505.1	GenBank	NCBI Prokaryotic Genome Annotation Pipeline (PGAP)	Scaffold	4026	2586161	2021-10-12	2754	PRJNA432264	SAMN14562942
Winogradskyella sp.	isolate: HKST-UBA93	1883156	ASM2043551v1	GCA_020435515.1	GenBank	NCBI Prokaryotic Genome Annotation Pipeline (PGAP)	Scaffold	10515	2567556	2021-10-12	2535	PRJNA432264	SAMN14562941
Alteromonas sp. McT4-15	strain: McT4-15	2881256	ASM2051520v1	GCA_020515205.1	GenBank	NCBI Prokaryotic Genome Annotation Pipeline (PGAP)	Contig	114171	4669476	2021-10-17	4197	PRJNA769042	SAMN22081217
Marinomonas sp. E8	strain: E8	2883105	ASM2053260v1	GCA_020532605.1	GenBank	NCBI Prokaryotic Genome Annotation Pipeline (PGAP)	Contig	126031	3285337	2021-10-19	3085	PRJNA769939	SAMN22183578
Pseudoalteromonas piscicida	strain: 2515	43662	ASM2062358v1	GCA_020623585.1	GenBank	NCBI Prokaryotic Genome Annotation Pipeline (PGAP)	Complete Genome	4221872	5541406	2021-10-26	4742	PRJNA728827	SAMN19104510
Gemmatimonadales bacterium	isolate: HK-STAS-GEMM-2	2448054	ASM2063369v1	GCA_020633695.1	GenBank	NCBI Prokaryotic Genome Annotation Pipeline (PGAP)	Contig	59241	1649446	2021-10-26	1557	PRJNA648801	SAMN15687737
Gemmatimonadales bacterium	isolate: HK-STAS-GEMM-1	2448054	ASM2063377v1	GCA_020633775.1	GenBank	NCBI Prokaryotic Genome Annotation Pipeline (PGAP)	Contig	130342	2066000	2021-10-26	2003	PRJNA648801	SAMN15687736
Anaerolineaceae bacterium	isolate: HK-STAS-CHLO-42	2024896	ASM2063411v1	GCA_020634115.1	GenBank	NCBI Prokaryotic Genome Annotation Pipeline (PGAP)	Contig	954673	5470799	2021-10-26	4641	PRJNA648801	SAMN15687717
Anaerolineaceae bacterium	isolate: HK-STAS-CHLO-41	2024896	ASM2063413v1	GCA_020634135.1	GenBank	NCBI Prokaryotic Genome Annotation Pipeline (PGAP)	Contig	471791	4201460	2021-10-26	3721	PRJNA648801	SAMN15687716
Anaerolineaceae bacterium	isolate: HK-STAS-CHLO-40	2024896	ASM2063416v1	GCA_020634165.1	GenBank	NCBI Prokaryotic Genome Annotation Pipeline (PGAP)	Contig	2497781	4670331	2021-10-26	4116	PRJNA648801	SAMN15687715
Anaerolineaceae bacterium	isolate: HK-STAS-CHLO-1	2024896	ASM2063495v1	GCA_020634955.1	GenBank	NCBI Prokaryotic Genome Annotation Pipeline (PGAP)	Contig	73230	5263163	2021-10-26	4182	PRJNA648801	SAMN15687676
Alteromonas sp.	isolate: HK-STAS-BACT-49	232	ASM2063589v1	GCA_020635895.1	GenBank	NCBI Prokaryotic Genome Annotation Pipeline (PGAP)	Contig	187323	2655359	2021-10-26	2416	PRJNA648801	SAMN15687628
Acidimicrobiaceae bacterium	isolate: HK-STAS-ACTI-3	2024894	ASM2063723v1	GCA_020637235.1	GenBank	NCBI Prokaryotic Genome Annotation Pipeline (PGAP)	Contig	227145	4504869	2021-10-26	4228	PRJNA648801	SAMN15687559
Acidimicrobiaceae bacterium	isolate: HK-STAS-ACTI-2	2024894	ASM2063729v1	GCA_020637295.1	GenBank	NCBI Prokaryotic Genome Annotation Pipeline (PGAP)	Contig	236190	4141232	2021-10-26	3989	PRJNA648801	SAMN15687558
Waterburya agarophytonicola KI4	strain: KI4	2874699	ASM2064091v1	GCA_020640915.1	GenBank	NCBI Prokaryotic Genome Annotation Pipeline (PGAP)	Scaffold	51633	5107674	2021-10-26	4755	PRJNA680001	SAMN16869237
Alcanivorax sp. 1008	strain: 1008	2816853	ASM2066789v1	GCA_020667895.1	GenBank	NCBI Prokaryotic Genome Annotation Pipeline (PGAP)	Scaffold	201792	3526162	2021-10-28	3311	PRJNA706920	SAMN18148118
Winogradskyella sp. E313	strain: E313	2816852	ASM2066791v1	GCA_020667915.1	GenBank	NCBI Prokaryotic Genome Annotation Pipeline (PGAP)	Contig	160941	3006726	2021-10-28	2784	PRJNA706922	SAMN18148204
Marinomonas profundi	strain: M1K-6	2726122	ASM2069400v1	GCA_020694005.1	GenBank	NCBI Prokaryotic Genome Annotation Pipeline (PGAP)	Complete Genome	3648059	3648059	2021-11-01	3399	PRJNA719279	SAMN18594036
Nodularia sp. LEGE 04288	strain: LEGE 04288	1828639	ASM2070263v1	GCA_020702635.1	GenBank	NCBI Prokaryotic Genome Annotation Pipeline (PGAP)	Contig	58105	6031214	2021-11-01	5289	PRJNA667061	SAMN16351717
Marinomonas communis	strain: FXH-73	28254	ASM2078194v1	GCA_020781945.1	GenBank	NCBI Prokaryotic Genome Annotation Pipeline (PGAP)	Contig	212048	3663808	2021-11-06	3469	PRJNA770179	SAMN22211680
Alcanivorax marinus	strain: FXH-223	1177169	ASM2078213v1	GCA_020782135.1	GenBank	NCBI Prokaryotic Genome Annotation Pipeline (PGAP)	Contig	120321	4087546	2021-11-06	3809	PRJNA770179	SAMN22211673
Nostoc sp. CHAB 5836	strain: CHAB 5836	2780404	ASM2082944v1	GCA_020829445.1	GenBank	NCBI Prokaryotic Genome Annotation Pipeline (PGAP)	Scaffold	35104	7457132	2021-11-10	6636	PRJNA668662	SAMN16418217
Nostoc sphaeroides CHAB 2801	strain: CHAB 2801	2780406	ASM2082946v1	GCA_020829465.1	GenBank	NCBI Prokaryotic Genome Annotation Pipeline (PGAP)	Contig	6581788	9217956	2021-11-10	8685	PRJNA668662	SAMN16418221
Nostoc sp. CHAB 5834	strain: CHAB 5834	2780403	ASM2082948v1	GCA_020829485.1	GenBank	NCBI Prokaryotic Genome Annotation Pipeline (PGAP)	Scaffold	49489	9307052	2021-11-10	8843	PRJNA668662	SAMN16418216
Nostoc favosum CHAB5714	strain: CHAB 5714	2780399	ASM2082949v1	GCA_020829495.1	GenBank	NCBI Prokaryotic Genome Annotation Pipeline (PGAP)	Scaffold	73898	8512220	2021-11-10	8115	PRJNA668662	SAMN16418212
Nostoc sp. XA013	strain: XA013	2780408	ASM2082958v1	GCA_020829585.1	GenBank	NCBI Prokaryotic Genome Annotation Pipeline (PGAP)	Scaffold	126910	8483635	2021-11-10	7580	PRJNA668662	SAMN16418220
Nostoc sp. CHAB 5844	strain: CHAB 5844	2780405	ASM2082959v1	GCA_020829595.1	GenBank	NCBI Prokaryotic Genome Annotation Pipeline (PGAP)	Scaffold	93202	7868011	2021-11-10	7472	PRJNA668662	SAMN16418218
Nostoc sp. XA010	strain: XA010	2780407	ASM2082962v1	GCA_020829625.1	GenBank	NCBI Prokaryotic Genome Annotation Pipeline (PGAP)	Scaffold	185670	8208034	2021-11-10	7369	PRJNA668662	SAMN16418219
Nostoc mirabile CHAB5784	strain: CHAB 5784	2780401	ASM2082964v1	GCA_020829645.1	GenBank	NCBI Prokaryotic Genome Annotation Pipeline (PGAP)	Scaffold	77456	9882092	2021-11-10	9224	PRJNA668662	SAMN16418214
Nostoc sp. CHAB 5824	strain: CHAB 5824	2780402	ASM2082966v1	GCA_020829665.1	GenBank	NCBI Prokaryotic Genome Annotation Pipeline (PGAP)	Scaffold	192014	8112251	2021-11-10	7264	PRJNA668662	SAMN16418215
Nostoc sp. CHAB 5715	strain: CHAB 5715	2780400	ASM2082968v1	GCA_020829685.1	GenBank	NCBI Prokaryotic Genome Annotation Pipeline (PGAP)	Scaffold	7109	7052049	2021-11-10	7567	PRJNA668662	SAMN16418213
Anaerolineaceae bacterium	isolate: SJ387	2024896	ASM2084551v1	GCA_020845515.1	GenBank	NCBI Prokaryotic Genome Annotation Pipeline (PGAP)	Contig	38190	2953974	2021-11-12	2733	PRJNA611787	SAMN16439590
Gemmatimonadaceae bacterium	isolate: SJ377	2026741	ASM2084591v1	GCA_020845915.1	GenBank	NCBI Prokaryotic Genome Annotation Pipeline (PGAP)	Contig	20375	5623832	2021-11-12	5021	PRJNA611787	SAMN16439635
Gemmatimonadaceae bacterium	isolate: SJ25	2026741	ASM2084693v1	GCA_020846935.1	GenBank	NCBI Prokaryotic Genome Annotation Pipeline (PGAP)	Contig	424176	4517900	2021-11-12	3837	PRJNA611787	SAMN16439643
Gemmatimonadaceae bacterium	isolate: SJ188	2026741	ASM2084759v1	GCA_020847595.1	GenBank	NCBI Prokaryotic Genome Annotation Pipeline (PGAP)	Contig	11842	4527803	2021-11-12	4188	PRJNA611787	SAMN16439636
Gemmatimonadaceae bacterium	isolate: SJ476	2026741	ASM2084886v1	GCA_020848865.1	GenBank	NCBI Prokaryotic Genome Annotation Pipeline (PGAP)	Contig	44373	6552207	2021-11-12	5579	PRJNA611787	SAMN16439642
Gemmatimonadaceae bacterium	isolate: SJ779	2026741	ASM2085103v1	GCA_020851035.1	GenBank	NCBI Prokaryotic Genome Annotation Pipeline (PGAP)	Contig	287354	4969989	2021-11-12	4210	PRJNA611787	SAMN16439637
Gemmatimonadales bacterium	isolate: SJ751	2448054	ASM2085131v1	GCA_020851315.1	GenBank	NCBI Prokaryotic Genome Annotation Pipeline (PGAP)	Contig	5637	3865741	2021-11-12	3812	PRJNA611787	SAMN16439634
Gemmatimonadaceae bacterium	isolate: SJ733	2026741	ASM2085145v1	GCA_020851455.1	GenBank	NCBI Prokaryotic Genome Annotation Pipeline (PGAP)	Contig	145224	2960237	2021-11-12	2696	PRJNA611787	SAMN16439638
Gemmatimonadaceae bacterium	isolate: SJ63	2026741	ASM2085281v1	GCA_020852815.1	GenBank	NCBI Prokaryotic Genome Annotation Pipeline (PGAP)	Contig	231653	5378811	2021-11-12	4345	PRJNA611787	SAMN16439641
Gemmatimonadaceae bacterium	isolate: SJ578	2026741	ASM2085305v1	GCA_020853055.1	GenBank	NCBI Prokaryotic Genome Annotation Pipeline (PGAP)	Contig	4879	3150527	2021-11-12	3022	PRJNA611787	SAMN16439640
Gemmatimonadaceae bacterium	isolate: SJ530	2026741	ASM2085363v1	GCA_020853635.1	GenBank	NCBI Prokaryotic Genome Annotation Pipeline (PGAP)	Contig	23737	4173925	2021-11-12	3847	PRJNA611787	SAMN16439639
Pseudoalteromonas sp. MB41	strain: MB41	2896366	ASM2096627v1	GCA_020966275.1	GenBank	NCBI Prokaryotic Genome Annotation Pipeline (PGAP)	Contig	157229	4848649	2021-11-23	4456	PRJNA774281	SAMN22561259
Microbulbifer celer	strain: KCTC 12973	435905	ASM2099112v1	GCA_020991125.1	GenBank	NCBI Prokaryotic Genome Annotation Pipeline (PGAP)	Complete Genome	4346001	4346001	2021-11-28	3625	PRJNA782265	SAMN23371667
Anaerolineaceae bacterium	isolate: SMBSF63	2024896	ASM2110719v1	GCA_021107195.1	GenBank	NCBI Prokaryotic Genome Annotation Pipeline (PGAP)	Contig	9910	3558609	2021-12-07	3407	PRJNA758896	SAMN21083291
Anaerolineaceae bacterium	isolate: SMBSF38	2024896	ASM2110765v1	GCA_021107655.1	GenBank	NCBI Prokaryotic Genome Annotation Pipeline (PGAP)	Contig	15985	3036426	2021-12-07	2800	PRJNA758896	SAMN21083266
Anaerolineaceae bacterium	isolate: AUK304	2024896	ASM2116002v1	GCA_021160025.1	GenBank	NCBI Prokaryotic Genome Annotation Pipeline (PGAP)	Contig	5498	1291042	2021-12-10	1322	PRJNA713414	SAMN18353800
Anaerolineaceae bacterium	isolate: AUK201	2024896	ASM2116210v1	GCA_021162105.1	GenBank	NCBI Prokaryotic Genome Annotation Pipeline (PGAP)	Contig	21135	2189849	2021-12-10	1960	PRJNA713414	SAMN18353697
Anaerolineaceae bacterium	isolate: AUK185	2024896	ASM2116240v1	GCA_021162405.1	GenBank	NCBI Prokaryotic Genome Annotation Pipeline (PGAP)	Contig	25158	1520505	2021-12-10	1510	PRJNA713414	SAMN18353681
Microbulbifer sp. YPW16	strain: YPW16	2904242	ASM2129038v1	GCA_021290385.1	GenBank	NCBI Prokaryotic Genome Annotation Pipeline (PGAP)	Complete Genome	4194587	4194587	2021-12-27	3627	PRJNA789143	SAMN24059728
Gemmatimonas sp.	isolate: CoA8N_M110	1962908	ASM2129885v1	GCA_021298855.1	GenBank	NCBI Prokaryotic Genome Annotation Pipeline (PGAP)	Contig	75104	4085123	2021-12-27	3518	PRJNA464361	SAMN23604905
Alcanivorax xenomutans	strain: AGSA2-2	1094342	ASM2139511v1	GCA_021395115.1	GenBank	NCBI Prokaryotic Genome Annotation Pipeline (PGAP)	Contig	184060	5020597	2022-01-09	4643	PRJNA793630	SAMN24571314
Alcanivorax xenomutans	strain: AGSA3-2	1094342	ASM2139513v1	GCA_021395135.1	GenBank	NCBI Prokaryotic Genome Annotation Pipeline (PGAP)	Contig	136932	4877644	2022-01-09	4526	PRJNA793633	SAMN24578375
Leptolyngbya sp. PL-A2	isolate: PLA2	2933917	ASM2140526v1	GCA_021405265.1	GenBank	NCBI Prokaryotic Genome Annotation Pipeline	Contig	145298	3188741	2022-01-10	2738	PRJNA484723	SAMN09767894
Leptolyngbya sp. PL-A3	isolate: PLA3	2933911	ASM2140530v1	GCA_021405305.1	GenBank	NCBI Prokaryotic Genome Annotation Pipeline	Contig	119887	3534098	2022-01-10	3011	PRJNA484723	SAMN09767994
Leptolyngbya sp. PLA1	isolate: PLA1	2293555	ASM2140531v1	GCA_021405315.1	GenBank	NCBI Prokaryotic Genome Annotation Pipeline	Contig	68935	3406533	2022-01-10	2953	PRJNA484723	SAMN09767893
Pseudoalteromonas sp. SMS1	strain: SMS1	2908894	ASM2153056v1	GCA_021530565.1	GenBank	NCBI Prokaryotic Genome Annotation Pipeline (PGAP)	Contig	196259	5809575	2022-01-19	4813	PRJNA795563	SAMN24731165
Pseudoalteromonas sp. OF5H-5	strain: OF5H-5	2908891	ASM2153069v1	GCA_021530695.1	GenBank	NCBI Prokaryotic Genome Annotation Pipeline (PGAP)	Contig	287717	5643420	2022-01-19	4933	PRJNA795563	SAMN24731162
Pseudoalteromonas sp. CNAT2-18	strain: CNAT2-18	2908887	ASM2153071v1	GCA_021530715.1	GenBank	NCBI Prokaryotic Genome Annotation Pipeline (PGAP)	Contig	679303	3982401	2022-01-19	3676	PRJNA795563	SAMN24731158
Pseudoalteromonas sp. DL2-H6	strain: DL2-H6	2908890	ASM2153072v1	GCA_021530725.1	GenBank	NCBI Prokaryotic Genome Annotation Pipeline (PGAP)	Contig	29714	5601975	2022-01-19	4960	PRJNA795563	SAMN24731161
Pseudoalteromonas sp. APAL1	strain: APAL1	2908883	ASM2153247v1	GCA_021532475.1	GenBank	NCBI Prokaryotic Genome Annotation Pipeline (PGAP)	Contig	83166	4706552	2022-01-19	4281	PRJNA795563	SAMN24731153
Pseudoalteromonas sp. Cn5-37	strain: Cn5-37	2908886	ASM2153249v1	GCA_021532495.1	GenBank	NCBI Prokaryotic Genome Annotation Pipeline (PGAP)	Contig	170938	4829916	2022-01-19	4443	PRJNA795563	SAMN24731157
Pseudoalteromonas sp. PAST1	strain: PAST1	2908893	ASM2153251v1	GCA_021532515.1	GenBank	NCBI Prokaryotic Genome Annotation Pipeline (PGAP)	Contig	87010	4968088	2022-01-19	4614	PRJNA795563	SAMN24731164
Pseudoalteromonas sp. DL2-H2.2	strain: DL2-H2.2	2908889	ASM2153253v1	GCA_021532535.1	GenBank	NCBI Prokaryotic Genome Annotation Pipeline (PGAP)	Contig	400651	5508409	2022-01-19	4701	PRJNA795563	SAMN24731160
Pseudoalteromonas sp. DL2-H1	strain: DL2-H1	2908888	ASM2153256v1	GCA_021532565.1	GenBank	NCBI Prokaryotic Genome Annotation Pipeline (PGAP)	Contig	158008	5640907	2022-01-19	4937	PRJNA795563	SAMN24731159
Pseudoalteromonas sp. OFAV1	strain: OFAV1	2908892	ASM2153259v1	GCA_021532595.1	GenBank	NCBI Prokaryotic Genome Annotation Pipeline (PGAP)	Contig	88113	5041072	2022-01-19	4720	PRJNA795563	SAMN24731163
Nostoc sp. CMAA1605	strain: CMAA1605	2055159	ASM2159650v1	GCA_021596505.1	GenBank	NCBI Prokaryotic Genome Annotation Pipeline	Contig	56867	6727202	2022-01-25	5790	PRJNA419303	SAMN08049055
Pseudoalteromonas mariniglutinosa NCIMB 1770	strain: NCIMB 1770	1315277	ASM2161335v1	GCA_021613355.1	GenBank	Annotation submitted by Shandong University	Chromosome	416717	5031620	2022-01-26	4568	PRJNA196218	SAMN03380240
Pseudoalteromonas sp. MMG024	strain: MMG024	2909980	ASM2165417v1	GCA_021654175.1	GenBank	NCBI Prokaryotic Genome Annotation Pipeline (PGAP)	Contig	204960	4692268	2022-01-28	4380	PRJNA716944	SAMN24849382
Pseudoalteromonas sp. MMG022	strain: MMG022	2909978	ASM2165424v1	GCA_021654245.1	GenBank	NCBI Prokaryotic Genome Annotation Pipeline (PGAP)	Contig	211701	4671062	2022-01-28	4048	PRJNA716944	SAMN24849380
Pseudoalteromonas luteoviolacea	strain: MMG020	43657	ASM2165428v1	GCA_021654285.1	GenBank	NCBI Prokaryotic Genome Annotation Pipeline (PGAP)	Contig	184601	6352688	2022-01-28	5453	PRJNA716944	SAMN24849378
Pseudoalteromonas sp. L21	strain: L21	1539746	ASM2172803v1	GCA_021728035.1	GenBank	NCBI Prokaryotic Genome Annotation Pipeline (PGAP)	Scaffold	637895	4365226	2022-01-30	3979	PRJNA799823	SAMN25210013
Pseudoalteromonas sp. L7	strain: L7	2912257	ASM2172805v1	GCA_021728055.1	GenBank	NCBI Prokaryotic Genome Annotation Pipeline (PGAP)	Scaffold	253127	5479721	2022-01-30	4728	PRJNA799821	SAMN25210012
Pseudoalteromonas sp. L1	strain: L1	195716	ASM2172809v1	GCA_021728095.1	GenBank	NCBI Prokaryotic Genome Annotation Pipeline (PGAP)	Scaffold	878859	4393981	2022-01-30	4040	PRJNA799820	SAMN25210011
Pseudoalteromonas sp. L23	strain: L23	2912259	ASM2172845v1	GCA_021728455.1	GenBank	NCBI Prokaryotic Genome Annotation Pipeline (PGAP)	Scaffold	253127	5482248	2022-01-30	4731	PRJNA799827	SAMN25210021
Pseudoalteromonas sp. CF6-2	strain: CF6-2	562716	ASM2172942v1	GCA_021729425.1	GenBank	NCBI Prokaryotic Genome Annotation Pipeline (PGAP)	Complete Genome	3622777	4449063	2022-01-31	4064	PRJNA799654	SAMN25184637
Winogradskyella sp. E313	strain: E313	2816852	ASM2188771v1	GCA_021887715.1	GenBank	NCBI Prokaryotic Genome Annotation Pipeline (PGAP)	Contig	160941	3006726	2022-02-02	2786	PRJNA760990	SAMN21240274
Nostoc sp. UHCC 0870	strain: UHCC 0870	2914041	ASM2206318v1	GCA_022063185.1	GenBank	NCBI Prokaryotic Genome Annotation Pipeline (PGAP)	Complete Genome	6421060	7172241	2022-02-08	6164	PRJNA802184	SAMN25514200
Anaerolineaceae bacterium	isolate: JETCAE01	2024896	ASM2218086v1	GCA_022180865.1	GenBank	Annotation submitted by Water quality control, Division of Environmental Engineering, Faculty of Engineering, Department of civil engineering, Hokkaido university	Contig	13811	4077411	2022-01-21	3643	PRJDB12757	SAMD00433870
Anaerolineaceae bacterium	isolate: JETCAE02	2024896	ASM2218092v1	GCA_022180925.1	GenBank	Annotation submitted by Water quality control, Division of Environmental Engineering, Faculty of Engineering, Department of civil engineering, Hokkaido university	Scaffold	59164	3195621	2022-01-21	2962	PRJDB12757	SAMD00433871
Anaerolineaceae bacterium	isolate: HKUEN02	2024896	ASM2218100v1	GCA_022181005.1	GenBank	Annotation submitted by Water quality control, Division of Environmental Engineering, Faculty of Engineering, Department of civil engineering, Hokkaido university	Scaffold	7841	2777596	2022-01-21	2324	PRJDB12757	SAMD00433875
Pseudoalteromonas sp. OOF1S-7	strain: OOF1S-7	2917757	ASM2234776v1	GCA_022347765.1	GenBank	NCBI Prokaryotic Genome Annotation Pipeline (PGAP)	Contig	236636	5626742	2022-02-20	4754	PRJNA795563	SAMN25860359
Pseudoalteromonas sp. Of7M-16	strain: Of7M-16	2917756	ASM2234780v1	GCA_022347805.1	GenBank	NCBI Prokaryotic Genome Annotation Pipeline (PGAP)	Contig	160569	6599529	2022-02-20	5607	PRJNA795563	SAMN25860358
Pseudoalteromonas sp. OF7H-1	strain: OF7H-1	2917755	ASM2234782v1	GCA_022347825.1	GenBank	NCBI Prokaryotic Genome Annotation Pipeline (PGAP)	Contig	244624	5478367	2022-02-20	4747	PRJNA795563	SAMN25860357
Pseudoalteromonas sp. McH1-42	strain: McH1-42	2917752	ASM2234784v1	GCA_022347845.1	GenBank	NCBI Prokaryotic Genome Annotation Pipeline (PGAP)	Scaffold	211702	5800003	2022-02-20	4827	PRJNA795563	SAMN25860354
Pseudoalteromonas sp. CNAT2-18.1	strain: CNAT2-18.1	2917749	ASM2234786v1	GCA_022347865.1	GenBank	NCBI Prokaryotic Genome Annotation Pipeline (PGAP)	Contig	539285	3982526	2022-02-20	3675	PRJNA795563	SAMN25860351
Pseudoalteromonas sp. CNC9-20	strain: CNC9-20	2917750	ASM2234787v1	GCA_022347875.1	GenBank	NCBI Prokaryotic Genome Annotation Pipeline (PGAP)	Contig	681970	4042632	2022-02-20	3756	PRJNA795563	SAMN25860352
Pseudoalteromonas sp. Of11M-6	strain: Of11M-6	2917754	ASM2234790v1	GCA_022347905.1	GenBank	NCBI Prokaryotic Genome Annotation Pipeline (PGAP)	Contig	72696	5403095	2022-02-20	4732	PRJNA795563	SAMN25860356
Pseudoalteromonas sp. CnMc7-15	strain: CnMc7-15	2917751	ASM2234792v1	GCA_022347925.1	GenBank	NCBI Prokaryotic Genome Annotation Pipeline (PGAP)	Contig	680890	4028090	2022-02-20	3750	PRJNA795563	SAMN25860353
Pseudoalteromonas sp. MM17-2	strain: MM17-2	2917753	ASM2234794v1	GCA_022347945.1	GenBank	NCBI Prokaryotic Genome Annotation Pipeline (PGAP)	Contig	136664	4096570	2022-02-20	3867	PRJNA795563	SAMN25860355
Alteromonas sp. Cnat3-28	strain: Cnat3-28	2917729	ASM2234826v1	GCA_022348265.1	GenBank	NCBI Prokaryotic Genome Annotation Pipeline (PGAP)	Contig	198989	4484943	2022-02-20	3959	PRJNA795563	SAMN25860331
Alteromonas sp. MmMcT2-2	strain: MmMcT2-2	2917732	ASM2234830v1	GCA_022348305.1	GenBank	NCBI Prokaryotic Genome Annotation Pipeline (PGAP)	Contig	124761	4859817	2022-02-20	4230	PRJNA795563	SAMN25860334
Alteromonas sp. MmMcT2-5	strain: MmMcT2-5	2917733	ASM2234831v1	GCA_022348315.1	GenBank	NCBI Prokaryotic Genome Annotation Pipeline (PGAP)	Contig	73461	4840538	2022-02-20	4257	PRJNA795563	SAMN25860335
Alteromonas sp. CNT1-28	strain: CNT1-28	2917730	ASM2234834v1	GCA_022348345.1	GenBank	NCBI Prokaryotic Genome Annotation Pipeline (PGAP)	Scaffold	105028	4898487	2022-02-20	4317	PRJNA795563	SAMN25860332
Alteromonas sp. Cnat2-8	strain: Cnat2-8	2917728	ASM2234835v1	GCA_022348355.1	GenBank	NCBI Prokaryotic Genome Annotation Pipeline (PGAP)	Contig	718102	4706013	2022-02-20	4079	PRJNA795563	SAMN25860330
Alteromonas sp. MCA-1	strain: MCA-1	2917731	ASM2235226v1	GCA_022352265.1	GenBank	NCBI Prokaryotic Genome Annotation Pipeline (PGAP)	Contig	11491	4460997	2022-02-21	4260	PRJNA795563	SAMN25860333
Leptolyngbya boryana IU 594	strain: IU 594	462680	ASM2237249v1	GCA_022372495.1	GenBank	NCBI Prokaryotic Genome Annotation Pipeline (PGAP)	Complete Genome	6249019	7227162	2022-02-23	6774	PRJNA804506	SAMN25754657
Nodularia sphaerocarpa UHCC 0038	strain: UHCC 0038	2761619	ASM2237629v1	GCA_022376295.1	GenBank	Annotation submitted by University of Helsinki	Complete Genome	5451672	5451672	2022-02-23	4575	PRJNA656133	SAMN15769246
Pseudoalteromonas piscicida	strain: M14-00200	43662	ASM2239841v1	GCA_022398415.1	GenBank	NCBI Prokaryotic Genome Annotation Pipeline (PGAP)	Contig	25258	5444733	2022-02-25	4810	PRJNA795272	SAMN24777658
Pseudoalteromonas sp. Isolate6	strain: M14-00202	2908527	ASM2239843v1	GCA_022398435.1	GenBank	NCBI Prokaryotic Genome Annotation Pipeline (PGAP)	Contig	21018	5194877	2022-02-25	4670	PRJNA795272	SAMN24777659
Pseudoalteromonas shioyasakiensis	strain: M14-00201	1190813	ASM2239847v1	GCA_022398475.1	GenBank	NCBI Prokaryotic Genome Annotation Pipeline (PGAP)	Scaffold	26879	4746171	2022-02-25	4342	PRJNA795272	SAMN24777657
Pseudoalteromonas sp. Isolate3	strain: M13-18928	2908526	ASM2239850v1	GCA_022398505.1	GenBank	NCBI Prokaryotic Genome Annotation Pipeline (PGAP)	Contig	31604	4547042	2022-02-25	4174	PRJNA795272	SAMN24777656
Pseudoalteromonas sp.	isolate: ALOHA_ZT_51	53249	ASM2244744v1	GCA_022447445.1	GenBank	NCBI Prokaryotic Genome Annotation Pipeline (PGAP)	Scaffold	61877	4924069	2022-03-02	4492	PRJNA358725	SAMN25998964
Alteromonas sp.	isolate: ALOHA_ZT_1	232	ASM2244844v1	GCA_022448445.1	GenBank	NCBI Prokaryotic Genome Annotation Pipeline (PGAP)	Scaffold	54052	4850440	2022-03-02	4322	PRJNA358725	SAMN25998914
Alcanivorax sp.	isolate: ALOHA_A2.5_2	1872427	ASM2244945v1	GCA_022449455.1	GenBank	NCBI Prokaryotic Genome Annotation Pipeline (PGAP)	Scaffold	115002	4223410	2022-03-02	4005	PRJNA352737	SAMN25999040
Alcanivorax sp.	isolate: ALOHA_A2.5_1	1872427	ASM2245034v1	GCA_022450345.1	GenBank	NCBI Prokaryotic Genome Annotation Pipeline (PGAP)	Scaffold	75602	3326954	2022-03-02	3171	PRJNA352737	SAMN25999039
Alcanivorax sp.	isolate: PBR18_bin07	1872427	ASM2256569v1	GCA_022565695.1	GenBank	NCBI Prokaryotic Genome Annotation Pipeline (PGAP)	Contig	277131	3528247	2022-03-14	3229	PRJNA377096	SAMN21419671
Ferrimicrobium sp.	isolate: AZ2-2013	2926050	ASM2269081v1	GCA_022690815.1	GenBank	NCBI Prokaryotic Genome Annotation Pipeline (PGAP)	Contig	60560	2544086	2022-03-23	2231	PRJNA486381	SAMN26528354
Pseudoalteromonas sp. APM04	strain: APM04	2699396	ASM2280981v1	GCA_022809815.1	GenBank	NCBI Prokaryotic Genome Annotation Pipeline (PGAP)	Complete Genome	3457294	4151098	2022-04-03	3789	PRJNA816675	SAMN26688273
Pseudoalteromonas sp. KAN5	strain: KAN5	2916633	ASM2284653v1	GCA_022846535.1	GenBank	Annotation submitted by Oki marine biological station, Education and Research Center for Biological Resources, Faculty of Life and Environmental Science, Shimane University	Complete Genome	3899889	3899889	2022-02-16	3558	PRJDB12987	SAMD00442591
Anaerolineaceae bacterium	isolate: PFL45	2024896	ASM2286616v1	GCA_022866165.1	GenBank	NCBI Prokaryotic Genome Annotation Pipeline (PGAP)	Contig	9565	2518568	2022-04-09	2626	PRJNA821074	SAMN27120614
Anaerolineaceae bacterium	isolate: PFL64	2024896	ASM2286635v1	GCA_022866355.1	GenBank	NCBI Prokaryotic Genome Annotation Pipeline (PGAP)	Contig	4254	4898924	2022-04-09	4980	PRJNA821074	SAMN27120633
Anaerolineaceae bacterium	isolate: PFL87	2024896	ASM2286646v1	GCA_022866465.1	GenBank	NCBI Prokaryotic Genome Annotation Pipeline (PGAP)	Contig	4876	2822180	2022-04-09	2988	PRJNA821074	SAMN27120656
Alcanivorax sp. S6407	strain: S6407	2926424	ASM2301611v1	GCA_023016115.1	GenBank	NCBI Prokaryotic Genome Annotation Pipeline (PGAP)	Contig	625767	3983695	2022-04-16	3541	PRJNA824953	SAMN26635180
Alcanivorax sp. CY1518	strain: CY1518	2933565	ASM2305117v1	GCA_023051175.1	GenBank	NCBI Prokaryotic Genome Annotation Pipeline (PGAP)	Contig	321925	3242962	2022-04-18	2909	PRJNA824612	SAMN27413053
Aciditerrimonas ferrireducens	strain: MV1	667306	ASM2313047v1	GCA_023130475.1	GenBank	NCBI Prokaryotic Genome Annotation Pipeline (PGAP)	Scaffold	100026	2649952	2022-04-26	2520	PRJNA707960	SAMN18219198
Alcanivorax sp.	isolate: SW_3_20	1872427	ASM2314629v1	GCA_023146295.1	GenBank	NCBI Prokaryotic Genome Annotation Pipeline (PGAP)	Contig	1486	2729249	2022-04-27	3527	PRJNA707313	SAMN18451354
Microbulbifer sp. CAU 1566	strain: CAU 1566	2933269	ASM2315651v1	GCA_023156515.1	GenBank	NCBI Prokaryotic Genome Annotation Pipeline (PGAP)	Scaffold	605488	4408240	2022-04-27	3635	PRJNA823835	SAMN27362634
Pseudoalteromonas sp. 1CM17D	strain: 1CM17D	2929162	ASM2316180v1	GCA_023161805.1	GenBank	NCBI Prokaryotic Genome Annotation Pipeline (PGAP)	Scaffold	292021	4509242	2022-04-27	4048	PRJNA769239	SAMN26911972
Pseudoalteromonas sp. 2CM39R	strain: 2CM39R	2929856	ASM2316184v1	GCA_023161845.1	GenBank	NCBI Prokaryotic Genome Annotation Pipeline (PGAP)	Scaffold	303417	8455421	2022-04-27	7686	PRJNA769239	SAMN26937362
Pseudoalteromonas sp. 2CM36K	strain: 2CM36K	2929854	ASM2316186v1	GCA_023161865.1	GenBank	NCBI Prokaryotic Genome Annotation Pipeline (PGAP)	Scaffold	111032	3814709	2022-04-27	3565	PRJNA769239	SAMN26937360
Pseudoalteromonas sp. 2CM37A	strain: 2CM37A	2929853	ASM2316188v1	GCA_023161885.1	GenBank	NCBI Prokaryotic Genome Annotation Pipeline (PGAP)	Scaffold	596824	4379019	2022-04-27	3932	PRJNA769239	SAMN26937359
Pseudoalteromonas sp. 2CM41L	strain: 2CM41L	2929857	ASM2316190v1	GCA_023161905.1	GenBank	NCBI Prokaryotic Genome Annotation Pipeline (PGAP)	Scaffold	151997	4466879	2022-04-27	3973	PRJNA769239	SAMN26937363
Pseudoalteromonas sp. 2CM32C	strain: 2CM32C	2929852	ASM2316192v1	GCA_023161925.1	GenBank	NCBI Prokaryotic Genome Annotation Pipeline (PGAP)	Scaffold	288386	4072618	2022-04-27	3694	PRJNA769239	SAMN26937358
Pseudoalteromonas sp. 2CM28B	strain: 2CM28B	2929851	ASM2316193v1	GCA_023161935.1	GenBank	NCBI Prokaryotic Genome Annotation Pipeline (PGAP)	Scaffold	146156	8106035	2022-04-27	7387	PRJNA769239	SAMN26937357
Aquimarina sp. D1M17	strain: D1M17	2937283	ASM2319592v1	GCA_023195925.1	GenBank	NCBI Prokaryotic Genome Annotation Pipeline (PGAP)	Contig	569959	5177826	2022-05-01	4594	PRJNA830339	SAMN27689329
Anaerolineaceae bacterium	isolate: SO_2016_LW2 bin 46	2024896	ASM2323068v1	GCA_023230685.1	GenBank	NCBI Prokaryotic Genome Annotation Pipeline (PGAP)	Contig	16225	2233047	2022-05-03	2090	PRJNA823399	SAMN27301790
Marinomonas spartinae	strain: CECT 8887	1792290	MspartinaeCECT8887_Velvet_Prokka	GCA_900089745.1	GenBank	Annotation submitted by UVEG	Scaffold	223878	4705733	2016-07-16	4401	PRJEB14352	SAMEA4029003
Marinomonas aquimarina	strain: CECT 5080	295068	MaquimarinaCECT5080_SPAdes_Prokka	GCA_900089755.1	GenBank	Annotation submitted by UVEG	Contig	164325	3659629	2016-06-24	3469	PRJEB14208	SAMEA4019367
Marinomonas spartinae	strain: CECT 8886	1792290	MspartinaeCECT8886_SPAdes_Prokka	GCA_900089775.1	GenBank	Annotation submitted by UVEG	Contig	404911	4718223	2016-07-01	4400	PRJEB14223	SAMEA4029002
Marinomonas gallaica	strain: CECT 5115	1806667	MgallaicaCECT5115_Velvet_Prokka	GCA_900089975.1	GenBank	Annotation submitted by UVEG	Scaffold	207912	3828797	2016-07-16	3613	PRJEB14355	SAMEA4029000
Marinomonas gallaica	strain: CECT 5116	1806667	MgallaicaCECT5116_Velvet_Prokka	GCA_900089985.1	GenBank	Annotation submitted by UVEG	Scaffold	199479	3826043	2016-07-16	3602	PRJEB14356	SAMEA4029001
Winogradskyella thalassocola	strain: DSM 15363	262004	IMG-taxon 2634166307 annotated assembly	GCA_900099995.1	GenBank	Annotation submitted by DOE - JOINT GENOME INSTITUTE	Scaffold	333368	4573152	2016-10-21	4020	PRJEB15919	SAMN04489796
Microbulbifer yueqingensis	strain: CGMCC 1.10658	658219	IMG-taxon 2667528184 annotated assembly	GCA_900100355.1	GenBank	Annotation submitted by DOE - JOINT GENOME INSTITUTE	Scaffold	742530	3664854	2016-10-21	3258	PRJEB16007	SAMN05216212
Winogradskyella sediminis	strain: RHA_55	1382466	IMG-taxon 2630968293 annotated assembly	GCA_900105425.1	GenBank	Annotation submitted by DOE - JOINT GENOME INSTITUTE	Chromosome	3688345	3688445	2016-10-21	3258	PRJEB16378	SAMN04489797
Microbulbifer marinus	strain: CGMCC 1.10657	658218	IMG-taxon 2667527380 annotated assembly	GCA_900107725.1	GenBank	Annotation submitted by DOE - JOINT GENOME INSTITUTE	Scaffold	940988	3982390	2016-10-22	3446	PRJEB16641	SAMN05216562
Alcanivorax sp. DSM 26293	strain: DSM 26293	1798238	IMG-taxon 2634166299 annotated assembly	GCA_900107995.1	GenBank	Annotation submitted by DOE - JOINT GENOME INSTITUTE	Scaffold	299964	3706254	2016-10-24	3470	PRJEB16685	SAMN04515663
Aquimarina amphilecti	strain: DSM 25232	1038014	IMG-taxon 2622736580 annotated assembly	GCA_900109375.1	GenBank	Annotation submitted by DOE - JOINT GENOME INSTITUTE	Scaffold	539579	5309872	2016-10-31	4737	PRJEB16824	SAMN04487910
Pseudoalteromonas denitrificans DSM 6059	strain: DSM 6059	1123010	IMG-taxon 2599185267 annotated assembly	GCA_900112265.1	GenBank	Annotation submitted by DOE - JOINT GENOME INSTITUTE	Scaffold	74135	6094166	2016-11-05	5459	PRJEB17168	SAMN02745724
Microbulbifer thermotolerans	strain: DSM 19189	252514	IMG-taxon 2599185213 annotated assembly	GCA_900112305.1	GenBank	Annotation submitted by DOE - JOINT GENOME INSTITUTE	Scaffold	426545	3925814	2016-11-02	3378	PRJEB17172	SAMN05660479
Pseudoalteromonas lipolytica	strain: CGMCC 1.8499	570156	IMG-taxon 2617270886 annotated assembly	GCA_900116435.1	GenBank	Annotation submitted by DOE - JOINT GENOME INSTITUTE	Scaffold	192091	4539025	2016-11-02	4049	PRJEB17578	SAMN04487854
Pseudoalteromonas sp. DSM 26666	strain: DSM 26666	1761892	IMG-taxon 2619619023 annotated assembly	GCA_900116475.1	GenBank	Annotation submitted by DOE - JOINT GENOME INSTITUTE	Scaffold	175640	4024100	2016-11-02	3662	PRJEB17564	SAMN04487870
Ferrithrix thermotolerans DSM 19514	strain: DSM 19514	1121881	IMG-taxon 2582580746 annotated assembly	GCA_900128965.1	GenBank	Annotation submitted by DOE - JOINT GENOME INSTITUTE	Scaffold	47754	2489535	2016-12-03	2397	PRJEB18178	SAMN02745225
Microbulbifer donghaiensis	strain: CGMCC 1.7063	494016	IMG-taxon 2619618825 annotated assembly	GCA_900129095.1	GenBank	Annotation submitted by DOE - JOINT GENOME INSTITUTE	Scaffold	655002	4314257	2016-12-03	3717	PRJEB18177	SAMN04487965
Marinomonas polaris DSM 16579	strain: DSM 16579	1122206	IMG-taxon 2582581270 annotated assembly	GCA_900129155.1	GenBank	Annotation submitted by DOE - JOINT GENOME INSTITUTE	Scaffold	194844	5038537	2016-12-03	4682	PRJEB18153	SAMN02745753
Winogradskyella jejuensis	strain: DSM 25330	1089305	IMG-taxon 2695420983 annotated assembly	GCA_900129745.1	GenBank	Annotation submitted by DOE - JOINT GENOME INSTITUTE	Contig	1662580	3033897	2016-12-03	2864	PRJEB18226	SAMN05444148
Aquimarina spongiae	strain: DSM 22623	570521	IMG-taxon 2622736502 annotated assembly	GCA_900141785.1	GenBank	Annotation submitted by DOE - JOINT GENOME INSTITUTE	Scaffold	410840	5345319	2016-12-03	4767	PRJEB18291	SAMN04488508
Pseudoalteromonas marina	strain: 13-15	267375	IMG-taxon 2703719062 annotated assembly	GCA_900141965.1	GenBank	Annotation submitted by DOE - JOINT GENOME INSTITUTE	Contig	3359589	4099967	2016-12-16	3779	PRJEB18306	SAMN05878071
Pseudoalteromonas sp. JB197	strain: JB197	1434839	ASM90016387v1	GCA_900163875.1	GenBank	Annotation submitted by MICALIS	Contig	68040	3992067	2017-02-11	3742	PRJEB19049	SAMEA81154918
Alcanivorax sp. DSM 26295	strain: DSM 26295	1938738	IMG-taxon 2724679733 annotated assembly	GCA_900182625.1	GenBank	Annotation submitted by DOE - JOINT GENOME INSTITUTE	Contig	156753	3460354	2019-07-11	3238	PRJEB20676	SAMN06272769
Brevefilum fermentans	isolate: CAMBI-1	1986204	CAMBI-1	GCA_900184705.1	GenBank	Annotation submitted by AALBORG UNIVERSITY	Complete Genome	2574431	2574431	2017-06-06	2349	PRJEB19949	SAMEA104092011
Alcanivorax xenomutans	strain: JC109	1094342	IMG-taxon 2740891819 annotated assembly	GCA_900217905.1	GenBank	Annotation submitted by DOE - JOINT GENOME INSTITUTE	Scaffold	172518	4350020	2017-09-28	3970	PRJEB22294	SAMN05877962
Pseudoalteromonas carrageenovora IAM 12662	strain: ATCC 43555	1314868	PCAR91_V1	GCA_900239935.1	GenBank	Annotation submitted by INRA	Chromosome	820350	4584980	2018-01-23	4142	PRJEB23587	SAMEA104400034
Pseudoalteromonas nigrifaciens	strain: NCTC10691	28109	56931_A02	GCA_900455185.1	GenBank	Annotation submitted by SC	Contig	3522992	4275429	2018-08-01	3981	PRJEB6403	SAMEA104167197
Alteromonas sp. 76-1	isolate: 1	2358187	alt76	GCA_900654235.1	GenBank	Annotation submitted by Institute for Chemistry and Biology of the Marine Environment	Complete Genome	4731105	4857090	2019-01-10	4177	PRJEB28726	SAMEA5065789
Hyella patelloides LEGE 07179	isolate: 1	945734	H1P	GCA_900659865.1	GenBank	Annotation submitted by i3S/IBMC	Scaffold	20427	8063701	2019-07-19	7889	PRJEB28569	SAMEA4964519
Alteromonas macleodii	isolate: Alteromonas macleodii BGP6	28108	ASM90144661v1	GCA_901446615.1	GenBank	Annotation submitted by Institute for Chemistry and Biology of the Marine Environment	Contig	4673923	4819231	2019-11-07	4213	PRJEB32335	SAMEA5587610
Alteromonas macleodii	isolate: Alteromonas macleodii 83-1	28108	ASM90144675v1	GCA_901446755.1	GenBank	Annotation submitted by Institute for Chemistry and Biology of the Marine Environment	Contig	4672348	4817656	2019-11-07	4212	PRJEB32335	SAMEA5587609
Alteromonas macleodii	isolate: Alteromonas macleodii BGP9	28108	ASM90145777v1	GCA_901457775.1	GenBank	Annotation submitted by Institute for Chemistry and Biology of the Marine Environment	Contig	4569171	4807803	2019-11-07	4201	PRJEB32335	SAMEA5587611
Alteromonas macleodii	isolate: Alteromonas macleodii BGP14	28108	ASM90145778v1	GCA_901457785.1	GenBank	Annotation submitted by Institute for Chemistry and Biology of the Marine Environment	Contig	4672348	4817656	2019-11-07	4212	PRJEB32335	SAMEA5587612
Alteromonas macleodii	isolate: Alteromonas macleodii EZ55	28108	ASM90145781v1	GCA_901457815.1	GenBank	Annotation submitted by Institute for Chemistry and Biology of the Marine Environment	Contig	4712952	4916878	2019-11-07	4324	PRJEB32335	SAMEA5587614
Alteromonas macleodii	isolate: Alteromonas macleodii MIT1002	28108	ASM90145783v1	GCA_901457835.1	GenBank	Annotation submitted by Institute for Chemistry and Biology of the Marine Environment	Contig	4634081	4736936	2019-11-07	4213	PRJEB32335	SAMEA5587613
Alteromonas sp. 38	isolate: Alteromonas sp. 38	2653129	ALTERO38_assembly	GCA_902506055.1	GenBank	Annotation submitted by Elham Karimi	Scaffold	2434709	4715043	2020-01-03	4412	PRJEB31339	SAMEA6080467
uncultured Gemmatimonadaceae bacterium	isolate: AVDCRST_MAG11	246130	AVDCRST-MAG11	GCA_902805705.1	GenBank	Annotation submitted by UNIVERSITY OF VIENNA	Scaffold	5839	3962205	2020-06-30	4243	PRJEB36534	SAMEA6526593
uncultured Gemmatimonadaceae bacterium	isolate: AVDCRST_MAG40	246130	AVDCRST-MAG40	GCA_902805725.1	GenBank	Annotation submitted by UNIVERSITY OF VIENNA	Scaffold	3911	3071628	2020-06-30	3560	PRJEB36534	SAMEA6526622
uncultured Leptolyngbya sp.	isolate: AVDCRST_MAG94	332963	AVDCRST-MAG94	GCA_902805745.1	GenBank	Annotation submitted by UNIVERSITY OF VIENNA	Contig	2453	5510398	2020-06-30	7362	PRJEB36534	SAMEA6526676
Alteromonas macleodii	isolate: Alteromonas fortis	28108	Alteromonas fortis strain 1T	GCA_903772925.1	GenBank	Annotation submitted by INRA	Chromosome	820233	4665060	2020-06-27	4036	PRJEB23587	SAMEA5048281
Pseudoalteromonas sp. 3J6	isolate: Pseudoalteromonas sp. 3J6 genome	649161	PSEUDOALTEROMONAS_3J6v2	GCA_903995135.1	GenBank	Annotation submitted by IFREMER	Chromosome	791825	4099791	2020-09-18	3899	PRJEB37533	SAMEA7131196
Alteromonas sp. 154	isolate: Alteromonas sp. 154	2768847	ALTER154	GCA_904067635.1	GenBank	Annotation submitted by Station Biologique de Roscoff - Sorbonne Universite/CNRS	Scaffold	689098	4715980	2020-09-25	4425	PRJEB31339	SAMEA7290699
Acidithrix sp. C25	isolate: 1	1671482	ASM90484854v2	GCA_904848545.2	GenBank	Annotation submitted by Friedrich Schiller University Jena	Contig	1351828	8204258	2021-05-15	4499	PRJEB40539	SAMEA7354396
Alcanivorax borkumensis SK2	strain: SK2	393595	ASM936v1	GCF_000009365.1	RefSeq	NCBI Prokaryotic Genome Annotation Pipeline (PGAP)	Complete Genome	3120143	3120143	2006-07-24	2826	PRJNA13005	SAMEA3138202
Nostoc sp. PCC 7120 = FACHB-418	strain: PCC 7120	103690	ASM970v1	GCF_000009705.1	RefSeq	NCBI Prokaryotic Genome Annotation Pipeline (PGAP)	Complete Genome	6413771	7211789	2004-05-11	6137	PRJNA244	SAMD00061094
Gemmatimonas aurantiaca T-27	strain: T-27	379066	ASM1030v1	GCF_000010305.1	RefSeq	NCBI Prokaryotic Genome Annotation Pipeline (PGAP)	Complete Genome	4636964	4636964	2009-04-01	3995	PRJDA18501	SAMD00060909
Hahella chejuensis KCTC 2396	strain: KCTC 2396	349521	ASM1298v1	GCF_000012985.1	RefSeq	NCBI Prokaryotic Genome Annotation Pipeline (PGAP)	Complete Genome	7215267	7215267	2005-12-14	6402	PRJNA16064	SAMN02603483
Nostoc punctiforme PCC 73102	strain: ATCC 29133; PCC 73102	63737	ASM2002v1	GCF_000020025.1	RefSeq	NCBI Prokaryotic Genome Annotation Pipeline (PGAP)	Complete Genome	8234322	9059191	2008-04-24	7667	PRJNA216	SAMN02598449
Alteromonas mediterranea DE	strain: DE	1774373	ASM2058v3	GCF_000020585.3	RefSeq	NCBI Prokaryotic Genome Annotation Pipeline (PGAP)	Complete Genome	4480937	4480937	2013-09-13	3979	PRJNA13374	SAMN02603915
Acidimicrobium ferrooxidans DSM 10331	strain: DSM 10331	525909	ASM2326v1	GCF_000023265.1	RefSeq	NCBI Prokaryotic Genome Annotation Pipeline (PGAP)	Complete Genome	2158157	2158157	2009-08-18	2069	PRJNA29525	SAMN02598466
Pseudoalteromonas translucida	strain: TAC125	166935	ASM2608v1	GCF_000026085.1	RefSeq	NCBI Prokaryotic Genome Annotation Pipeline (PGAP)	Complete Genome	3214944	3850272	2005-10-03	3517	PRJNA15713	SAMEA3138224
Marinomonas sp. MED121	strain: MED121	314277	ASM15302v1	GCF_000153025.1	RefSeq	NCBI Prokaryotic Genome Annotation Pipeline (PGAP)	Scaffold	223000	5153226	2006-04-11	4708	PRJNA13587	SAMN02436165
Pseudoalteromonas tunicata D2	strain: D2	87626	ASM15324v1	GCF_000153245.1	RefSeq	NCBI Prokaryotic Genome Annotation Pipeline (PGAP)	Scaffold	660254	4994813	2006-07-19	4385	PRJNA13456	SAMN00622973
Alcanivorax sp. DG881	strain: DG881	236097	ASM15561v1	GCF_000155615.1	RefSeq	NCBI Prokaryotic Genome Annotation Pipeline (PGAP)	Scaffold	99860	3804728	2008-08-15	3449	PRJNA19279	SAMN02436178
Nodularia spumigena CCY9414	strain: CCY9414	313624	ASM16913v1	GCF_000169135.1	RefSeq	NCBI Prokaryotic Genome Annotation Pipeline (PGAP)	Contig	45719	5316258	2006-12-15	4742	PRJNA13447	SAMN02436091
Alteromonas macleodii ATCC 27126	strain: ATCC 27126	529120	ASM17263v2	GCF_000172635.2	RefSeq	NCBI Prokaryotic Genome Annotation Pipeline (PGAP)	Complete Genome	4653851	4653851	2012-09-21	3962	PRJNA29793	SAMN02603229
Pseudoalteromonas sp. SM9913	strain: SM9913	234831	ASM18406v1	GCF_000184065.1	RefSeq	NCBI Prokaryotic Genome Annotation Pipeline (PGAP)	Complete Genome	3332787	4037671	2010-12-14	3662	PRJNA39311	SAMN02603856
Marinomonas mediterranea MMB-1	strain: MMB-1	717774	ASM19286v1	GCF_000192865.1	RefSeq	NCBI Prokaryotic Genome Annotation Pipeline (PGAP)	Complete Genome	4684316	4684316	2011-03-22	4299	PRJNA51765	SAMN00713593
Anaerolinea thermophila UNI-1	strain: UNI-1	926569	ASM19967v1	GCF_000199675.1	RefSeq	NCBI Prokaryotic Genome Annotation Pipeline (PGAP)	Complete Genome	3532378	3532378	2011-01-24	3203	PRJNA60099	SAMD00061114
Pseudoalteromonas distincta	strain: ANT/505	77608	ASM21265v3	GCF_000212655.2	RefSeq	NCBI Prokaryotic Genome Annotation Pipeline (PGAP)	Contig	58827	4494710	2015-03-26	4137	PRJNA46103	SAMN02469823
Alteromonas naphthalenivorans	strain: SN2	715451	ASM21365v1	GCF_000213655.1	RefSeq	NCBI Prokaryotic Genome Annotation Pipeline (PGAP)	Complete Genome	4972148	4972148	2011-05-13	4368	PRJNA59947	SAMN02603134
Marinomonas posidonica IVIA-Po-181	strain: IVIA-Po-181	491952	ASM21421v1	GCF_000214215.1	RefSeq	NCBI Prokaryotic Genome Annotation Pipeline (PGAP)	Complete Genome	3899940	3899940	2011-05-20	3612	PRJNA52545	SAMN00713622
Aquimarina agarivorans	strain: HQM9	980584	ASM21848v2	GCF_000218485.1	RefSeq	NCBI Prokaryotic Genome Annotation Pipeline (PGAP)	Contig	57084	4073879	2011-06-14	3530	PRJNA67451	SAMN02470930
Microbulbifer agarilyticus S89	strain: S89	1042377	ASM22050v2	GCF_000220505.1	RefSeq	NCBI Prokaryotic Genome Annotation Pipeline (PGAP)	Contig	128928	3862761	2011-07-12	3241	PRJNA67843	SAMN02470156
Fischerella thermalis JSC-11	strain: JSC-11	741277	ASM23136v1	GCF_000231365.1	RefSeq	NCBI Prokaryotic Genome Annotation Pipeline (PGAP)	Contig	392142	5380000	2011-10-21	4651	PRJNA61093	SAMN02256526
Pseudoalteromonas spongiae UST010723-006	strain: UST010723-006	1117319	ASM23825v4	GCF_000238255.3	RefSeq	NCBI Prokaryotic Genome Annotation Pipeline (PGAP)	Complete Genome	3154175	4752413	2017-09-18	4302	PRJNA77687	SAMN02470926
Pseudoalteromonas undina	strain: DSM 6065	43660	Pund_v2.0	GCF_000238275.3	RefSeq	NCBI Prokaryotic Genome Annotation Pipeline (PGAP)	Chromosome	2487699	4027610	2020-10-02	3674	PRJNA77689	SAMN03380231
Pseudoalteromonas rubra	strain: DSM 6842	43658	ASM23829v4	GCF_000238295.3	RefSeq	NCBI Prokaryotic Genome Annotation Pipeline (PGAP)	Chromosome	574146	6143755	2020-10-02	5269	PRJNA77685	SAMN03380246
Pseudoalteromonas piscicida	strain: JCM 20779	43662	ASM23831v4	GCF_000238315.3	RefSeq	NCBI Prokaryotic Genome Annotation Pipeline (PGAP)	Chromosome	4253375	5488279	2017-09-18	4924	PRJNA77683	SAMN02470929
Pseudoalteromonas marina	strain: DSM 17587	267375	ASM23833v4	GCF_000238335.3	RefSeq	NCBI Prokaryotic Genome Annotation Pipeline (PGAP)	Chromosome	728006	4190548	2020-10-02	3824	PRJNA77681	SAMN03380241
Pseudoalteromonas haloplanktis ATCC 14393	strain: ATCC 14393	1117315	Phal_1.0	GCF_000238355.1	RefSeq	NCBI Prokaryotic Genome Annotation Pipeline (PGAP)	Contig	351655	5021465	2011-12-15	4424	PRJNA77679	SAMN02470924
Pseudoalteromonas citrea	strain: DSM 8771	43655	ASM23837v4	GCF_000238375.3	RefSeq	NCBI Prokaryotic Genome Annotation Pipeline (PGAP)	Contig	732536	5434598	2020-10-02	4610	PRJNA77675	SAMN03380236
Pseudoalteromonas arctica A 37-1-2	strain: A 37-1-2	1117313	ASM23839v4	GCF_000238395.3	RefSeq	NCBI Prokaryotic Genome Annotation Pipeline (PGAP)	Complete Genome	3840834	4721971	2017-09-18	4268	PRJNA77673	SAMN02470925
Pseudoalteromonas sp. BSi20429	strain: BSi20429	1097676	PspBSi20429_1.0	GCF_000238895.1	RefSeq	NCBI Prokaryotic Genome Annotation Pipeline (PGAP)	Contig	87931	4495777	2011-11-25	4022	PRJDA74507	SAMD00036591
Maylandia zebra	ecotype: Mazinzi reef, isolate: #2_Kocher and #3_Kocher, sex: pooled male and female	106582	M_zebra_UMD2a	GCF_000238955.4	RefSeq	NCBI Annotation Release 104	Chromosome	1407748	957468680	2018-04-10	32471	PRJNA60369	SAMN03892560
Pseudoalteromonas sp. BSi20652	strain: BSi20652	388384	PspBSi20652_1.0	GCF_000239855.1	RefSeq	NCBI Prokaryotic Genome Annotation Pipeline (PGAP)	Contig	34983	4253936	2011-12-19	3959	PRJDA74291	SAMD00036589
Pseudoalteromonas sp. BSi20311	strain: BSi20311	383911	PspBSi20311_1.0	GCF_000239875.1	RefSeq	NCBI Prokaryotic Genome Annotation Pipeline (PGAP)	Contig	49780	3979836	2011-11-23	3726	PRJDA74505	SAMD00036590
Pseudoalteromonas sp. BSi20439	strain: BSi20439	420915	PspBSi20439_1.0	GCF_000241165.1	RefSeq	NCBI Prokaryotic Genome Annotation Pipeline (PGAP)	Contig	43165	3882800	2011-11-25	3604	PRJDA74509	SAMD00036592
Pseudoalteromonas sp. BSi20495	strain: BSi20495	386429	PspBSi20495_1.0	GCF_000241185.1	RefSeq	NCBI Prokaryotic Genome Annotation Pipeline (PGAP)	Contig	58406	4826524	2011-11-25	4297	PRJDA74515	SAMD00036594
Pseudoalteromonas sp. BSi20480	strain: BSi20480	386428	PspBSi20480_1.0	GCF_000241365.1	RefSeq	NCBI Prokaryotic Genome Annotation Pipeline (PGAP)	Contig	48010	4149214	2011-11-25	3828	PRJDA74513	SAMD00036593
Aquimarina agarilytica ZC1	strain: ZC1	620914	ASM25545v1	GCF_000255455.1	RefSeq	NCBI Prokaryotic Genome Annotation Pipeline (PGAP)	Scaffold	58291	4257070	2012-03-21	3549	PRJNA73229	SAMN02470972
Pseudoalteromonas flavipulchra JG1	strain: JG1	1165091	ASM25911v1	GCF_000259115.1	RefSeq	NCBI Prokaryotic Genome Annotation Pipeline (PGAP)	Scaffold	107608	5503991	2012-06-11	4880	PRJNA104943	SAMN02470762
Pseudoalteromonas sp. PAMC 22718	strain: PAMC 22718	1175295	PAMC22718V0	GCF_000263075.1	RefSeq	NCBI Prokaryotic Genome Annotation Pipeline (PGAP)	Contig	127821	4184624	2012-05-16	3855	PRJNA159457	SAMN02470171
Pseudoalteromonas sp. NJ631	strain: NJ631	493915	ASM27664v1	GCF_000276645.1	RefSeq	NCBI Prokaryotic Genome Annotation Pipeline (PGAP)	Contig	315122	5349905	2012-07-09	4658	PRJNA168459	SAMN02470699
Alcanivorax pacificus W11-5	strain: W11-5	391936	ASM29933v2	GCF_000299335.2	RefSeq	NCBI Prokaryotic Genome Annotation Pipeline (PGAP)	Complete Genome	4168427	4168427	2015-01-09	3785	PRJNA88101	SAMN02471159
Alteromonas macleodii str. 'English Channel 673'	strain: English Channel 673	1004788	ASM29995v1	GCF_000299955.1	RefSeq	NCBI Prokaryotic Genome Annotation Pipeline (PGAP)	Complete Genome	4601785	4601785	2012-09-28	3974	PRJNA65407	SAMN02604121
Alteromonas macleodii str. 'Black Sea 11'	strain: Black Sea 11	1004785	ASM29999v1	GCF_000299995.1	RefSeq	NCBI Prokaryotic Genome Annotation Pipeline (PGAP)	Complete Genome	4480507	4480507	2012-09-28	3865	PRJNA65401	SAMN02604118
Alcanivorax dieselolei B5	strain: B5	930169	ASM30000v1	GCF_000300005.1	RefSeq	NCBI Prokaryotic Genome Annotation Pipeline (PGAP)	Complete Genome	4928223	4928223	2012-09-28	4468	PRJNA60443	SAMN02603961
Alteromonas macleodii str. 'Balearic Sea AD45'	strain: Balearic Sea AD45	1004787	ASM30017v1	GCF_000300175.1	RefSeq	NCBI Prokaryotic Genome Annotation Pipeline (PGAP)	Complete Genome	4629479	4674885	2012-09-28	4035	PRJNA65405	SAMN02604120
Alcanivorax hongdengensis A-11-3	strain: A-11-3	1177179	ASM30099v1	GCF_000300995.1	RefSeq	NCBI Prokaryotic Genome Annotation Pipeline (PGAP)	Contig	107364	3664876	2012-10-02	3498	PRJNA161091	SAMN02471206
Alteromonas mediterranea DE1	strain: AltDE1	1004786	ASM31008v1	GCF_000310085.1	RefSeq	NCBI Prokaryotic Genome Annotation Pipeline (PGAP)	Complete Genome	4643844	4947126	2012-11-06	4378	PRJNA65403	SAMN02604119
Pseudoalteromonas sp. Bsw20308	strain: BSW20308	283699	ASM31010v2	GCF_000310105.2	RefSeq	NCBI Prokaryotic Genome Annotation Pipeline (PGAP)	Complete Genome	3924123	4830226	2015-11-30	4220	PRJNA177043	SAMN02470817
Fischerella sp. PCC 9339	strain: PCC 9339	1174528	ASM31558v1	GCF_000315585.1	RefSeq	NCBI Prokaryotic Genome Annotation Pipeline (PGAP)	Scaffold	244492	8008257	2012-11-30	6723	PRJNA159505	SAMN02261257
Leptolyngbya sp. PCC 7375	strain: PCC 7375	102129	ASM31611v1	GCF_000316115.1	RefSeq	NCBI Prokaryotic Genome Annotation Pipeline (PGAP)	Scaffold	5859380	9422968	2012-12-03	8325	PRJNA43137	SAMN02256520
Leptolyngbya sp. PCC 7376		111781	ASM31660v1	GCF_000316605.1	RefSeq	NCBI Prokaryotic Genome Annotation Pipeline (PGAP)	Complete Genome	5125950	5125950	2012-12-04	4746	PRJNA43487	SAMN02232033
Nostoc sp. PCC 7107	strain: PCC 7107	317936	ASM31662v1	GCF_000316625.1	RefSeq	NCBI Prokaryotic Genome Annotation Pipeline (PGAP)	Complete Genome	6329823	6329823	2012-12-04	5468	PRJNA158705	SAMN02261332
Nostoc sp. PCC 7524	strain: PCC 7524	28072	ASM31664v1	GCF_000316645.1	RefSeq	NCBI Prokaryotic Genome Annotation Pipeline (PGAP)	Complete Genome	6635030	6718869	2012-12-04	5647	PRJNA158707	SAMN02261333
Pleurocapsa sp. PCC 7327	strain: PCC 7327	118163	ASM31702v1	GCF_000317025.1	RefSeq	NCBI Prokaryotic Genome Annotation Pipeline (PGAP)	Complete Genome	4986817	4986817	2012-12-05	4596	PRJNA158829	SAMN02261346
Fischerella muscicola PCC 7414	strain: PCC 7414	306281	FisPCC7414_1.0	GCF_000317205.1	RefSeq	NCBI Prokaryotic Genome Annotation Pipeline (PGAP)	Contig	57778	6902954	2012-12-05	6143	PRJNA104967	SAMN02469884
Fischerella thermalis PCC 7521	strain: PCC 7521	98439	FisPCC7521_1.0	GCF_000317225.1	RefSeq	NCBI Prokaryotic Genome Annotation Pipeline (PGAP)	Contig	98340	5438272	2012-12-05	4669	PRJNA104969	SAMN02469885
Fischerella muscicola SAG 1427-1 = PCC 73103	strain: SAG 1427-1 = PCC 73103	372781	FisPCC73103_1.0	GCF_000317245.1	RefSeq	NCBI Prokaryotic Genome Annotation Pipeline (PGAP)	Contig	48519	7360256	2012-12-05	6463	PRJNA104965	SAMN02469881
Stanieria cyanosphaera PCC 7437	strain: PCC 7437	111780	ASM31757v1	GCF_000317575.1	RefSeq	NCBI Prokaryotic Genome Annotation Pipeline (PGAP)	Complete Genome	5041209	5544990	2012-12-06	5011	PRJNA158877	SAMN02261352
Xenococcus sp. PCC 7305	strain: PCC 7305	102125	ASM33205v1	GCF_000332055.1	RefSeq	NCBI Prokaryotic Genome Annotation Pipeline (PGAP)	Contig	38512	5929641	2013-01-17	5328	PRJNA159499	SAMN02261354
Leptolyngbya sp. PCC 6406	strain: PCC 6406	1173264	ASM33209v2	GCF_000332095.2	RefSeq	NCBI Prokaryotic Genome Annotation Pipeline (PGAP)	Scaffold	146180	5776957	2014-01-15	5145	PRJNA159511	SAMN02261357
Pleurocapsa sp. PCC 7319	strain: PCC 7319	118161	ASM33219v1	GCF_000332195.1	RefSeq	NCBI Prokaryotic Genome Annotation Pipeline (PGAP)	Scaffold	1175801	7386997	2013-01-22	6616	PRJNA158813	SAMN02261343
Pseudoalteromonas ruthenica CP76	strain: CP76	1216007	PseRuthe1.0	GCF_000336495.1	RefSeq	NCBI Prokaryotic Genome Annotation Pipeline (PGAP)	Contig	66199	4008085	2013-02-04	3757	PRJNA171496	SAMN02471938
Nodularia spumigena CCY9414	strain: CCY9414	313624	ASM34056v3	GCF_000340565.2	RefSeq	NCBI Prokaryotic Genome Annotation Pipeline (PGAP)	Chromosome	184511	5462271	2014-04-03	4805	PRJNA185469	SAMN01915661
Leptolyngbya boryana PCC 6306	strain: PCC 6306	272134	ASM35328v1	GCF_000353285.1	RefSeq	NCBI Prokaryotic Genome Annotation Pipeline (PGAP)	Scaffold	6236579	7262454	2013-04-06	6850	PRJNA158729	SAMN02261250
Pseudoalteromonas agarivorans S816	strain: S816	1307437	S816-1_1.0	GCF_000363985.1	RefSeq	NCBI Prokaryotic Genome Annotation Pipeline (PGAP)	Contig	88022	4424254	2013-04-11	4101	PRJNA193579	SAMN02471034
Hahella ganghwensis DSM 17046	strain: DSM 17046	1121935	ASM37678v1	GCF_000376785.1	RefSeq	NCBI Prokaryotic Genome Annotation Pipeline (PGAP)	Contig	94036	6564965	2013-04-22	6087	PRJNA182405	SAMN02440417
Microbulbifer variabilis ATCC 700307	strain: ATCC 700307	1279017	ASM38056v1	GCF_000380565.1	RefSeq	NCBI Prokaryotic Genome Annotation Pipeline (PGAP)	Contig	507753	4835674	2013-04-23	4303	PRJNA185297	SAMN02441043
Pseudoalteromonas piscicida ATCC 15057	strain: ATCC 15057	1279016	ASM38200v1	GCF_000382005.1	RefSeq	NCBI Prokaryotic Genome Annotation Pipeline (PGAP)	Scaffold	129675	5277109	2013-04-24	4698	PRJNA185296	SAMN02440494
Winogradskyella psychrotolerans RS-3	strain: RS-3	641526	WiPs1.0	GCF_000427335.1	RefSeq	NCBI Prokaryotic Genome Annotation Pipeline (PGAP)	Contig	138300	4337031	2013-07-15	3947	PRJNA208002	SAMN02470013
Aquimarina latercula DSM 2041	strain: DSM 2041	1121006	ASM43064v1	GCF_000430645.1	RefSeq	NCBI Prokaryotic Genome Annotation Pipeline (PGAP)	Scaffold	430189	6245252	2013-07-16	5529	PRJNA188819	SAMN02440808
Aquimarina muelleri DSM 19832	strain: DSM 19832	1121007	ASM43066v1	GCF_000430665.1	RefSeq	NCBI Prokaryotic Genome Annotation Pipeline (PGAP)	Scaffold	110620	4903219	2013-07-16	4105	PRJNA188820	SAMN02441476
Alteromonas mediterranea MED64	strain: MED64	1300254	ASM43949v1	GCF_000439495.1	RefSeq	NCBI Prokaryotic Genome Annotation Pipeline (PGAP)	Complete Genome	4397537	4397537	2013-07-08	3882	PRJNA191599	SAMN02604122
Alteromonas mediterranea U4	strain: Ionian Sea U4	1300255	ASM43951v1	GCF_000439515.1	RefSeq	NCBI Prokaryotic Genome Annotation Pipeline (PGAP)	Chromosome	4271842	4624578	2013-07-08	4120	PRJNA192190	SAMN02604123
Alteromonas mediterranea U7	strain: U7	1300256	ASM43953v1	GCF_000439535.1	RefSeq	NCBI Prokaryotic Genome Annotation Pipeline (PGAP)	Complete Genome	4442936	4442936	2013-07-08	3911	PRJNA192694	SAMN02604128
Alteromonas mediterranea UM7	strain: UM7	1300258	ASM43957v1	GCF_000439575.1	RefSeq	NCBI Prokaryotic Genome Annotation Pipeline (PGAP)	Complete Genome	4628378	4931660	2013-07-08	4365	PRJNA192231	SAMN02604126
Alteromonas mediterranea UM4b	strain: UM4b	1300259	ASM43959v1	GCF_000439595.1	RefSeq	NCBI Prokaryotic Genome Annotation Pipeline (PGAP)	Complete Genome	4438767	4438767	2013-07-08	3923	PRJNA192232	SAMN02604127
Fischerella sp. PCC 9431	strain: PCC 9431	1173023	ASM44729v1	GCF_000447295.1	RefSeq	NCBI Prokaryotic Genome Annotation Pipeline (PGAP)	Scaffold	486718	7167426	2013-08-15	6123	PRJNA158821	SAMN02441755
Alcanivorax sp. PN-3	strain: PN-3	1397526	De Novo assembly	GCF_000475175.1	RefSeq	NCBI Prokaryotic Genome Annotation Pipeline (PGAP)	Contig	125004	4697326	2013-10-21	4351	PRJNA217943	SAMN02345633
Alcanivorax sp. P2S70	strain: P2S70	1397527	De Novo assembly	GCF_000475295.1	RefSeq	NCBI Prokaryotic Genome Annotation Pipeline (PGAP)	Contig	181484	3636972	2013-10-21	3344	PRJNA217943	SAMN02345635
Leptolyngbya sp. Heron Island J	strain: Heron Island J	1385935	LepHIscaffolds	GCF_000482245.1	RefSeq	NCBI Prokaryotic Genome Annotation Pipeline (PGAP)	Contig	103122	8064168	2013-10-25	7103	PRJNA215004	SAMN02469314
Pseudoalteromonas luteoviolacea 2ta16	strain: 2ta16	1353533	Pl_2TA16.110909	GCF_000495575.1	RefSeq	NCBI Prokaryotic Genome Annotation Pipeline (PGAP)	Contig	173678	6364400	2013-11-05	5307	PRJNA210324	SAMN02232142
Pseudoalteromonas sp. S8-8	strain: S8-8	1333520	s8-8	GCF_000497875.1	RefSeq	NCBI Prokaryotic Genome Annotation Pipeline (PGAP)	Scaffold	109764	4911233	2013-11-20	4453	PRJNA202438	SAMN02471754
Pseudoalteromonas sp. S8-38	strain: S8-38	1333519	s8-38	GCF_000497895.1	RefSeq	NCBI Prokaryotic Genome Annotation Pipeline (PGAP)	Contig	111315	4983984	2013-11-20	4512	PRJNA202437	SAMN02471753
Pseudoalteromonas sp. TB13	strain: TB13	1938599	TB13	GCF_000497915.1	RefSeq	NCBI Prokaryotic Genome Annotation Pipeline (PGAP)	Scaffold	36940	4734094	2013-11-20	4304	PRJNA202427	SAMN02260219
Pseudoalteromonas sp. AC163	strain: AC163	1055790	AC163	GCF_000497935.1	RefSeq	NCBI Prokaryotic Genome Annotation Pipeline (PGAP)	Contig	16522	4779003	2013-11-20	4659	PRJNA202431	SAMN02260217
Pseudoalteromonas sp. TAE56	strain: TAE56	1938596	TAE56	GCF_000497955.1	RefSeq	NCBI Prokaryotic Genome Annotation Pipeline (PGAP)	Scaffold	70318	4600700	2013-11-20	4255	PRJNA202435	SAMN02260210
Pseudoalteromonas sp. TB41	strain: TB41	985149	TB41	GCF_000497975.1	RefSeq	NCBI Prokaryotic Genome Annotation Pipeline (PGAP)	Scaffold	83759	4632606	2013-11-20	4255	PRJNA202402	SAMN02260220
Pseudoalteromonas sp. TB25	strain: TB25	985258	TB25	GCF_000497995.1	RefSeq	NCBI Prokaryotic Genome Annotation Pipeline (PGAP)	Scaffold	20032	4648658	2013-11-20	4448	PRJNA202428	SAMN02260213
Pseudoalteromonas sp. TAE79	strain: TAE79	1938597	TAE79	GCF_000498015.1	RefSeq	NCBI Prokaryotic Genome Annotation Pipeline (PGAP)	Scaffold	34972	5045088	2013-11-20	4871	PRJNA202434	SAMN02260209
Pseudoalteromonas sp. TAE80	strain: TAE80	1938598	TAE80	GCF_000498035.1	RefSeq	NCBI Prokaryotic Genome Annotation Pipeline (PGAP)	Scaffold	27234	4971170	2013-11-20	4871	PRJNA202436	SAMN02260212
Pseudoalteromonas sp. TB51	strain: TB51	1055803	TB51	GCF_000498055.1	RefSeq	NCBI Prokaryotic Genome Annotation Pipeline (PGAP)	Scaffold	22591	4633324	2013-11-20	4450	PRJNA202423	SAMN02260216
Pseudoalteromonas sp. TAB23	strain: TAB23	1938595	TAB23	GCF_000498075.1	RefSeq	NCBI Prokaryotic Genome Annotation Pipeline (PGAP)	Scaffold	30855	5139089	2013-11-20	4876	PRJNA202433	SAMN02260211
Pseudoalteromonas sp. TB64	strain: TB64	1938600	TB64	GCF_000498095.1	RefSeq	NCBI Prokaryotic Genome Annotation Pipeline (PGAP)	Scaffold	32716	4843680	2013-11-20	4536	PRJNA202416	SAMN02260218
Marinomonas profundimaris	strain: D104	1208321	SOAPdenovo for version v2.01 of the Marinomonas sp. D104 genome	GCF_000508165.1	RefSeq	NCBI Prokaryotic Genome Annotation Pipeline (PGAP)	Contig	207434	3833369	2013-12-16	3612	PRJNA170395	SAMN02471158
Pseudoalteromonas agarivorans	strain: NW 4327	176102	PseNW1.0	GCF_000508785.1	RefSeq	NCBI Prokaryotic Genome Annotation Pipeline (PGAP)	Contig	173396	4482415	2013-12-17	4107	PRJNA230030	SAMN02422963
Fischerella sp. PCC 9605	strain: PCC 9605	1173024	ASM51710v1	GCF_000517105.1	RefSeq	NCBI Prokaryotic Genome Annotation Pipeline (PGAP)	Scaffold	606401	8079181	2014-01-08	7112	PRJNA158819	SAMN02597161
Alcanivorax sp. 43B_GOM-46m	strain: 43B_GOM-46m	1380387	ASM51838v1	GCF_000518385.1	RefSeq	NCBI Prokaryotic Genome Annotation Pipeline (PGAP)	Scaffold	342791	4743861	2014-01-13	4391	PRJNA213775	SAMN02584985
Pseudoalteromonas sp. 23_GOM-1509m	strain: 23_GOM-1509m	1380373	ASM51842v1	GCF_000518425.1	RefSeq	NCBI Prokaryotic Genome Annotation Pipeline (PGAP)	Scaffold	248996	4067239	2014-01-13	3680	PRJNA213761	SAMN02584983
Aquimarina pacifica	strain: SW150	1296415	of Aquimarina pacifica	GCF_000520955.1	RefSeq	NCBI Prokaryotic Genome Annotation Pipeline (PGAP)	Contig	134809	5262767	2014-01-16	4330	PRJNA232735	SAMN02597432
Aquimarina megaterium XH134	strain: XH134	1296416	of Aquimarina megaterium	GCF_000520975.1	RefSeq	NCBI Prokaryotic Genome Annotation Pipeline (PGAP)	Contig	171549	6206385	2014-01-16	5434	PRJNA232805	SAMN02597431
Aquimarina macrocephali JAMB N27	strain: JAMB N27	1443665	of Aquimarina macrocephali	GCF_000520995.1	RefSeq	NCBI Prokaryotic Genome Annotation Pipeline (PGAP)	Contig	160373	6056208	2014-01-16	5391	PRJNA232806	SAMN02597430
Marinomonas ushuaiensis DSM 15871	strain: DSM 15871	1122207	SOAPdenovo v1.05	GCF_000521805.1	RefSeq	NCBI Prokaryotic Genome Annotation Pipeline (PGAP)	Contig	205043	3342098	2014-01-22	3141	PRJNA235145	SAMN02597439
Gemmatirosa kalamazoonesis	strain: KBS708	861299	ASM52298v1	GCF_000522985.1	RefSeq	NCBI Prokaryotic Genome Annotation Pipeline (PGAP)	Complete Genome	5311527	7479215	2014-01-22	6428	PRJNA194094	SAMN02641636
Alcanivorax sp. 97CO-5	strain: 97CO-5	1435973	97_5 for version 1 of the Alcanivorax sp. 97CO-5 genome	GCF_000524665.1	RefSeq	NCBI Prokaryotic Genome Annotation Pipeline (PGAP)	Scaffold	239480	3251563	2014-01-30	2980	PRJNA231302	SAMN02641499
Pseudoalteromonas sp. SCSIO_11900	strain: SCSIO_11900	1461766	SOAPdenovo2.04	GCF_000576475.1	RefSeq	NCBI Prokaryotic Genome Annotation Pipeline (PGAP)	Scaffold	291427	3728429	2014-02-21	3436	PRJNA238177	SAMN02641977
Pseudoalteromonas lipolytica SCSIO 04301	strain: SCSIO 04301	1452721	SOAPdenovo2.04	GCF_000576675.1	RefSeq	NCBI Prokaryotic Genome Annotation Pipeline (PGAP)	Scaffold	786931	4733933	2014-02-27	4220	PRJNA236080	SAMN02639474
Pseudoalteromonas sp. 6BO_GOM-1096m	strain: 6BO_GOM-1096m	1380359	ASM62074v1	GCF_000620745.1	RefSeq	NCBI Prokaryotic Genome Annotation Pipeline (PGAP)	Scaffold	288705	4065653	2014-04-08	3678	PRJNA213796	SAMN02743961
Aquimarina atlantica	strain: 22II-S11-z7	1317122	SOAPdenovo v1.05	GCF_000626715.1	RefSeq	NCBI Prokaryotic Genome Annotation Pipeline (PGAP)	Contig	516440	5687995	2014-04-11	4972	PRJNA196739	SAMN02951911
Pseudoalteromonas sp. S3431	strain: S3431	579537	Pgalathea	GCF_000690035.1	RefSeq	NCBI Prokaryotic Genome Annotation Pipeline (PGAP)	Contig	61842	4204649	2014-05-12	3723	PRJNA242743	SAMN02708826
Pseudoalteromonas fuliginea	strain: KMM 216	1872678	Afuliginea	GCF_000690055.1	RefSeq	NCBI Prokaryotic Genome Annotation Pipeline (PGAP)	Contig	65638	4766895	2014-05-12	4289	PRJNA242743	SAMN02708809
Gemmatimonas phototrophica	strain: AP64	1379270	ASM69509v2	GCF_000695095.2	RefSeq	NCBI Prokaryotic Genome Annotation Pipeline (PGAP)	Complete Genome	4716552	4716552	2016-04-06	3969	PRJNA213561	SAMN02296694
Microbulbifer sp. HZ11	strain: HZ11	1453501	unknown	GCF_000708675.1	RefSeq	NCBI Prokaryotic Genome Annotation Pipeline (PGAP)	Contig	1846736	4222554	2014-06-16	3505	PRJNA236345	SAMN02641169
Pseudoalteromonas sp. '520P1 No. 412'	strain: 520P1 No. 412	304208	ASM72456v2	GCF_000724565.2	RefSeq	NCBI Prokaryotic Genome Annotation Pipeline (PGAP)	Scaffold	64262	5257747	2014-07-05	4868	PRJDB1722	SAMD00018367
Alteromonas australica	strain: H 17	589873	ASM73038v1	GCF_000730385.1	RefSeq	NCBI Prokaryotic Genome Annotation Pipeline (PGAP)	Complete Genome	4308833	4308833	2014-07-17	3761	PRJNA246143	SAMN02743545
Pseudoalteromonas sp. A2	strain: A2	1523412	ASM73893v1	GCF_000738935.1	RefSeq	NCBI Prokaryotic Genome Annotation Pipeline (PGAP)	Contig	214730	4176632	2014-08-11	3893	PRJNA255541	SAMN02925395
Alteromonas sp. LOR	strain: LOR	1537994	ASM75386v1	GCF_000753865.1	RefSeq	NCBI Prokaryotic Genome Annotation Pipeline (PGAP)	Scaffold	206011	4409819	2014-09-10	3800	PRJNA258506	SAMN02999425
Alteromonas sp. LTR	strain: LTR	1538096	ASM75391v1	GCF_000753915.1	RefSeq	NCBI Prokaryotic Genome Annotation Pipeline (PGAP)	Scaffold	205657	4410310	2014-09-10	3804	PRJNA258506	SAMN02999436
Myxosarcina sp. GI1	strain: GI1	1541065	ASM75630v1	GCF_000756305.1	RefSeq	NCBI Prokaryotic Genome Annotation Pipeline (PGAP)	Contig	195043	7069859	2014-09-19	6514	PRJNA259928	SAMN03020304
Alcanivorax jadensis T9	strain: T9	1177181	ASM75665v1	GCF_000756655.1	RefSeq	NCBI Prokaryotic Genome Annotation Pipeline (PGAP)	Contig	244829	3629371	2014-09-23	3327	PRJNA161113	SAMN03076214
Alcanivorax nanhaiticus	strain: 19-m-6	1177154	ASM75666v1	GCF_000756665.1	RefSeq	NCBI Prokaryotic Genome Annotation Pipeline (PGAP)	Contig	276801	4132804	2014-09-23	3806	PRJNA161035	SAMN03076215
Leptolyngbya sp. KIOST-1	strain: KIOST-1	1229172	ASM76338v1	GCF_000763385.1	RefSeq	NCBI Prokaryotic Genome Annotation Pipeline (PGAP)	Contig	3842158	6320123	2014-10-03	5819	PRJNA257685	SAMN02953965
Pseudoalteromonas sp. ND6B	strain: ND6B	1535421	ASM76421v1	GCF_000764215.1	RefSeq	NCBI Prokaryotic Genome Annotation Pipeline (PGAP)	Contig	136207	4236442	2014-10-06	3874	PRJNA258174	SAMN02989440
Pseudoalteromonas piratica	strain: OCN003	1348114	ASM78839v1	GCF_000788395.1	RefSeq	NCBI Prokaryotic Genome Annotation Pipeline (PGAP)	Complete Genome	3197498	4815987	2014-12-03	4419	PRJNA266250	SAMN03160553
Alteromonas marina	strain: AD001	203795	ASM80857v1	GCF_000808575.1	RefSeq	NCBI Prokaryotic Genome Annotation Pipeline (PGAP)	Contig	198531	4314556	2014-12-29	3745	PRJNA269560	SAMN03254451
Alteromonas macleodii	strain: AD006	28108	ASM80859v1	GCF_000808595.1	RefSeq	NCBI Prokaryotic Genome Annotation Pipeline (PGAP)	Contig	250607	4623014	2014-12-29	3973	PRJNA269560	SAMN03254452
Alteromonas macleodii	strain: AD037	28108	ASM80863v1	GCF_000808635.1	RefSeq	NCBI Prokaryotic Genome Annotation Pipeline (PGAP)	Contig	248932	4617902	2014-12-29	4005	PRJNA269560	SAMN03254453
Pseudoalteromonas sp. ECSMB14103	strain: ECSMB14103	1580062	ASM81306v1	GCF_000813065.1	RefSeq	NCBI Prokaryotic Genome Annotation Pipeline (PGAP)	Contig	413937	4107405	2015-01-02	3823	PRJNA269322	SAMN03253078
Pseudoalteromonas distincta	strain: ATCC 700518	77608	ASM81467v1	GCF_000814675.1	RefSeq	NCBI Prokaryotic Genome Annotation Pipeline (PGAP)	Scaffold	231890	4532748	2015-01-05	4102	PRJNA268458	SAMN03220273
Pseudoalteromonas luteoviolacea	strain: HI1	43657	ASM81476v1	GCF_000814765.1	RefSeq	NCBI Prokaryotic Genome Annotation Pipeline (PGAP)	Scaffold	704315	6070357	2015-01-05	5224	PRJNA257109	SAMN02947394
Winogradskyella sp. PG-2	strain: PG-2	754409	ASM82871v1	GCF_000828715.1	RefSeq	NCBI Prokaryotic Genome Annotation Pipeline (PGAP)	Complete Genome	3811479	3811479	2014-05-07	3475	PRJDB1597	SAMD00000346
Alteromonas australica	strain: DE170	589873	ASM93452v1	GCF_000934525.1	RefSeq	NCBI Prokaryotic Genome Annotation Pipeline (PGAP)	Complete Genome	4457472	4457472	2015-02-25	4054	PRJNA246140	SAMN02743544
Ferrimicrobium acidiphilum DSM 19497	strain: T23	1121877	FAP1	GCF_000949255.1	RefSeq	NCBI Prokaryotic Genome Annotation Pipeline (PGAP)	Contig	75914	3088654	2015-03-06	2843	PRJNA273882	SAMN03299411
Acidithrix ferrooxidans	strain: Py-F3	1280514	ASM94929v1	GCF_000949295.1	RefSeq	NCBI Prokaryotic Genome Annotation Pipeline (PGAP)	Contig	39355	4019867	2015-03-06	3489	PRJNA273917	SAMN03301760
Pseudoalteromonas piscicida	strain: S2040	43662	S2040	GCF_000967555.1	RefSeq	NCBI Prokaryotic Genome Annotation Pipeline (PGAP)	Contig	112197	5000207	2015-04-01	4334	PRJNA242743	SAMN03323931
Pseudoalteromonas piscicida	strain: S2724	43662	S2724	GCF_000967575.1	RefSeq	NCBI Prokaryotic Genome Annotation Pipeline (PGAP)	Contig	50806	5203361	2015-04-01	4575	PRJNA242743	SAMN03323934
Pseudoalteromonas ruthenica	strain: S3258	151081	S3258	GCF_000967585.1	RefSeq	NCBI Prokaryotic Genome Annotation Pipeline (PGAP)	Contig	270664	4066398	2015-04-01	3755	PRJNA242743	SAMN03323938
Pseudoalteromonas ruthenica	strain: S3137	151081	S3137	GCF_000967625.1	RefSeq	NCBI Prokaryotic Genome Annotation Pipeline (PGAP)	Contig	443129	4066635	2015-04-01	3761	PRJNA242743	SAMN03323942
Pseudoalteromonas rubra	strain: S2471	43658	S2471	GCF_000967655.1	RefSeq	NCBI Prokaryotic Genome Annotation Pipeline (PGAP)	Contig	130408	5760706	2015-04-01	4868	PRJNA242743	SAMN03323945
Marinomonas sp. S3726	strain: S3726	579484	S3726	GCF_000967665.1	RefSeq	NCBI Prokaryotic Genome Annotation Pipeline (PGAP)	Contig	179210	5412179	2015-04-01	5049	PRJNA242743	SAMN03323953
Pseudoalteromonas fuliginea	strain: S2292	1872678	S2292	GCF_000967705.1	RefSeq	NCBI Prokaryotic Genome Annotation Pipeline (PGAP)	Contig	59763	4733663	2015-04-01	4221	PRJNA242743	SAMN03323956
Pseudoalteromonas luteoviolacea S4054	strain: S4054	1129367	S4054_1.0	GCF_000974945.1	RefSeq	NCBI Prokaryotic Genome Annotation Pipeline (PGAP)	Contig	104112	6059862	2015-04-21	5112	PRJNA213496	SAMN02250941
Alcanivorax sp. NBRC 101098	strain: NBRC 101098	1113728	ASM101050v1	GCF_001010505.1	RefSeq	NCBI Prokaryotic Genome Annotation Pipeline (PGAP)	Complete Genome	3095417	3095417	2014-07-03	2814	PRJDB2892	SAMD00018424
Anaerolinea thermolimosa	strain: IMO-1	229919	ASM105019v2	GCF_001050195.2	RefSeq	NCBI Prokaryotic Genome Annotation Pipeline (PGAP)	Scaffold	109952	4173865	2015-07-04	3730	PRJDB4019	SAMD00034885
Bellilinea caldifistulae	strain: GOMI-1	360411	ASM105021v2	GCF_001050215.2	RefSeq	NCBI Prokaryotic Genome Annotation Pipeline (PGAP)	Scaffold	152129	3698317	2015-07-04	3427	PRJDB4020	SAMD00034886
Longilinea arvoryzae	strain: KOME-1	360412	ASM105023v2	GCF_001050235.1	RefSeq	NCBI Prokaryotic Genome Annotation Pipeline (PGAP)	Scaffold	382642	4438311	2015-07-24	3940	PRJDB4023	SAMD00034889
Levilinea saccharolytica	strain: KIBI-1	229921	ASM105025v2	GCF_001050255.2	RefSeq	NCBI Prokaryotic Genome Annotation Pipeline (PGAP)	Scaffold	39043	4217183	2015-07-04	3698	PRJDB4022	SAMD00034888
Leptolinea tardivitalis	strain: YMTK-2	229920	ASM105027v1	GCF_001050275.1	RefSeq	NCBI Prokaryotic Genome Annotation Pipeline (PGAP)	Contig	474052	3687036	2015-07-04	3352	PRJDB4021	SAMD00034887
Alteromonas macleodii	strain: MIT1002	28108	ASM107769v1	GCF_001077695.1	RefSeq	NCBI Prokaryotic Genome Annotation Pipeline (PGAP)	Contig	79162	4667157	2015-07-14	4144	PRJNA273644	SAMN03295007
Flexilinea flocculi	strain: TC1	1678840	ASM119279v1	GCF_001192795.1	RefSeq	NCBI Prokaryotic Genome Annotation Pipeline (PGAP)	Scaffold	478560	3510630	2015-07-31	2778	PRJDB4039	SAMD00034989
Pseudoalteromonas sp. '520P1 No. 423'	strain: 520P1 No. 423	1690037	ASM126998v1	GCF_001269985.1	RefSeq	NCBI Prokaryotic Genome Annotation Pipeline (PGAP)	Contig	4070934	5387613	2015-08-08	4934	PRJDB1722	SAMD00035723
Hapalosiphon sp. MRB220	strain: MRB220	1704290	ASM127539v1	GCF_001275395.1	RefSeq	NCBI Prokaryotic Genome Annotation Pipeline (PGAP)	Scaffold	108475	7429720	2015-08-27	6342	PRJNA293405	SAMN04002543
Pseudoalteromonas sp. R3	strain: R3	1709477	ASM128213v1	GCF_001282135.1	RefSeq	NCBI Prokaryotic Genome Annotation Pipeline (PGAP)	Scaffold	302837	5839682	2015-09-14	4979	PRJNA294510	SAMN04026692
Pseudoalteromonas sp. SW0106-04	strain: SW0106-04	1702169	ASM129380v1	GCF_001293805.1	RefSeq	NCBI Prokaryotic Genome Annotation Pipeline (PGAP)	Contig	219576	4052294	2015-09-01	3745	PRJDB4170	SAMD00039894
Pseudoalteromonas porphyrae	strain: UCD-SED14	187330	ASM129812v1	GCF_001298125.1	RefSeq	NCBI Prokaryotic Genome Annotation Pipeline (PGAP)	Contig	146408	4811718	2015-09-24	4340	PRJNA289619	SAMN03857200
Pseudoalteromonas undina	strain: UCD-SED8	43660	ASM129840v1	GCF_001298405.1	RefSeq	NCBI Prokaryotic Genome Annotation Pipeline (PGAP)	Contig	499738	4016359	2015-09-24	3714	PRJNA293361	SAMN04001718
Pseudoalteromonas porphyrae	strain: UCD-SED9	187330	ASM129841v1	GCF_001298415.1	RefSeq	NCBI Prokaryotic Genome Annotation Pipeline (PGAP)	Contig	173633	4846093	2015-09-24	4349	PRJNA293362	SAMN04001720
Nostoc piscinale CENA21	strain: CENA21	224013	ASM129844v1	GCF_001298445.1	RefSeq	NCBI Prokaryotic Genome Annotation Pipeline (PGAP)	Chromosome	1576034	7094556	2015-09-24	6352	PRJNA288507	SAMN03796038
Levilinea saccharolytica	strain: KIBI-1	229921	ASM130603v1	GCF_001306035.1	RefSeq	NCBI Prokaryotic Genome Annotation Pipeline (PGAP)	Contig	138411	4230078	2015-10-02	3753	PRJNA289680	SAMN03856835
Bellilinea caldifistulae	strain: GOMI-1	360411	ASM130605v1	GCF_001306055.1	RefSeq	NCBI Prokaryotic Genome Annotation Pipeline (PGAP)	Contig	218264	3655684	2015-10-02	3433	PRJNA289119	SAMN03842211
Leptolinea tardivitalis	strain: YMTK-2	229920	ASM130609v1	GCF_001306095.1	RefSeq	NCBI Prokaryotic Genome Annotation Pipeline (PGAP)	Contig	580493	3676575	2015-10-02	3353	PRJNA289671	SAMN03856817
Ornatilinea apprima	strain: P3M-1	1134406	ASM130611v1	GCF_001306115.1	RefSeq	NCBI Prokaryotic Genome Annotation Pipeline (PGAP)	Contig	219703	4338330	2015-10-02	3868	PRJNA289676	SAMN03856825
Thermanaerothrix daxensis	strain: GNS-1	869279	ASM130614v1	GCF_001306145.1	RefSeq	NCBI Prokaryotic Genome Annotation Pipeline (PGAP)	Contig	887442	3012066	2015-10-02	2804	PRJNA271542	SAMN03274859
Pseudoalteromonas sp. UCD-33C	strain: UCD-33C	1716175	Pseudoalteromonas sp. UCD-33C	GCF_001306895.1	RefSeq	NCBI Prokaryotic Genome Annotation Pipeline (PGAP)	Contig	362782	4471752	2015-10-05	4090	PRJNA295757	SAMN04088184
Pseudoalteromonas lipolytica	strain: UCD-48B	570156	ASM130691v1	GCF_001306915.1	RefSeq	NCBI Prokaryotic Genome Annotation Pipeline (PGAP)	Contig	378150	4586948	2015-10-05	4242	PRJNA295758	SAMN04088200
Pseudoalteromonas sp. P1-9	strain: P1-9	1710354	ASM139997v1	GCF_001399975.1	RefSeq	NCBI Prokaryotic Genome Annotation Pipeline (PGAP)	Contig	97278	4808051	2015-10-20	4468	PRJNA294442	SAMN04026656
Pseudoalteromonas sp. P1-8	strain: P1-8	1710353	ASM139998v1	GCF_001399985.1	RefSeq	NCBI Prokaryotic Genome Annotation Pipeline (PGAP)	Scaffold	160607	4488653	2015-10-20	4017	PRJNA294442	SAMN04026652
Pseudoalteromonas sp. P1-11	strain: P1-11	1715254	ASM139999v1	GCF_001399995.1	RefSeq	NCBI Prokaryotic Genome Annotation Pipeline (PGAP)	Scaffold	212101	4377754	2015-10-20	3912	PRJNA294442	SAMN04026658
Pseudoalteromonas sp. P1-30	strain: P1-30	1723760	ASM140000v1	GCF_001400005.1	RefSeq	NCBI Prokaryotic Genome Annotation Pipeline (PGAP)	Scaffold	163097	4337278	2015-10-20	3867	PRJNA294442	SAMN04027325
Aquimarina longa SW024	strain: SW024	1379258	ASM140175v1	GCF_001401755.1	RefSeq	NCBI Prokaryotic Genome Annotation Pipeline (PGAP)	Scaffold	288357	5506799	2015-10-21	4781	PRJNA213436	SAMN04202543
Pseudoalteromonas sp. P1-16-1b	strain: P1-16-1b	1723757	ASM140178v1	GCF_001401785.1	RefSeq	NCBI Prokaryotic Genome Annotation Pipeline (PGAP)	Contig	128019	3977583	2015-10-21	3675	PRJNA294442	SAMN04026660
Pseudoalteromonas sp. P1-26	strain: P1-26	1723759	ASM140179v1	GCF_001401795.1	RefSeq	NCBI Prokaryotic Genome Annotation Pipeline (PGAP)	Contig	83905	4715813	2015-10-21	4323	PRJNA294442	SAMN04027294
Pseudoalteromonas sp. P1-25	strain: P1-25	1723758	ASM140180v1	GCF_001401805.1	RefSeq	NCBI Prokaryotic Genome Annotation Pipeline (PGAP)	Contig	123059	4399556	2015-10-21	4002	PRJNA294442	SAMN04026661
Pseudoalteromonas sp. P1-7a	strain: P1-7a	1723755	ASM140185v1	GCF_001401855.1	RefSeq	NCBI Prokaryotic Genome Annotation Pipeline (PGAP)	Contig	107624	4374565	2015-10-21	4020	PRJNA294442	SAMN04025688
Pseudoalteromonas sp. P1-13-1a	strain: P1-13-1a	1723756	ASM140187v1	GCF_001401875.1	RefSeq	NCBI Prokaryotic Genome Annotation Pipeline (PGAP)	Contig	112773	4442667	2015-10-21	4065	PRJNA294442	SAMN04026659
Alcanivorax xenomutans	strain: KS-293	1094342	Alcanivorax dieselolei strain KS-293	GCF_001411415.1	RefSeq	NCBI Prokaryotic Genome Annotation Pipeline (PGAP)	Contig	421274	4790658	2015-10-21	4436	PRJEB10232	SAMEA3500511
Marinomonas fungiae	strain: JCM 18476	1137284	ASM141820v1	GCF_001418205.1	RefSeq	NCBI Prokaryotic Genome Annotation Pipeline (PGAP)	Scaffold	268463	4189249	2015-10-28	3926	PRJNA289015	SAMN03840741
Alteromonas stellipolaris LMG 21856	strain: LMG 21856	1160720	ASM143371v1	GCF_001433715.1	RefSeq	NCBI Prokaryotic Genome Annotation Pipeline (PGAP)	Complete Genome	4686200	4686200	2015-11-06	3974	PRJNA296407	SAMN04098991
Pseudoalteromonas phenolica	strain: KCTC 12086	161398	ASM144440v1	GCF_001444405.1	RefSeq	NCBI Prokaryotic Genome Annotation Pipeline (PGAP)	Complete Genome	3845520	4868993	2015-11-17	4321	PRJNA301786	SAMN04259808
Pseudoalteromonas issachenkonii	strain: KCTC 12958	152297	ASM145532v1	GCF_001455325.1	RefSeq	NCBI Prokaryotic Genome Annotation Pipeline (PGAP)	Complete Genome	3402324	4131541	2015-12-02	3743	PRJNA304356	SAMN04299559
Mastigocoleus testarum BC008	strain: BC008	371196	ASM145602v1	GCF_001456025.1	RefSeq	NCBI Prokaryotic Genome Annotation Pipeline (PGAP)	Contig	109642	12700239	2015-12-03	9417	PRJNA300404	SAMN04221293
Pseudoalteromonas translucida KMM 520	strain: KMM 520	1315283	ASM146529v1	GCF_001465295.1	RefSeq	NCBI Prokaryotic Genome Annotation Pipeline (PGAP)	Complete Genome	3390388	4147593	2015-12-11	3785	PRJNA196224	SAMN03380229
Pseudoalteromonas sp. H100	strain: H100	1348394	ASM146818v1	GCF_001468185.1	RefSeq	NCBI Prokaryotic Genome Annotation Pipeline (PGAP)	Scaffold	111981	4040881	2015-12-15	3727	PRJNA209414	SAMN04293674
Pseudoalteromonas sp. 13-15	strain: 13-15	1761891	ASM146820v2	GCF_001468205.2	RefSeq	NCBI Prokaryotic Genome Annotation Pipeline (PGAP)	Complete Genome	3359589	4099967	2018-01-26	3743	PRJNA209414	SAMN04293673
Pseudoalteromonas sp. H71	strain: H71	1348395	ASM146848v1	GCF_001468485.1	RefSeq	NCBI Prokaryotic Genome Annotation Pipeline (PGAP)	Scaffold	54024	4030082	2015-12-15	3756	PRJNA209414	SAMN04293672
Pseudoalteromonas sp. 10-33	strain: 10-33	1761890	ASM146919v1	GCF_001469195.1	RefSeq	NCBI Prokaryotic Genome Annotation Pipeline (PGAP)	Scaffold	178718	4201303	2015-12-17	3804	PRJNA209414	SAMN04293677
Pseudoalteromonas sp. H103	strain: H103	1761893	ASM146920v1	GCF_001469205.1	RefSeq	NCBI Prokaryotic Genome Annotation Pipeline (PGAP)	Scaffold	458979	4416433	2015-12-17	3942	PRJNA209414	SAMN04293675
Pseudoalteromonas sp. H105	strain: H105	1348393	ASM146921v1	GCF_001469215.1	RefSeq	NCBI Prokaryotic Genome Annotation Pipeline (PGAP)	Scaffold	267258	4473740	2015-12-17	4022	PRJNA209414	SAMN04293676
Pseudoalteromonas sp. XI10	strain: XI10	1766621	ASM146989v1	GCF_001469895.1	RefSeq	NCBI Prokaryotic Genome Annotation Pipeline (PGAP)	Contig	229111	4535949	2015-12-18	4184	PRJNA305180	SAMN04318431
Pseudoalteromonas rubra	strain: SCSIO 6842	43658	ASM148238v1	GCF_001482385.1	RefSeq	NCBI Prokaryotic Genome Annotation Pipeline (PGAP)	Complete Genome	4532889	5913780	2015-12-24	4986	PRJNA305221	SAMN04320552
Leptolyngbya sp. NIES-2104	strain: NIES-2104	1552121	ASM148521v1	GCF_001485215.1	RefSeq	NCBI Prokaryotic Genome Annotation Pipeline (PGAP)	Contig	5695116	6386310	2015-10-31	6224	PRJDB3190	SAMD00020894
Microbulbifer sp. ZGT114	strain: ZGT114	1685377	ASM150760v1	GCF_001507605.1	RefSeq	NCBI Prokaryotic Genome Annotation Pipeline (PGAP)	Contig	986692	3643020	2016-01-08	3218	PRJNA307149	SAMN04376035
Marinomonas fungiae	strain: JCM 18476	1137284	JGI assembly	GCF_001517305.1	RefSeq	NCBI Prokaryotic Genome Annotation Pipeline (PGAP)	Scaffold	268463	4189249	2016-01-13	3927	PRJEB10556	SAMN03840741
Nostoc sp. NIES-3756	strain: NIES-3756	1751286	ASM154837v1	GCF_001548375.1	RefSeq	NCBI Prokaryotic Genome Annotation Pipeline (PGAP)	Complete Genome	6463965	6987571	2015-11-18	6042	PRJDB4341	SAMD00042755
Leptolyngbya sp. NIES-3755	strain: NIES-3755	1752064	ASM154843v1	GCF_001548435.1	RefSeq	NCBI Prokaryotic Genome Annotation Pipeline	Complete Genome	6244812	6761657	2015-12-17	6603	PRJDB4349	SAMD00042786
Fischerella sp. NIES-3754	strain: NIES-3754	1752063	ASM154845v1	GCF_001548455.1	RefSeq	NCBI Prokaryotic Genome Annotation Pipeline (PGAP)	Complete Genome	5821603	5826863	2015-12-17	4963	PRJDB4348	SAMD00042785
Pseudoalteromonas shioyasakiensis	strain: JCM 18891	1190813	ASM155013v1	GCF_001550135.1	RefSeq	NCBI Prokaryotic Genome Annotation Pipeline (PGAP)	Scaffold	258539	4807552	2016-02-05	4362	PRJNA309917	SAMN04442129
Pseudoalteromonas arabiensis	strain: JCM 17292	874454	ASM155015v1	GCF_001550155.1	RefSeq	NCBI Prokaryotic Genome Annotation Pipeline (PGAP)	Scaffold	328579	4459111	2016-02-05	4069	PRJNA309914	SAMN04442128
Alteromonas sp. Mac1	strain: Mac1	1777491	ASM156212v1	GCF_001562125.1	RefSeq	NCBI Prokaryotic Genome Annotation Pipeline (PGAP)	Complete Genome	4696291	4696291	2016-02-17	3997	PRJNA307085	SAMN04390200
Alteromonas stellipolaris	strain: R10SW13	233316	ASM156219v1	GCF_001562195.1	RefSeq	NCBI Prokaryotic Genome Annotation Pipeline (PGAP)	Complete Genome	4649146	4649146	2016-02-17	3984	PRJNA307085	SAMN04372247
Alteromonas macleodii	strain: D7	28108	ASM156223v1	GCF_001562235.1	RefSeq	NCBI Prokaryotic Genome Annotation Pipeline (PGAP)	Complete Genome	4575623	4575623	2016-02-17	4045	PRJNA307085	SAMN04372246
Alteromonas mediterranea	strain: U10	314275	ASM156229v1	GCF_001562295.1	RefSeq	NCBI Prokaryotic Genome Annotation Pipeline (PGAP)	Complete Genome	4618068	4910574	2016-02-17	4320	PRJNA307085	SAMN04390199
Alteromonas mediterranea	strain: UM8	314275	ASM156231v1	GCF_001562315.1	RefSeq	NCBI Prokaryotic Genome Annotation Pipeline (PGAP)	Complete Genome	4597489	4885197	2016-02-17	4301	PRJNA307085	SAMN04390198
Alteromonas macleodii	strain: HOT1A3	28108	ASM157851v1	GCF_001578515.1	RefSeq	NCBI Prokaryotic Genome Annotation Pipeline (PGAP)	Complete Genome	4652873	4801807	2016-03-02	4176	PRJNA288688	SAMN03835502
Pseudoalteromonas telluritireducens	strain: DSM 16098	162160	ASM159679v1	GCF_001596795.1	RefSeq	NCBI Prokaryotic Genome Annotation Pipeline (PGAP)	Contig	165877	4406320	2016-03-23	4045	PRJNA315588	SAMN04566107
Pseudoalteromonas spiralis	strain: DSM 16099	162157	ASM159681v1	GCF_001596815.1	RefSeq	NCBI Prokaryotic Genome Annotation Pipeline (PGAP)	Contig	108041	4166507	2016-03-23	3880	PRJNA315590	SAMN04566108
Alcanivorax sp. NBRC 102024	strain: NBRC 102024	1113895	ASM160223v1	GCF_001602235.1	RefSeq	NCBI Prokaryotic Genome Annotation Pipeline (PGAP)	Contig	325937	3732092	2016-03-12	3441	PRJDB2892	SAMD00048769
Alcanivorax sp. NBRC 102028	strain: NBRC 102028	1113897	ASM160225v1	GCF_001602255.1	RefSeq	NCBI Prokaryotic Genome Annotation Pipeline (PGAP)	Contig	266496	3128742	2016-03-12	2852	PRJDB2892	SAMD00048770
Alcanivorax sp. KX64203	strain: KX64203	1817793	ASM161169v1	GCF_001611695.1	RefSeq	NCBI Prokaryotic Genome Annotation Pipeline (PGAP)	Contig	159927	4757396	2016-04-06	4481	PRJNA315710	SAMN04569165
Microbulbifer thermotolerans	strain: DAU221	252514	ASM161762v1	GCF_001617625.1	RefSeq	NCBI Prokaryotic Genome Annotation Pipeline (PGAP)	Complete Genome	3938396	3938396	2016-04-08	3317	PRJNA315367	SAMN04556710
Nodularia spumigena CENA596	strain: CENA596	1819295	ASM162348v1	GCF_001623485.1	RefSeq	NCBI Prokaryotic Genome Annotation Pipeline (PGAP)	Contig	32474	5189679	2016-04-19	4558	PRJNA315832	SAMN04570624
Marinomonas sp. SBI22	strain: SBI22	1561206	ASM162459v1	GCF_001624595.1	RefSeq	NCBI Prokaryotic Genome Annotation Pipeline (PGAP)	Scaffold	308314	5191569	2016-04-20	4816	PRJNA263854	SAMN03107778
Marinomonas sp. SBI8L	strain: SBI8L	1561205	ASM162470v1	GCF_001624705.1	RefSeq	NCBI Prokaryotic Genome Annotation Pipeline (PGAP)	Scaffold	277722	5191229	2016-04-20	4807	PRJNA263856	SAMN03107782
Marinomonas sp. TW1	strain: TW1	1561203	ASM162535v1	GCF_001625355.1	RefSeq	NCBI Prokaryotic Genome Annotation Pipeline (PGAP)	Scaffold	210839	3772873	2016-04-21	3585	PRJNA263859	SAMN03107786
Pseudoalteromonas luteoviolacea NCIMB 1944	strain: NCIMB 1944	1365254	NCIMB1944_1.0	GCF_001625565.1	RefSeq	NCBI Prokaryotic Genome Annotation Pipeline (PGAP)	Contig	191423	6360107	2016-04-22	5316	PRJNA213500	SAMN02250938
Pseudoalteromonas luteoviolacea S2607	strain: S2607	1365255	S2607_1.0	GCF_001625575.1	RefSeq	NCBI Prokaryotic Genome Annotation Pipeline (PGAP)	Contig	265599	5943603	2016-04-22	5026	PRJNA213497	SAMN02250939
Pseudoalteromonas luteoviolacea H33	strain: H33	1365251	ASM162558v1	GCF_001625585.1	RefSeq	NCBI Prokaryotic Genome Annotation Pipeline (PGAP)	Contig	149193	6117356	2016-04-22	5140	PRJNA213493	SAMN02250935
Pseudoalteromonas luteoviolacea NCIMB 1942	strain: NCIMB 1942	1365253	NCIMB1942_1.0	GCF_001625595.1	RefSeq	NCBI Prokaryotic Genome Annotation Pipeline (PGAP)	Contig	71125	5476560	2016-04-22	4849	PRJNA213499	SAMN02250937
Pseudoalteromonas luteoviolacea CPMOR-2	strain: CPMOR-2	1365249	ASM162564v1	GCF_001625645.1	RefSeq	NCBI Prokaryotic Genome Annotation Pipeline (PGAP)	Contig	141453	5845875	2016-04-22	4991	PRJNA213491	SAMN02250933
Pseudoalteromonas luteoviolacea DSM 6061	strain: DSM 6061	1365250	ASM162565v1	GCF_001625655.1	RefSeq	NCBI Prokaryotic Genome Annotation Pipeline (PGAP)	Contig	135260	5891334	2016-04-22	5040	PRJNA213492	SAMN02250934
Pseudoalteromonas luteoviolacea CPMOR-1	strain: CPMOR-1	1365248	ASM162568v1	GCF_001625685.1	RefSeq	NCBI Prokaryotic Genome Annotation Pipeline (PGAP)	Contig	176920	5967895	2016-04-22	5180	PRJNA213490	SAMN02250928
Pseudoalteromonas luteoviolacea H33-S	strain: H33-S	1365252	H33-S_1.0	GCF_001625695.1	RefSeq	NCBI Prokaryotic Genome Annotation Pipeline (PGAP)	Contig	146753	6109792	2016-04-22	5138	PRJNA213494	SAMN02250936
Pseudoalteromonas luteoviolacea S4060-1	strain: S4060-1	1365257	S4060-1_1.0	GCF_001625705.1	RefSeq	NCBI Prokaryotic Genome Annotation Pipeline (PGAP)	Contig	198779	5953020	2016-04-22	5115	PRJNA213495	SAMN02250942
Pseudoalteromonas luteoviolacea S4047-1	strain: S4047-1	1365256	S4047-1_1.0	GCF_001625715.1	RefSeq	NCBI Prokaryotic Genome Annotation Pipeline (PGAP)	Contig	138179	6061165	2016-04-22	5122	PRJNA213498	SAMN02250940
Aquimarina aggregata	strain: RZW4-3-2	1642818	ASM163274v1	GCF_001632745.1	RefSeq	NCBI Prokaryotic Genome Annotation Pipeline (PGAP)	Contig	567233	6186893	2016-04-27	5282	PRJNA308409	SAMN04395152
Alteromonas stellipolaris	strain: PQQ-42	233316	ASM163276v1	GCF_001632765.1	RefSeq	NCBI Prokaryotic Genome Annotation Pipeline (PGAP)	Complete Genome	4755740	4755740	2016-04-27	4062	PRJNA319005	SAMN04874702
Alteromonas stellipolaris	strain: PQQ-44	233316	ASM163282v1	GCF_001632825.1	RefSeq	NCBI Prokaryotic Genome Annotation Pipeline (PGAP)	Complete Genome	4721861	4721861	2016-04-27	4077	PRJNA319007	SAMN04874701
Pseudoalteromonas luteoviolacea	strain: NCIMB 2035	43657	ASM163406v1	GCF_001634065.1	RefSeq	NCBI Prokaryotic Genome Annotation Pipeline (PGAP)	Contig	68321	5490728	2016-04-28	4906	PRJNA257559	SAMN02953434
Alcanivorax sp. HI0033	strain: HI0033	1822228	ASM163483v1	GCF_001634835.1	RefSeq	NCBI Prokaryotic Genome Annotation Pipeline (PGAP)	Contig	20669	3659598	2016-05-02	3681	PRJNA305749	SAMN04580767
Alcanivorax sp. HI0044	strain: HI0044	1822234	ASM163494v1	GCF_001634945.1	RefSeq	NCBI Prokaryotic Genome Annotation Pipeline (PGAP)	Contig	10187	5153888	2016-05-02	5996	PRJNA305749	SAMN04580773
Alcanivorax sp. HI0083	strain: HI0083	1822258	ASM163517v1	GCF_001635175.1	RefSeq	NCBI Prokaryotic Genome Annotation Pipeline (PGAP)	Contig	5595	4446909	2016-05-02	5231	PRJNA305749	SAMN04580797
Alcanivorax sp. HI0003	strain: HI0003	1822217	ASM163551v1	GCF_001635515.1	RefSeq	NCBI Prokaryotic Genome Annotation Pipeline (PGAP)	Contig	25724	3635447	2016-05-02	3562	PRJNA305749	SAMN04580756
Alcanivorax sp. HI0007	strain: HI0007	1822218	ASM163552v1	GCF_001635525.1	RefSeq	NCBI Prokaryotic Genome Annotation Pipeline (PGAP)	Contig	46304	3620498	2016-05-02	3517	PRJNA305749	SAMN04580757
Microbulbifer sp. Q7	strain: Q7	1785091	ASM163914v1	GCF_001639145.1	RefSeq	NCBI Prokaryotic Genome Annotation Pipeline (PGAP)	Contig	2547406	3953171	2016-05-01	3272	PRJNA294922	SAMN04349613
Marinomonas aquimarina	strain: 11SM4	295068	ASM163969v1	GCF_001639695.1	RefSeq	NCBI Prokaryotic Genome Annotation Pipeline (PGAP)	Contig	164225	3655600	2016-04-29	3442	PRJNA312814	SAMN04506841
Marinomonas atlantica	strain: Cmf 18.22	1806668	ASM163972v1	GCF_001639725.1	RefSeq	NCBI Prokaryotic Genome Annotation Pipeline (PGAP)	Contig	478347	3861046	2016-04-29	3737	PRJNA312797	SAMN04506809
Marinomonas gallaica	strain: Cmf 17.2	1806667	ASM163974v1	GCF_001639745.1	RefSeq	NCBI Prokaryotic Genome Annotation Pipeline (PGAP)	Contig	172005	4013700	2016-04-29	3778	PRJNA312795	SAMN04506808
Pseudoalteromonas gelatinilytica	strain: NH153	1703256	ASM164161v1	GCF_001641615.1	RefSeq	NCBI Prokaryotic Genome Annotation Pipeline (PGAP)	Scaffold	309767	4797622	2016-05-10	4299	PRJNA309918	SAMN04442130
Microbulbifer flavimaris	strain: WRN-8	1781068	ASM164175v2	GCF_001641755.2	RefSeq	NCBI Prokaryotic Genome Annotation Pipeline (PGAP)	Contig	986692	3643020	2017-10-04	3218	PRJNA309016	SAMN04419353
Pseudoalteromonas neustonica	strain: PAMC 28425	1840331	ASM165313v1	GCF_001653135.1	RefSeq	NCBI Prokaryotic Genome Annotation Pipeline (PGAP)	Contig	313432	4972584	2016-05-11	4461	PRJDB4787	SAMD00051355
Pseudoalteromonas prydzensis	strain: DSM 14232	182141	ASM166149v1	GCF_001661495.1	RefSeq	NCBI Prokaryotic Genome Annotation Pipeline (PGAP)	Contig	341828	5154488	2016-05-11	4604	PRJDB4787	SAMD00051356
Pseudoalteromonas sp. MQS005	strain: MQS005	1854052	TERMQS1.0	GCF_001661605.1	RefSeq	NCBI Prokaryotic Genome Annotation Pipeline (PGAP)	Contig	60312	4243614	2016-06-10	3918	PRJNA323395	SAMN05178518
Pseudoalteromonas mariniglutinosa	strain: KCTC 22327	206042	ASM166224v1	GCF_001662245.1	RefSeq	NCBI Prokaryotic Genome Annotation Pipeline (PGAP)	Contig	196909	5027822	2016-05-11	4409	PRJDB4787	SAMD00051357
Pseudoalteromonas luteoviolacea	strain: IPB1	43657	ASM169645v1	GCF_001696455.1	RefSeq	NCBI Prokaryotic Genome Annotation Pipeline (PGAP)	Scaffold	539200	6068981	2016-07-28	5151	PRJNA321554	SAMN04999933
Pseudoalteromonas lipolytica	strain: CSB02KR	570156	ASM170487v1	GCF_001704875.1	RefSeq	NCBI Prokaryotic Genome Annotation Pipeline (PGAP)	Scaffold	194434	4387864	2016-08-14	3896	PRJNA328511	SAMN05374560
Pseudoalteromonas sp. BMB	strain: BMB	1874619	ASM170923v1	GCF_001709235.1	RefSeq	NCBI Prokaryotic Genome Annotation Pipeline (PGAP)	Contig	98569	5385996	2016-08-23	4758	PRJNA329295	SAMN05408344
Nostoc sp. KVJ20	strain: KVJ20	457944	ASM171279v1	GCF_001712795.1	RefSeq	NCBI Prokaryotic Genome Annotation Pipeline (PGAP)	Scaffold	41001	9184886	2016-08-25	7894	PRJNA310825	SAMN04453661
Pseudoalteromonas tetraodonis	strain: CSB01KR	43659	ASM172342v1	GCF_001723425.1	RefSeq	NCBI Prokaryotic Genome Annotation Pipeline (PGAP)	Scaffold	127656	3675392	2016-09-12	3380	PRJNA328511	SAMN05374559
Microbulbifer aggregans	strain: CCB-MM1	1769779	ASM175010v1	GCF_001750105.1	RefSeq	NCBI Prokaryotic Genome Annotation Pipeline (PGAP)	Complete Genome	3864326	3864326	2016-09-30	3395	PRJNA305828	SAMN04334609
Pseudoalteromonas luteoviolacea	strain: S4054249	43657	ASM175016v1	GCF_001750165.1	RefSeq	NCBI Prokaryotic Genome Annotation Pipeline (PGAP)	Complete Genome	4902887	6223983	2016-09-30	5189	PRJNA312897	SAMN04508262
Pseudoalteromonas luteoviolacea	strain: S4054	43657	ASM175018v1	GCF_001750185.1	RefSeq	NCBI Prokaryotic Genome Annotation Pipeline (PGAP)	Complete Genome	4900223	6221248	2016-09-30	5175	PRJNA312897	SAMN04508260
Alteromonas macleodii	strain: KCC01	28108	ASM175029v1	GCF_001750295.1	RefSeq	NCBI Prokaryotic Genome Annotation Pipeline (PGAP)	Contig	469776	5243647	2016-09-30	4689	PRJNA338983	SAMN05578453
Alteromonas macleodii	strain: CUKW	28108	ASM175030v1	GCF_001750305.1	RefSeq	NCBI Prokaryotic Genome Annotation Pipeline (PGAP)	Contig	469769	5249970	2016-09-30	4701	PRJNA338983	SAMN05578452
Alteromonas macleodii	strain: KCPu01	28108	ASM175031v1	GCF_001750315.1	RefSeq	NCBI Prokaryotic Genome Annotation Pipeline (PGAP)	Contig	469776	5248437	2016-09-30	4700	PRJNA338983	SAMN05578455
Alteromonas macleodii	strain: KCP01	28108	ASM175036v1	GCF_001750365.1	RefSeq	NCBI Prokaryotic Genome Annotation Pipeline (PGAP)	Contig	469908	5243117	2016-09-30	4695	PRJNA338983	SAMN05578454
Pseudoalteromonas luteoviolacea	strain: S40542	43657	ASM175040v1	GCF_001750405.1	RefSeq	NCBI Prokaryotic Genome Annotation Pipeline (PGAP)	Complete Genome	4900219	6221346	2016-09-30	5171	PRJNA312897	SAMN04508261
Alteromonas confluentis	strain: KCTC 42603	1656094	ASM175710v1	GCF_001757105.1	RefSeq	NCBI Prokaryotic Genome Annotation Pipeline (PGAP)	Scaffold	215841	4864964	2016-10-11	4262	PRJNA336468	SAMN05511237
Alteromonas lipolytica	strain: JW12	1856405	ASM175846v1	GCF_001758465.1	RefSeq	NCBI Prokaryotic Genome Annotation Pipeline (PGAP)	Scaffold	403822	5018451	2016-10-12	4459	PRJNA336468	SAMN05511236
Pseudoalteromonas byunsanensis	strain: JCM 12483	327939	ASM185447v1	GCF_001854475.1	RefSeq	NCBI Prokaryotic Genome Annotation Pipeline (PGAP)	Scaffold	236863	4743224	2016-10-26	4108	PRJNA336466	SAMN05792550
Pseudoalteromonas sp. JW3	strain: JW3	1859458	ASM185455v1	GCF_001854555.1	RefSeq	NCBI Prokaryotic Genome Annotation Pipeline (PGAP)	Scaffold	287912	4854417	2016-10-26	4226	PRJNA336466	SAMN05511239
Pseudoalteromonas amylolytica	strain: JW1	1859457	ASM185460v1	GCF_001854605.1	RefSeq	NCBI Prokaryotic Genome Annotation Pipeline (PGAP)	Scaffold	281074	4856394	2016-10-26	4228	PRJNA336466	SAMN05511238
Alteromonas sp. V450	strain: V450	1912139	ASM188507v1	GCF_001885075.1	RefSeq	NCBI Prokaryotic Genome Annotation Pipeline (PGAP)	Contig	4389503	4394900	2016-11-21	3843	PRJNA349745	SAMN05931236
Alteromonas mediterranea	strain: CP48	314275	ASM188639v1	GCF_001886395.1	RefSeq	NCBI Prokaryotic Genome Annotation Pipeline (PGAP)	Complete Genome	4324292	4927947	2016-11-28	4303	PRJNA352689	SAMN05991972
Alteromonas mediterranea	strain: CP49	314275	ASM188641v1	GCF_001886415.1	RefSeq	NCBI Prokaryotic Genome Annotation Pipeline (PGAP)	Complete Genome	4361254	4971381	2016-11-28	4348	PRJNA352689	SAMN05991973
Alteromonas mediterranea	strain: RG65	314275	ASM188643v1	GCF_001886435.1	RefSeq	NCBI Prokaryotic Genome Annotation Pipeline (PGAP)	Complete Genome	4349864	4652214	2016-11-28	4088	PRJNA352689	SAMN05991974
Alteromonas mediterranea	strain: AR43	314275	ASM188645v1	GCF_001886455.1	RefSeq	NCBI Prokaryotic Genome Annotation Pipeline (PGAP)	Complete Genome	4344439	4344439	2016-11-28	3713	PRJNA352689	SAMN05991969
Alteromonas sp. RW2A1	strain: RW2A1	1917158	ASM188647v1	GCF_001886475.1	RefSeq	NCBI Prokaryotic Genome Annotation Pipeline (PGAP)	Complete Genome	4143824	4143824	2016-11-28	3634	PRJNA352689	SAMN05992015
Hydrococcus rivularis NIES-593	strain: NIES-593	1921803	ASM190463v1	GCF_001904635.1	RefSeq	NCBI Prokaryotic Genome Annotation Pipeline (PGAP)	Scaffold	132721	5148315	2016-12-14	4672	PRJNA347433	SAMN05890686
Fischerella major NIES-592	strain: NIES-592	210994	ASM190464v1	GCF_001904645.1	RefSeq	NCBI Prokaryotic Genome Annotation Pipeline (PGAP)	Scaffold	287222	5639496	2016-12-14	4764	PRJNA347433	SAMN05890685
Nostoc calcicola FACHB-389	strain: FACHB-389	1357508	ASM190471v1	GCF_001904715.1	RefSeq	NCBI Prokaryotic Genome Annotation Pipeline (PGAP)	Scaffold	40511	9049214	2016-12-14	7347	PRJNA347433	SAMN05890684
Pseudoalteromonas haloplanktis	strain: ATCC 700530	228	ASM192493v1	GCF_001924935.1	RefSeq	NCBI Prokaryotic Genome Annotation Pipeline (PGAP)	Contig	797546	3974626	2016-12-29	3614	PRJNA306252	SAMN04348898
Alteromonas sp. W12	strain: W12	1772289	ASM192494v1	GCF_001924945.1	RefSeq	NCBI Prokaryotic Genome Annotation Pipeline (PGAP)	Contig	877525	4604222	2016-12-29	3945	PRJNA306252	SAMN04348724
Pseudoalteromonas sp. PAB 2.2	strain: PAB 2.2	1841508	ASM193857v1	GCF_001938575.1	RefSeq	NCBI Prokaryotic Genome Annotation Pipeline (PGAP)	Contig	296884	4434635	2017-01-06	3984	PRJNA321134	SAMN04903162
Leptolyngbya sp. 'hensonii'	strain: hensonii	1922337	ASM193911v1	GCF_001939115.1	RefSeq	NCBI Prokaryotic Genome Annotation Pipeline (PGAP)	Contig	137782	5940030	2017-01-06	5305	PRJNA355315	SAMN06074267
Alteromonas abrolhosensis	strain: PEL67E	1892904	ASM195363v1	GCF_001953635.1	RefSeq	NCBI Prokaryotic Genome Annotation Pipeline (PGAP)	Contig	323387	4433598	2017-01-17	3845	PRJNA340035	SAMN05630991
Alteromonas abrolhosensis	strain: PEL68C	1892904	ASM195364v1	GCF_001953645.1	RefSeq	NCBI Prokaryotic Genome Annotation Pipeline (PGAP)	Contig	31662	4415761	2017-01-17	4048	PRJNA340037	SAMN05630995
Winogradskyella sp. J14-2	strain: J14-2	1936080	ASM197172v1	GCF_001971725.1	RefSeq	NCBI Prokaryotic Genome Annotation Pipeline (PGAP)	Complete Genome	3349669	3349669	2017-01-26	3016	PRJNA362240	SAMN06236788
Pseudoalteromonas sp. SK20	strain: SK20	1938367	ASM197484v1	GCF_001974845.1	RefSeq	NCBI Prokaryotic Genome Annotation Pipeline (PGAP)	Contig	98513	4140616	2017-01-30	3905	PRJNA362331	SAMN06238075
Pseudoalteromonas sp. SK18	strain: SK18	1938366	ASM197485v1	GCF_001974855.1	RefSeq	NCBI Prokaryotic Genome Annotation Pipeline (PGAP)	Contig	156463	3964471	2017-01-30	3626	PRJNA362325	SAMN06237885
Pseudoalteromonas sp. EB27	strain: EB27	1938368	ASM197487v1	GCF_001974875.1	RefSeq	NCBI Prokaryotic Genome Annotation Pipeline (PGAP)	Contig	216976	4526035	2017-01-30	4072	PRJNA362334	SAMN06238077
Mastigocladus laminosus UU774	strain: UU774	1594576	ASM199080v2	GCF_001990805.2	RefSeq	NCBI Prokaryotic Genome Annotation Pipeline (PGAP)	Scaffold	87912	7040464	2019-04-02	6106	PRJNA350610	SAMN05942614
Pseudoalteromonas aliena	strain: EH1	247523	ASM199922v1	GCF_001999225.1	RefSeq	NCBI Prokaryotic Genome Annotation Pipeline (PGAP)	Complete Genome	4594697	4594697	2017-02-14	4095	PRJNA371403	SAMN06298625
Microbulbifer agarilyticus	strain: GP101	260552	ASM199994v1	GCF_001999945.1	RefSeq	NCBI Prokaryotic Genome Annotation Pipeline (PGAP)	Complete Genome	4255625	4255625	2017-02-15	3548	PRJNA371746	SAMN06311449
Microbulbifer mangrovi	strain: DD-13	927787	ASM200901v1	GCF_002009015.1	RefSeq	NCBI Prokaryotic Genome Annotation Pipeline (PGAP)	Contig	32053	4507547	2017-03-01	3741	PRJNA324768	SAMN05214359
Alcanivorax xenomutans	strain: P40	1094342	ASM207281v1	GCF_002072815.1	RefSeq	NCBI Prokaryotic Genome Annotation Pipeline (PGAP)	Complete Genome	4733951	4733951	2017-03-27	4381	PRJNA161089	SAMN03965495
Leptolyngbya boryana IAM M-101	strain: IAM M-101	411966	ASM214247v1	GCF_002142475.1	RefSeq	NCBI Prokaryotic Genome Annotation Pipeline (PGAP)	Complete Genome	6176364	6803468	2015-02-14	6420	PRJDB706	SAMD00019988
Leptolyngbya boryana dg5	strain: dg5	1260963	ASM214249v1	GCF_002142495.1	RefSeq	NCBI Prokaryotic Genome Annotation Pipeline (PGAP)	Complete Genome	6176365	6803469	2015-02-14	6416	PRJDB706	SAMD00019989
Nostoc sp. T09	strain: T09	1932621	ASM215469v1	GCF_002154695.1	RefSeq	NCBI Prokaryotic Genome Annotation Pipeline (PGAP)	Scaffold	52667	8251853	2017-05-22	7031	PRJNA360300	SAMN06208854
Nostoc sp. 106C	strain: 106C	1932667	ASM215472v1	GCF_002154725.1	RefSeq	NCBI Prokaryotic Genome Annotation Pipeline (PGAP)	Contig	83306	8662725	2017-05-22	7247	PRJNA360305	SAMN06208961
Nostoc sp. RF31YmG	strain: RF31YmG	1932668	ASM215518v1	GCF_002155185.1	RefSeq	NCBI Prokaryotic Genome Annotation Pipeline (PGAP)	Scaffold	30491	9205737	2017-05-22	7855	PRJNA360315	SAMN06209042
Pseudoalteromonas ulvae	strain: TC14	107327	ASM215654v1	GCF_002156545.1	RefSeq	NCBI Prokaryotic Genome Annotation Pipeline (PGAP)	Scaffold	531850	4586484	2017-05-22	4199	PRJNA375740	SAMN06344515
Winogradskyella sp. PC-19	strain: PC-19	754417	ASM216385v1	GCF_002163855.1	RefSeq	NCBI Prokaryotic Genome Annotation Pipeline (PGAP)	Chromosome	2254279	2977523	2017-06-02	2781	PRJNA357128	SAMN06133349
Pseudoalteromonas sp. A601	strain: A601	1967839	ASM216557v1	GCF_002165575.1	RefSeq	NCBI Prokaryotic Genome Annotation Pipeline (PGAP)	Contig	174734	4894540	2017-06-02	4359	PRJNA378700	SAMN06560034
Pseudoalteromonas piscicida	strain: DE2-B	43662	ASM220813v1	GCF_002208135.1	RefSeq	NCBI Prokaryotic Genome Annotation Pipeline (PGAP)	Complete Genome	4128210	5317048	2017-06-26	4727	PRJNA374735	SAMN06333962
Leptolyngbya ohadii IS1	strain: IS1	2009322	ASM221503v1	GCF_002215035.1	RefSeq	NCBI Prokaryotic Genome Annotation Pipeline (PGAP)	Scaffold	1546434	7902459	2017-07-05	6791	PRJNA389637	SAMN07204499
Alcanivorax sp. N3-2A	strain: N3-2A	2014542	ASM221610v1	GCF_002216105.1	RefSeq	NCBI Prokaryotic Genome Annotation Pipeline (PGAP)	Chromosome	1383958	4748180	2017-07-10	4368	PRJNA391035	SAMN07256653
Nodularia sp. NIES-3585	strain: NIES-3585	1973477	ASM221806v1	GCF_002218065.1	RefSeq	NCBI Prokaryotic Genome Annotation Pipeline (PGAP)	Scaffold	1022420	5773538	2017-06-23	5065	PRJDB5665	SAMD00079814
Pseudoalteromonas nigrifaciens	strain: KMM 661	28109	ASM222150v1	GCF_002221505.1	RefSeq	NCBI Prokaryotic Genome Annotation Pipeline (PGAP)	Complete Genome	3521200	4274777	2017-07-19	3960	PRJNA196219	SAMN03380226
Pseudoalteromonas espejiana DSM 9414	strain: ATCC 29659	1314869	ASM222152v1	GCF_002221525.1	RefSeq	NCBI Prokaryotic Genome Annotation Pipeline (PGAP)	Complete Genome	3720756	4500451	2017-07-19	4058	PRJNA196117	SAMN03380224
Nostoc sp. 'Peltigera membranacea cyanobiont' 213	strain: 213	2014530	ASM224597v1	GCF_002245975.1	RefSeq	NCBI Prokaryotic Genome Annotation Pipeline (PGAP)	Scaffold	44531	8331440	2017-08-11	7188	PRJNA389200	SAMN07191895
[truncated: 786 more rows]
