# Supplementary material for: Plastoquinone synthesis inhibition by tetrabromo biphenyldiol as a widespread algicidal mechanism of marine bacteria
Source: ISME J. 2023 Sep 8;17(11):1979–92. doi: 10.1038/s41396-023-01510-0 (PMC10579414; doi:10.1038/s41396-023-01510-0)
Supplement: Supplementary file 5 — Supplementary table 4 [file 41396_2023_1510_MOESM5_ESM.xlsx]

## Sheet: Table S4
Supplementary table 4 Summary of differentially expressed genes in Phaeodactylum tricornutum under 4-BP treatments
		1 μM 4-BP treatment for 24h				1 μM 4-BP treatment for 72h				2 μM 4-BP treatment for 24h				2 μM 4-BP treatment for 72h				3.6 μM 4-BP treatment for 24h				3.6 μM 4-BP treatment for 72h
	Gene ID	FoldChange	log2FoldChange-0.5	pval	padj	FoldChange	log2FoldChange-0.572	pval	padj	FoldChange	log2FoldChange-1-24	pval	padj	FoldChange	log2FoldChange-1-72	pval	padj	FoldChange	log2FoldChange-1.8	pval	padj	FoldChange	log2FoldChange-1.8-72	pval	padj	GeneID	Description	GO_id	GO_term	KEGG Pathway	Pathway_description
Photosynthesis	PHATRDRAFT_48359	0.454279	-1.13835	0.00842213	0.0950522	0.924629	-0.113053	0.688412	0.909498	0.395298	-1.33899	0.0101567	0.0476842	0.208812	-2.25973	2.03662e-26	1.89779e-24	0.480922	-1.05613	0.0289816	0.105269	0.613933	-0.703847	0.00658622	0.0275213	GeneID:7203630	predicted protein	GO:0009507,GO:0009543,GO:0019898,GO:0009654,GO:0009579,GO:0031977,GO:0005509,GO:0015979	chloroplast|chloroplast thylakoid lumen|extrinsic component of membrane|photosystem II oxygen evolving complex|thylakoid|thylakoid lumen|calcium ion binding|photosynthesis	ko00195	Photosynthesis
	PsbO	0.47568	-1.07194	0.182618	0.610235	1.27733	0.353129	0.144378	0.506921	0.90741	-0.140173	0.647102	0.776584	0.332467	-1.58872	1.24542e-06	1.15207e-05	0.624598	-0.679001	0.304826	0.504138	0.55683	-0.844691	0.00152646	0.00834398	GeneID:7201024	oxygen-evolving enhancer protein 1 precursor	GO:0009535,GO:0019898,GO:0016021,GO:0009654,GO:0005509,GO:0015979,GO:0042549	chloroplast thylakoid membrane|extrinsic component of membrane|integral component of membrane|photosystem II oxygen evolving complex|calcium ion binding|photosynthesis|photosystem II stabilization	ko00195	Photosynthesis
	PHATRDRAFT_42765	1.19742	0.25993	0.458483	0.845653	0.964548	-0.0520752	0.815156	0.959043	0.43245	-1.20939	0.0159296	0.0642235	0.972075	-0.0408601	0.779482	0.880863	0.666317	-0.585718	0.224199	0.415046	1.05447	0.0765134	0.758829	0.871823	GeneID:7196392	predicted protein	GO:0030096,GO:0042651,GO:0010207,GO:0010206	plasma membrane-derived thylakoid photosystem II|thylakoid membrane|photosystem II assembly|photosystem II repair	ko00195	Photosynthesis
	petC	3.57343	1.83731	1.22745e-06	7.47931e-05	2.15333	1.10657	0.00145047	0.0418698	0.214576	-2.22044	0.0777477	0.184654	3.64891	1.86746	5.56103e-23	3.89541e-21	0.585797	-0.771527	0.507181	0.689652	1.44617	0.532238	0.0342758	0.0998085	GeneID:7204581	predicted protein	GO:0009535,GO:0016021,GO:0051537,GO:0046872,GO:0009496	chloroplast thylakoid membrane|integral component of membrane|2 iron, 2 sulfur cluster binding|metal ion binding|plastoquinol--plastocyanin reductase activity	ko00195	Photosynthesis
	PHATR_13358	1.37872	0.463325	0.452422	0.840142	1.36163	0.44533	0.0711975	0.38156	2.03001	1.02149	0.0577667	0.151522	0.489027	-1.03202	6.01178e-07	5.94564e-06	1.82892	0.870992	0.0865781	0.223616	0.668163	-0.581728	0.0117436	0.0437811	GeneID:7204488	predicted protein	GO:0009535,GO:0016021,GO:0051537,GO:0045158,GO:0046872,GO:0009496,GO:0015979	chloroplast thylakoid membrane|integral component of membrane|2 iron, 2 sulfur cluster binding|electron transporter, transferring electrons within cytochrome b6/f complex of photosystem II activity|metal ion binding|plastoquinol--plastocyanin reductase activity|photosynthesis	ko00195	Photosynthesis
	PHATRDRAFT_12813	1.53902	0.622014	0.422751	0.822401	1.29579	0.37383	0.310688	0.69593	6.95647	2.79835	5.18923e-07	2.17222e-05	0.706855	-0.500514	0.0533554	0.126916	3.69309	1.88483	0.000618247	0.00578796	1.26876	0.343419	0.303778	0.492456	GeneID:7201476	predicted protein	GO:0009507,GO:0005507,GO:0004324,GO:0015979	chloroplast|copper ion binding|ferredoxin-NADP+ reductase activity|photosynthesis	ko00195	Photosynthesis
	PHATRDRAFT_23717	0.464821	-1.10525	0.158691	0.571182	1.12501	0.169935	0.634739	0.88651	1.4199	0.505792	0.552276	0.697077	0.0459551	-4.44363	5.1399e-17	2.20278e-15	1.4374	0.523459	0.487755	0.673412	0.270109	-1.88839	1.38154e-05	0.000148022	GeneID:7198811	predicted protein	GO:0009507,GO:0005507,GO:0004324,GO:0015979	chloroplast|copper ion binding|ferredoxin-NADP+ reductase activity|photosynthesis	ko00195	Photosynthesis
	PHATRDRAFT_15777	0.429119	-1.22055	0.038386	0.264962	1.66027	0.731419	0.0358288	0.273521	0.962592	-0.0550038	0.965691	0.992223	0.605657	-0.723428	0.084601	0.181938	0.947692	-0.0775091	1	1	1.09714	0.133749	0.816586	0.906035	GeneID:7195678	predicted protein	GO:0009507,GO:0004324,GO:0015979	chloroplast|ferredoxin-NADP+ reductase activity|photosynthesis	ko00195	Photosynthesis
	PHATRDRAFT_42018	1.22927	0.297797	0.601758	0.914481	1.18693	0.247238	0.629314	0.883642	2.40236	1.26445	0.015179	0.0623678	0.174575	-2.51808	5.65086e-16	2.21605e-14	1.6372	0.711235	0.165263	0.341719	0.468979	-1.09241	8.66179e-05	0.000713653	GeneID:7201467	predicted protein	GO:0009507,GO:0005507,GO:0004324,GO:0015979	chloroplast|copper ion binding|ferredoxin-NADP+ reductase activity|photosynthesis	ko00195	Photosynthesis
	PetJ	0.182956	-2.45043	0.00126853	0.022995	1.34427	0.426818	0.192827	0.575906	1.10281	0.14119	0.93067	0.968864	0.340314	-1.55506	0.000243567	0.00135483	0.510806	-0.969154	0.0816749	0.214911	0.910293	-0.135597	0.667734	0.809567	GeneID:7204234	cytochrome c6, cytochrome c553	GO:0009543,GO:0009055,GO:0020037,GO:0005506,GO:0055114,GO:0015979	chloroplast thylakoid lumen|electron carrier activity|heme binding|iron ion binding|oxidation-reduction process|photosynthesis	ko00195	Photosynthesis
	PHATRDRAFT_31465	5.54315	2.47071	0.000416786	0.00956148	1.35898	0.442519	0.177148	0.554017	10.2377	3.35583	6.59495e-10	8.28195e-08	3.34981	1.74408	1.11761e-13	3.31918e-12	9.40167	3.23292	3.26365e-10	2.43982e-08	3.28304	1.71503	1.7673e-09	4.99348e-08	GeneID:7196038	predicted protein	GO:0005886,GO:0045261,GO:0005524,GO:0046933,GO:0015986	plasma membrane|proton-transporting ATP synthase complex, catalytic core F(1)|ATP binding|proton-transporting ATP synthase activity, rotational mechanism|ATP synthesis coupled proton transport	ko00190,ko00195	Oxidative phosphorylation|Photosynthesis
	AtpC	0.22603	-2.14541	2.84013e-06	0.000153625	1.05544	0.07784	0.729077	0.929621	0.736106	-0.442015	0.302607	0.466805	0.13723	-2.86533	1.49559e-29	1.70682e-27	0.342852	-1.54434	0.000320779	0.00341862	0.173789	-2.52459	3.63177e-21	6.174e-19	GeneID:7201470	precursor of ATPase ATPase gamma subunit	GO:0009535,GO:0045261,GO:0046933,GO:0015986	chloroplast thylakoid membrane|proton-transporting ATP synthase complex, catalytic core F(1)|proton-transporting ATP synthase activity, rotational mechanism|ATP synthesis coupled proton transport	ko00190,ko00195	Oxidative phosphorylation|Photosynthesis
	Lhcr8	0.481415	-1.05465	0.0240028	0.195178	1.76854	0.82256	0.0561161	0.343699	0.505288	-0.984822	0.0483162	0.134253	0.600821	-0.734994	0.0244275	0.06793	0.445679	-1.16592	0.0131064	0.0599968	1.04616	0.0650997	0.831468	0.915605	GeneID:7196903	protein fucoxanthin chlorophyll a/c protein	GO:0009535,GO:0016021,GO:0009522,GO:0009523,GO:0016168,GO:0046872,GO:0009765,GO:0018298	chloroplast thylakoid membrane|integral component of membrane|photosystem I|photosystem II|chlorophyll binding|metal ion binding|photosynthesis, light harvesting|protein-chromophore linkage	ko00196	Photosynthesis - antenna proteins
	Lhcr7	0.455649	-1.134	0.00724855	0.0848601	1.33243	0.414055	0.0919891	0.426026	0.388861	-1.36267	0.00318172	0.0211628	1.09136	0.126132	0.488141	0.656522	0.120385	-3.05427	3.52248e-10	2.61409e-08	0.133086	-2.90957	6.71772e-27	2.07639e-24	GeneID:7197205	protein fucoxanthin chlorophyll a/c protein	GO:0009535,GO:0016021,GO:0030076,GO:0009523,GO:0016168,GO:0009765,GO:0018298	chloroplast thylakoid membrane|integral component of membrane|light-harvesting complex|photosystem II|chlorophyll binding|photosynthesis, light harvesting|protein-chromophore linkage	ko00196	Photosynthesis - antenna proteins
	PHATRDRAFT_6062	0.386934	-1.36984	0.231706	0.671356	1.36201	0.445739	0.061206	0.360113	1.07906	0.109776	0.850953	0.919959	0.372492	-1.42472	5.85039e-07	5.80864e-06	0.593298	-0.753171	0.369506	0.569293	0.796054	-0.329062	0.140314	0.284022	GeneID:7203558	predicted protein	GO:0009507,GO:0009941,GO:0009534,GO:0009535,GO:0016021,GO:0016020,GO:0009522,GO:0009523,GO:0010287,GO:0009579,GO:0016168,GO:0046872,GO:0031409,GO:0009768,GO:0018298,GO:0009637,GO:0009735,GO:0010218,GO:0010114	chloroplast|chloroplast envelope|chloroplast thylakoid|chloroplast thylakoid membrane|integral component of membrane|membrane|photosystem I|photosystem II|plastoglobule|thylakoid|chlorophyll binding|metal ion binding|pigment binding|photosynthesis, light harvesting in photosystem I|protein-chromophore linkage|response to blue light|response to cytokinin|response to far red light|response to red l…	ko00196	Photosynthesis - antenna proteins
	Lhcr9	4.54708	2.18494	6.92642e-06	0.000327386	2.87494	1.52353	5.78235e-07	0.000112989	0.382453	-1.38664	0.0465714	0.131148	1.86214	0.896963	0.0645894	0.147357	0.366577	-1.44781	0.029917	0.107517	0.463425	-1.10959	0.0018171	0.00962327	GeneID:7204282	fucoxanthin chlorophyll a/c protein, lhcr type	GO:0009941,GO:0009535,GO:0016021,GO:0009522,GO:0009523,GO:0010287,GO:0016168,GO:0046872,GO:0031409,GO:0009768,GO:0018298,GO:0009416	chloroplast envelope|chloroplast thylakoid membrane|integral component of membrane|photosystem I|photosystem II|plastoglobule|chlorophyll binding|metal ion binding|pigment binding|photosynthesis, light harvesting in photosystem I|protein-chromophore linkage|response to light stimulus	ko00196	Photosynthesis - antenna proteins
	Lhcr2	0.578727	-0.789046	0.405346	0.810492	1.4987	0.583716	0.0146955	0.167511	1.88603	0.915353	0.301382	0.465764	0.410044	-1.28615	7.65564e-06	6.10348e-05	1.54947	0.631777	0.582871	0.749089	0.896925	-0.15694	0.483611	0.668315	GeneID:7195300	protein fucoxanthin chlorophyll a/c protein	GO:0009507,GO:0009941,GO:0009535,GO:0016021,GO:0016020,GO:0009782,GO:0010287,GO:0016168,GO:0046872,GO:0031409,GO:0042803,GO:0009768,GO:0018298,GO:0009409,GO:0009644,GO:0009645	chloroplast|chloroplast envelope|chloroplast thylakoid membrane|integral component of membrane|membrane|photosystem I antenna complex|plastoglobule|chlorophyll binding|metal ion binding|pigment binding|protein homodimerization activity|photosynthesis, light harvesting in photosystem I|protein-chromophore linkage|response to cold|response to high light intensity|response to low light intensity sti…	ko00196	Photosynthesis - antenna proteins
	PHATRDRAFT_56448	0.893336	-0.162726	0.834922	0.98435	0.9607	-0.0578419	0.830205	0.964331	2.05305	1.03777	0.0222677	0.080038	0.86971	-0.201393	0.372133	0.545655	1.50545	0.590196	0.142661	0.310984	0.748135	-0.41863	0.251407	0.433681	GeneID:7196067	fucoxanhin chlorophyll binding protein related	GO:0009535,GO:0016021,GO:0030076,GO:0009523,GO:0016168,GO:0009765,GO:0018298	chloroplast thylakoid membrane|integral component of membrane|light-harvesting complex|photosystem II|chlorophyll binding|photosynthesis, light harvesting|protein-chromophore linkage	ko00196	Photosynthesis - antenna proteins
	Lhcx4	0.683831	-0.548289	0.396059	0.803468	0.874953	-0.192723	0.390634	0.75357	0.170708	-2.5504	0.00489866	0.0286025	0.708135	-0.497904	0.00400146	0.015064	0.229005	-2.12655	0.00946872	0.0477759	0.626082	-0.675575	0.00494504	0.0219971	GeneID:7203779	protein fucoxanthin chlorophyll a/c protein	GO:0009535,GO:0016021,GO:0030076,GO:0009523,GO:0016168,GO:0009765,GO:0018298	chloroplast thylakoid membrane|integral component of membrane|light-harvesting complex|photosystem II|chlorophyll binding|photosynthesis, light harvesting|protein-chromophore linkage	ko00196	Photosynthesis - antenna proteins
	Lhcx1	0.510459	-0.970133	0.101936	0.468037	1.23072	0.299501	0.623431	0.881804	0.885391	-0.175613	0.651139	0.778306	0.214813	-2.21884	0.000740151	0.00356121	0.719152	-0.475632	0.344808	0.545119	0.450327	-1.15095	0.0590447	0.150903	GeneID:7200476	protein fucoxanthin chlorophyll a/c protein	GO:0009535,GO:0016021,GO:0009522,GO:0009523,GO:0016168,GO:0046872,GO:0009765,GO:0018298	chloroplast thylakoid membrane|integral component of membrane|photosystem I|photosystem II|chlorophyll binding|metal ion binding|photosynthesis, light harvesting|protein-chromophore linkage	ko00196	Photosynthesis - antenna proteins
	Lhcx2	0.294455	-1.76388	0.0191292	0.168694	0.80104	-0.320054	0.221886	0.613993	0.121324	-3.04307	0.00170613	0.0137955	0.156374	-2.67693	1.83593e-08	2.41548e-07	0.0323488	-4.95015	1.15548e-05	0.000217552	0.171647	-2.54248	7.94852e-08	1.52971e-06	GeneID:7196604	protein fucoxanthin chlorophyll a/c protein	GO:0009535,GO:0016021,GO:0009522,GO:0009523,GO:0016168,GO:0046872,GO:0009765,GO:0018298	chloroplast thylakoid membrane|integral component of membrane|photosystem I|photosystem II|chlorophyll binding|metal ion binding|photosynthesis, light harvesting|protein-chromophore linkage	ko00196	Photosynthesis - antenna proteins
	Lhcf16	0.189857	-2.39701	0.165367	0.581197	1.65781	0.729279	0.0191773	0.196585	1.86474	0.898978	0.41692	0.578727	0.0803792	-3.63703	2.24386e-08	2.91444e-07	0.537603	-0.895388	0.39169	0.590147	0.307459	-1.70153	0.00540448	0.0236084	GeneID:7199648	protein fucoxanthin chlorophyll a/c protein	GO:0009535,GO:0016021,GO:0030076,GO:0009523,GO:0016168,GO:0009765,GO:0018298	chloroplast thylakoid membrane|integral component of membrane|light-harvesting complex|photosystem II|chlorophyll binding|photosynthesis, light harvesting|protein-chromophore linkage	ko00196	Photosynthesis - antenna proteins
	Lhcx3	2.1573	1.10922	0.0159502	0.149109	1.46988	0.555701	0.0958507	0.430187	1.82821	0.870433	0.0699324	0.17199	4.27325	2.09533	1.99315e-15	7.38848e-14	1.94311	0.958368	0.034671	0.119145	2.59373	1.37503	7.49799e-06	8.72058e-05	GeneID:7199712	protein fucoxanthin chlorophyll a/c protein	GO:0009535,GO:0016021,GO:0009522,GO:0009523,GO:0016168,GO:0046872,GO:0009765,GO:0018298	chloroplast thylakoid membrane|integral component of membrane|photosystem I|photosystem II|chlorophyll binding|metal ion binding|photosynthesis, light harvesting|protein-chromophore linkage	ko00196	Photosynthesis - antenna proteins
	Lhcr6	0.576458	-0.794712	0.0513535	0.314638	1.32958	0.410965	0.104135	0.445826	0.908202	-0.138914	0.724428	0.833771	0.445768	-1.16563	4.22001e-07	4.30926e-06	0.681934	-0.552295	0.188195	0.371242	0.602544	-0.730862	0.00274976	0.0136484	GeneID:7202932	protein fucoxanthin chlorophyll a/c protein	GO:0009535,GO:0016021,GO:0009522,GO:0009523,GO:0016168,GO:0046872,GO:0009765,GO:0018298	chloroplast thylakoid membrane|integral component of membrane|photosystem I|photosystem II|chlorophyll binding|metal ion binding|photosynthesis, light harvesting|protein-chromophore linkage	ko00196	Photosynthesis - antenna proteins
	Lhcr13	0.279443	-1.83937	0.240393	0.67831	1.87837	0.909482	0.000205216	0.0124642	2.3136	1.21014	0.162263	0.303855	0.483635	-1.04801	0.031601	0.0835429	0.985528	-0.0210309	0.760073	0.871343	1.39105	0.476177	0.141775	0.286018	GeneID:7202961	protein fucoxanthin chlorophyll a/c protein	GO:0009941,GO:0009535,GO:0016021,GO:0009522,GO:0009523,GO:0010287,GO:0016168,GO:0046872,GO:0031409,GO:0009768,GO:0018298,GO:0009416	chloroplast envelope|chloroplast thylakoid membrane|integral component of membrane|photosystem I|photosystem II|plastoglobule|chlorophyll binding|metal ion binding|pigment binding|photosynthesis, light harvesting in photosystem I|protein-chromophore linkage|response to light stimulus	ko00196	Photosynthesis - antenna proteins
	Lhcr11	0.14367	-2.79916	0.130772	0.523657	1.66442	0.735022	0.0179303	0.188893	1.68603	0.753634	0.570988	0.712999	0.408672	-1.29099	0.0139602	0.0429027	0.783001	-0.352914	0.578142	0.745783	1.53606	0.619238	0.0432257	0.119163	GeneID:7195835	protein fucoxanthin chl a/c protein	GO:0009535,GO:0016021,GO:0009522,GO:0009523,GO:0016168,GO:0046872,GO:0009765,GO:0018298	chloroplast thylakoid membrane|integral component of membrane|photosystem I|photosystem II|chlorophyll binding|metal ion binding|photosynthesis, light harvesting|protein-chromophore linkage	ko00196	Photosynthesis - antenna proteins
	Lhcr12	0.594065	-0.751307	0.322181	0.75383	1.18622	0.246377	0.407543	0.763817	1.3509	0.433919	0.729925	0.837824	0.272073	-1.87793	2.16045e-05	0.00015497	0.992576	-0.0107512	0.772592	0.878629	0.77258	-0.372243	0.219575	0.393407	GeneID:7196834	protein fucoxanthin chlorophyll a/c protein	GO:0009535,GO:0016021,GO:0009522,GO:0009523,GO:0016168,GO:0046872,GO:0009765,GO:0018298	chloroplast thylakoid membrane|integral component of membrane|photosystem I|photosystem II|chlorophyll binding|metal ion binding|photosynthesis, light harvesting|protein-chromophore linkage	ko00196	Photosynthesis - antenna proteins
	Lhcr1	0.355341	-1.49272	0.165544	0.581291	1.28984	0.367189	0.138694	0.499945	1.49082	0.576104	0.600479	0.738671	0.368582	-1.43994	0.000281824	0.00153238	1.18342	0.242966	0.968816	0.996052	1.26834	0.342938	0.177386	0.336684	GeneID:7198100	protein fucoxanthin chlorophyll a/c protein	GO:0009535,GO:0016021,GO:0030076,GO:0009523,GO:0016168,GO:0009765,GO:0018298	chloroplast thylakoid membrane|integral component of membrane|light-harvesting complex|photosystem II|chlorophyll binding|photosynthesis, light harvesting|protein-chromophore linkage	ko00196	Photosynthesis - antenna proteins
	Lhcr3	0.534398	-0.904013	0.317616	0.751682	1.24722	0.318721	0.260122	0.653373	1.59783	0.676117	0.497864	0.651102	0.270846	-1.88445	1.32814e-05	0.000100148	1.29228	0.369919	0.834973	0.918742	0.957528	-0.0626135	0.765653	0.876535	GeneID:7197307	protein fucoxanthin chlorophyll a/c protein	GO:0009507,GO:0009941,GO:0009534,GO:0009535,GO:0016021,GO:0016020,GO:0009522,GO:0010287,GO:0009579,GO:0016168,GO:0046872,GO:0031409,GO:0009768,GO:0018298,GO:0009409,GO:0009644,GO:0080167,GO:0009645	chloroplast|chloroplast envelope|chloroplast thylakoid|chloroplast thylakoid membrane|integral component of membrane|membrane|photosystem I|plastoglobule|thylakoid|chlorophyll binding|metal ion binding|pigment binding|photosynthesis, light harvesting in photosystem I|protein-chromophore linkage|response to cold|response to high light intensity|response to karrikin|response to low light intensity …	ko00196	Photosynthesis - antenna proteins
	Lhcr4	0.416642	-1.26312	0.254766	0.693664	1.49328	0.578481	0.0634684	0.365454	2.19977	1.13735	0.112472	0.235599	0.332471	-1.5887	0.00196085	0.00825904	1.33697	0.418963	0.806761	0.902149	1.20593	0.270146	0.488982	0.672458	GeneID:7196236	protein fucoxanthin chlorophyll a/c protein	GO:0009507,GO:0009941,GO:0009534,GO:0009535,GO:0016021,GO:0016020,GO:0009522,GO:0010287,GO:0009579,GO:0016168,GO:0046872,GO:0031409,GO:0009768,GO:0018298,GO:0009637,GO:0009409,GO:0010218,GO:0009644,GO:0009645,GO:0010114	chloroplast|chloroplast envelope|chloroplast thylakoid|chloroplast thylakoid membrane|integral component of membrane|membrane|photosystem I|plastoglobule|thylakoid|chlorophyll binding|metal ion binding|pigment binding|photosynthesis, light harvesting in photosystem I|protein-chromophore linkage|response to blue light|response to cold|response to far red light|response to high light intensity|resp…	ko00196	Photosynthesis - antenna proteins
	PHATRDRAFT_17531	0.280627	-1.83327	0.199257	0.635138	1.48748	0.57287	0.0790869	0.39748	1.83909	0.878991	0.391242	0.554418	0.318723	-1.64962	0.00242727	0.00989181	0.918965	-0.121918	0.692996	0.826765	1.33586	0.417772	0.23862	0.418199	GeneID:7196166	fucoxanthin chlorophyll a/c protein	GO:0009535,GO:0016021,GO:0030076,GO:0009523,GO:0016168,GO:0009765,GO:0018298	chloroplast thylakoid membrane|integral component of membrane|light-harvesting complex|photosystem II|chlorophyll binding|photosynthesis, light harvesting|protein-chromophore linkage	ko00196	Photosynthesis - antenna proteins
	Lhcr10	2.08599	1.06073	0.00882766	0.0982308	3.34779	1.74321	2.28438e-12	1.65797e-09	0.588772	-0.76422	0.126368	0.255346	2.36642	1.2427	0.0118832	0.037542	1.49777	0.582817	0.156763	0.330871	0.357646	-1.4834	3.27785e-09	8.73463e-08	GeneID:7198763	protein fucoxanthin chlorophyll a/c protein	GO:0009941,GO:0009535,GO:0016021,GO:0009522,GO:0009523,GO:0010287,GO:0016168,GO:0046872,GO:0031409,GO:0009768,GO:0018298,GO:0009416	chloroplast envelope|chloroplast thylakoid membrane|integral component of membrane|photosystem I|photosystem II|plastoglobule|chlorophyll binding|metal ion binding|pigment binding|photosynthesis, light harvesting in photosystem I|protein-chromophore linkage|response to light stimulus	ko00196	Photosynthesis - antenna proteins
Porphyrin metabolism	PHATRDRAFT_56588	3.52016	1.81564	2.72729e-05	0.00100315	1.39791	0.483274	0.0338309	0.265449	2.10072	1.07088	0.0397017	0.117946	2.36897	1.24426	7.59573e-13	2.01435e-11	3.61454	1.85381	6.40192e-05	0.000919327	2.58867	1.37221	7.0664e-09	1.74124e-07	GeneID:7201545	predicted protein	GO:0009507,GO:0009941,GO:0009534,GO:0016630,GO:0015995,GO:0009640,GO:0015979,GO:0009723,GO:0009647	chloroplast|chloroplast envelope|chloroplast thylakoid|protochlorophyllide reductase activity|chlorophyll biosynthetic process|photomorphogenesis|photosynthesis|response to ethylene|skotomorphogenesis	ko00860	Porphyrin and chlorophyll metabolism
	PHATRDRAFT_43164	3.37369	1.75433	0.101128	0.466656	1.41915	0.50503	0.332887	0.712977	13.4888	3.75369	7.47598e-08	4.34547e-06	4.50755	2.17234	1.6997e-09	2.71872e-08	5.79298	2.53431	0.000468843	0.00460553	4.40625	2.13955	0.000406841	0.0027176	GeneID:7196764	predicted protein	GO:0009507,GO:0016630,GO:0015995,GO:0015979	chloroplast|protochlorophyllide reductase activity|chlorophyll biosynthetic process|photosynthesis	ko00860	Porphyrin and chlorophyll metabolism
	PHATRDRAFT_12925	2.04951	1.03528	0.0184208	0.164455	1.53268	0.616061	0.0628118	0.364495	2.48458	1.313	0.00774059	0.0395069	3.00148	1.58567	2.24245e-09	3.5149e-08	1.76908	0.823002	0.0781381	0.209366	1.79791	0.846321	0.000761429	0.00463953	GeneID:7201469	predicted protein	GO:0043115,GO:0004851,GO:0006783,GO:0009086,GO:0019354,GO:0000103	precorrin-2 dehydrogenase activity|uroporphyrin-III C-methyltransferase activity|heme biosynthetic process|methionine biosynthetic process|siroheme biosynthetic process|sulfate assimilation	ko00860	Porphyrin and chlorophyll metabolism
	PHATRDRAFT_34307	0.905203	-0.143687	1	1	0.169995	-2.55644	0.463767	0.797137	0.974247	-0.0376398	1	1	0.17077	-2.54988	0.388575	0.561736	1.12421	0.168906	0.98392	1	3.07155	1.61896	0.174515	0.332952	GeneID:7199901	predicted protein	GO:0009507,GO:0016630,GO:0015995,GO:0015979	chloroplast|protochlorophyllide reductase activity|chlorophyll biosynthetic process|photosynthesis	ko00860	Porphyrin and chlorophyll metabolism
	PHATRDRAFT_40930	0.476502	-1.06945	0.0425571	0.281473	1.18268	0.242061	0.489669	0.810514	0.99696	-0.00439201	0.988799	1	0.305321	-1.7116	1.78311e-08	2.36128e-07	1.17772	0.235993	0.626507	0.779454	0.329133	-1.60326	2.16507e-06	2.88676e-05	GeneID:7198809	predicted protein	GO:0005743,GO:0005739,GO:0004408,GO:0046872,GO:0018063	mitochondrial inner membrane|mitochondrion|holocytochrome-c synthase activity|metal ion binding|cytochrome c-heme linkage	ko00860	Porphyrin and chlorophyll metabolism
	PHATRDRAFT_55416	0.45257	-1.14379	0.0359977	0.253387	1.79309	0.842446	0.000368107	0.0178963	0.385118	-1.37663	0.0442017	0.12687	0.761662	-0.392778	0.0293092	0.0785103	0.256634	-1.96222	0.0038356	0.0240849	0.464953	-1.10484	6.95114e-06	8.17781e-05	GeneID:7197280	predicted protein	GO:0009507,GO:0016020,GO:0020037,GO:0004392,GO:0046872,GO:0042167,GO:0006788,GO:0010229,GO:0055072,GO:0009648,GO:0048573,GO:0015979,GO:0006979	chloroplast|membrane|heme binding|heme oxygenase (decyclizing) activity|metal ion binding|heme catabolic process|heme oxidation|inflorescence development|iron ion homeostasis|photoperiodism|photoperiodism, flowering|photosynthesis|response to oxidative stress	ko00860	Porphyrin and chlorophyll metabolism
	HemF_3	0.357445	-1.48421	0.000991999	0.0188966	0.941748	-0.0865869	0.71736	0.92339	0.327079	-1.61229	0.00171382	0.0138291	0.332055	-1.59051	3.93154e-14	1.24401e-12	0.572735	-0.80406	0.102307	0.249556	0.542834	-0.881418	0.000595182	0.00377541	GeneID:7200691	coproporphyrinogen oxidase	GO:0005829,GO:0004109,GO:0042803,GO:0006783,GO:0006782	cytosol|coproporphyrinogen oxidase activity|protein homodimerization activity|heme biosynthetic process|protoporphyrinogen IX biosynthetic process	ko00860	Porphyrin and chlorophyll metabolism
	HemD	0.330156	-1.59878	0.0835582	0.419771	1.62643	0.701712	0.00329226	0.0686913	0.127421	-2.97233	0.0182779	0.0703186	0.530874	-0.913558	5.37705e-07	5.38606e-06	0.169727	-2.55871	0.0264991	0.0986808	0.47486	-1.07443	9.52022e-06	0.000107063	GeneID:7198106	uroporphyrinogen-iii synthase	GO:0009507,GO:0005829,GO:0004489,GO:0004852,GO:0015995,GO:0006730,GO:0006782,GO:0006780	chloroplast|cytosol|methylenetetrahydrofolate reductase (NAD(P)H) activity|uroporphyrinogen-III synthase activity|chlorophyll biosynthetic process|one-carbon metabolic process|protoporphyrinogen IX biosynthetic process|uroporphyrinogen III biosynthetic process	ko00860	Porphyrin and chlorophyll metabolism
	PHATRDRAFT_12588	0.274718	-1.86398	1.56542e-05	0.000637904	1.80975	0.855787	0.105756	0.448865	0.357076	-1.4857	0.00225236	0.0168093	1.21625	0.282442	0.219886	0.375651	0.472002	-1.08313	0.0157133	0.0683014	0.907807	-0.139543	0.585291	0.75009	GeneID:7201385	predicted protein	0	0	ko00860	Porphyrin and chlorophyll metabolism
	HemF_2	0.23957	-2.06148	0.43911	0.833633	1.99898	0.999267	0.00142755	0.0414438	0.0248636	-5.32982	0.145865	0.282187	0.449895	-1.15234	0.0670375	0.151884	0.141461	-2.82153	0.382166	0.581468	0.343137	-1.54314	0.0213293	0.0698872	GeneID:7204128	coproporphyrinogen oxidase. coproporphyrinogen III oxidase. coproporphyrinogenase	GO:0009507,GO:0004109,GO:0042803,GO:0015995,GO:0006782	chloroplast|coproporphyrinogen oxidase activity|protein homodimerization activity|chlorophyll biosynthetic process|protoporphyrinogen IX biosynthetic process	ko00860	Porphyrin and chlorophyll metabolism
	PHATRDRAFT_50740	0.190038	-2.39564	0.075702	0.394298	1.51406	0.598427	0.14804	0.513041	0.941168	-0.0874765	0.689044	0.807204	0.108913	-3.19875	5.05855e-22	3.33635e-20	0.332654	-1.58791	0.147096	0.317387	0.172567	-2.53477	2.91144e-16	2.41437e-14	GeneID:7197023	predicted protein	GO:0005524,GO:0016851,GO:0015995,GO:0015979	ATP binding|magnesium chelatase activity|chlorophyll biosynthetic process|photosynthesis	ko00860	Porphyrin and chlorophyll metabolism
	PHATRDRAFT_30690	0.174486	-2.51882	0.2179	0.655776	1.72794	0.789051	0.253214	0.647017	2.81278	1.492	0.0870183	0.198776	0.367072	-1.44586	0.00198712	0.00834016	0.544269	-0.877609	0.435031	0.629161	0.475626	-1.0721	0.0147673	0.0525379	GeneID:7198587	predicted protein	GO:0009507,GO:0033728,GO:0015995	chloroplast|divinyl chlorophyllide a 8-vinyl-reductase activity|chlorophyll biosynthetic process	ko00860	Porphyrin and chlorophyll metabolism
	CHLH	0.170896	-2.54881	0.000393258	0.00912193	2.30983	1.20779	0.205824	0.595579	0.588714	-0.764362	0.118866	0.245056	0.418248	-1.25757	2.13605e-11	4.63586e-10	0.24486	-2.02997	0.001991	0.0144589	0.301615	-1.72922	5.28963e-12	2.44137e-10	GeneID:7204596	protoporphyrin IX magnesium chelatase, subunit H	GO:0009507,GO:0009706,GO:0009570,GO:0010007,GO:0005739,GO:0005524,GO:0016851,GO:0015995,GO:0015979	chloroplast|chloroplast inner membrane|chloroplast stroma|magnesium chelatase complex|mitochondrion|ATP binding|magnesium chelatase activity|chlorophyll biosynthetic process|photosynthesis	ko00860	Porphyrin and chlorophyll metabolism
	hemC	0.17009	-2.55563	0.0245254	0.197669	2.75832	1.46379	0.000265556	0.0150744	0.639118	-0.645847	0.321162	0.48649	0.461064	-1.11696	0.00206072	0.00861346	0.401921	-1.31502	0.120583	0.278061	0.128975	-2.95484	1.18093e-12	5.96313e-11	GeneID:7200112	hydroxymethylbilane synthase	GO:0009507,GO:0005737,GO:0004418,GO:0015995,GO:0006783,GO:0018160,GO:0006782	chloroplast|cytoplasm|hydroxymethylbilane synthase activity|chlorophyll biosynthetic process|heme biosynthetic process|peptidyl-pyrromethane cofactor linkage|protoporphyrinogen IX biosynthetic process	ko00860	Porphyrin and chlorophyll metabolism
	PHATRDRAFT_50966	0.164546	-2.60344	0.128779	0.519416	1.97152	0.979305	0.072587	0.383944	0.475528	-1.0724	0.327082	0.492754	0.182185	-2.45652	2.6802e-38	5.91799e-36	0.0856404	-3.54556	0.0674192	0.19104	0.164802	-2.60119	1.35636e-24	3.37436e-22	GeneID:7201653	predicted protein	GO:0005737,GO:0042286,GO:0030170,GO:0008483,GO:0015995,GO:0006782	cytoplasm|glutamate-1-semialdehyde 2,1-aminomutase activity|pyridoxal phosphate binding|transaminase activity|chlorophyll biosynthetic process|protoporphyrinogen IX biosynthetic process	ko00860	Porphyrin and chlorophyll metabolism
	PHATRDRAFT_44908	0.152213	-2.71584	9.59262e-07	6.10247e-05	1.6417	0.715192	0.0275781	0.241523	0.844845	-0.243242	0.462847	0.620055	0.421552	-1.24622	0.00191068	0.00807944	0.397438	-1.3312	0.00193067	0.014142	0.504854	-0.986062	0.00900846	0.0354773	GeneID:7199603	predicted protein	GO:0009535,GO:0016021,GO:0009536,GO:0034256,GO:0016491,GO:0015996,GO:0010304	chloroplast thylakoid membrane|integral component of membrane|plastid|chlorophyll(ide) b reductase activity|oxidoreductase activity|chlorophyll catabolic process|PSII associated light-harvesting complex II catabolic process	ko00860	Porphyrin and chlorophyll metabolism
	HemE_2	0.127086	-2.97613	6.48671e-07	4.49404e-05	2.31693	1.21222	0.0219087	0.211812	0.121095	-3.04579	8.31073e-06	0.000222465	0.21413	-2.22344	1.10778e-17	5.06836e-16	0.114996	-3.12035	1.79619e-06	4.49799e-05	0.21696	-2.2045	2.47841e-15	1.75554e-13	GeneID:7197643	uroporphyrinogen decarboxylase	GO:0005737,GO:0004853,GO:0006782	cytoplasm|uroporphyrinogen decarboxylase activity|protoporphyrinogen IX biosynthetic process	ko00860	Porphyrin and chlorophyll metabolism
	PHATRDRAFT_50650	0.125115	-2.99867	0.0125978	0.125543	2.31934	1.21372	0.000475198	0.0204597	0.707807	-0.498572	0.358251	0.523244	0.505458	-0.984337	0.00693647	0.0238745	0.243435	-2.03839	0.0445568	0.142009	0.314267	-1.66994	0.000191703	0.00142728	GeneID:7196312	predicted protein	GO:0009507,GO:0071949,GO:0045550,GO:0016628,GO:0015995,GO:0033385,GO:0015979,GO:0033521,GO:0010189	chloroplast|FAD binding|geranylgeranyl reductase activity|oxidoreductase activity, acting on the CH-CH group of donors, NAD or NADP as acceptor|chlorophyll biosynthetic process|geranylgeranyl diphosphate metabolic process|photosynthesis|phytyl diphosphate biosynthetic process|vitamin E biosynthetic process	ko00860,ko00900	Porphyrin and chlorophyll metabolism|Terpenoid backbone biosynthesis
	hemE	0.110751	-3.17461	0.172331	0.592766	1.55959	0.641168	0.0103942	0.136808	1.44517	0.531236	0.873684	0.934895	0.0862738	-3.53493	5.59943e-17	2.38964e-15	0.302574	-1.72464	0.29675	0.495537	0.192271	-2.37879	2.82686e-10	9.30127e-09	GeneID:7198277	uroporphyrinogen decarboxylase	GO:0005737,GO:0004853,GO:0006782	cytoplasm|uroporphyrinogen decarboxylase activity|protoporphyrinogen IX biosynthetic process	ko00860	Porphyrin and chlorophyll metabolism
	HemF_1	0.108458	-3.20479	0.0703431	0.377714	1.79889	0.847108	0.00194065	0.0497953	0.834799	-0.2605	0.586372	0.725441	0.160702	-2.63754	8.06365e-06	6.38865e-05	0.178257	-2.48797	0.111453	0.263705	0.192993	-2.37338	3.67775e-05	0.000340718	GeneID:7203704	coproporphyrinogen III oxidase	GO:0009507,GO:0004109,GO:0042803,GO:0015995,GO:0006782	chloroplast|coproporphyrinogen oxidase activity|protein homodimerization activity|chlorophyll biosynthetic process|protoporphyrinogen IX biosynthetic process	ko00860	Porphyrin and chlorophyll metabolism
	PHATRDRAFT_46085	0.0690045	-3.85717	0.0516874	0.315791	2.05945	1.04226	0.0246578	0.228022	0.614544	-0.702413	0.405492	0.568214	0.0899333	-3.475	4.17114e-40	1.05916e-37	0.230472	-2.11734	0.152531	0.32484	0.123025	-3.02298	1.24814e-23	2.62401e-21	GeneID:7201329	predicted protein	GO:0009507,GO:0031969,GO:0009534,GO:0016021,GO:0046408,GO:0015995	chloroplast|chloroplast membrane|chloroplast thylakoid|integral component of membrane|chlorophyll synthetase activity|chlorophyll biosynthetic process	ko00860	Porphyrin and chlorophyll metabolism
	chlM	0.0629722	-3.98914	0.0419802	0.278812	1.43038	0.516403	0.301421	0.690271	1.13963	0.188568	0.899303	0.949425	0.103792	-3.26823	0.000315228	0.0016887	0.256884	-1.96081	0.162591	0.338118	0.237422	-2.07448	0.00676219	0.0281069	GeneID:7197982	magnesium-protoporphyrin IX methyltransferase	GO:0005737,GO:0046406,GO:0008757,GO:0036068,GO:0032259,GO:0015979	cytoplasm|magnesium protoporphyrin IX methyltransferase activity|S-adenosylmethionine-dependent methyltransferase activity|light-independent chlorophyll biosynthetic process|methylation|photosynthesis	ko00860	Porphyrin and chlorophyll metabolism
	PHATRDRAFT_5902	0.0405959	-4.62252	0.000613447	0.0130084	1.65968	0.730905	0.0292183	0.249871	0.192881	-2.37422	0.02582	0.0889394	0.430352	-1.21641	0.015508	0.0468143	0.0297899	-5.06903	0.000334934	0.00354347	0.0790119	-3.66179	1.35481e-08	3.09846e-07	GeneID:7200404	predicted protein	GO:0004392,GO:0046872,GO:0006788,GO:0015979	heme oxygenase (decyclizing) activity|metal ion binding|heme oxidation|photosynthesis	ko00860	Porphyrin and chlorophyll metabolism
Phenylalanine, tyrosine and tryptophan biosynthesis	AroA	4.6262	2.20983	1.04304e-06	6.53907e-05	1.62801	0.703112	0.00233388	0.0551501	5.50599	2.461	2.30459e-06	7.7113e-05	3.73616	1.90156	1.18259e-25	1.04448e-23	4.96295	2.3112	2.12079e-06	5.20822e-05	4.74374	2.24602	1.03385e-05	0.000114747	GeneID:7196691	3-deoxy-7-phosphoheptulonate synthase	GO:0009507,GO:0009534,GO:0003849,GO:0009073,GO:0009423	chloroplast|chloroplast thylakoid|3-deoxy-7-phosphoheptulonate synthase activity|aromatic amino acid family biosynthetic process|chorismate biosynthetic process	ko02024,ko00400	Quorum sensing|Phenylalanine, tyrosine and tryptophan biosynthesis
	PHATRDRAFT_8772	0.462302	-1.11309	0.0224158	0.188163	1.43667	0.522732	0.0576627	0.349172	0.589036	-0.763573	0.101576	0.220283	0.534169	-0.904633	0.000529726	0.0026649	0.244521	-2.03197	2.13483e-05	0.000367256	0.289988	-1.78594	3.64029e-08	7.56034e-07	GeneID:7196387	predicted protein	GO:0016829,GO:0046872,GO:0000166,GO:0017000	lyase activity|metal ion binding|nucleotide binding|antibiotic biosynthetic process	ko00400	Phenylalanine, tyrosine and tryptophan biosynthesis
	AroB	0.545247	-0.875018	0.048028	0.30287	2.41723	1.27335	8.77003e-07	0.000159129	1.42476	0.510718	0.338629	0.504527	1.21275	0.278286	0.222854	0.379659	0.685812	-0.544115	0.196868	0.381196	0.62619	-0.675328	0.0159076	0.0555297	GeneID:7201792	3-dehydroquinate synthase	GO:0009570,GO:0005737,GO:0005768,GO:0005802,GO:0003856,GO:0046872,GO:0009073,GO:0009423,GO:0033587	chloroplast stroma|cytoplasm|endosome|trans-Golgi network|3-dehydroquinate synthase activity|metal ion binding|aromatic amino acid family biosynthetic process|chorismate biosynthetic process|shikimate biosynthetic process	ko00400	Phenylalanine, tyrosine and tryptophan biosynthesis
	PHATRDRAFT_45535	1.33586	0.41777	0.237632	0.676784	1.12547	0.170531	0.463761	0.797137	1.29961	0.378082	0.306923	0.470893	2.41316	1.27092	3.42014e-11	7.26744e-10	1.11859	0.161676	0.551515	0.726234	2.06381	1.04531	3.03402e-05	0.00029031	GeneID:7200610	predicted protein	GO:0005737,GO:0003855,GO:0003856,GO:0003866,GO:0005524,GO:0046872,GO:0004764,GO:0004765,GO:0009073,GO:0009423	cytoplasm|3-dehydroquinate dehydratase activity|3-dehydroquinate synthase activity|3-phosphoshikimate 1-carboxyvinyltransferase activity|ATP binding|metal ion binding|shikimate 3-dehydrogenase (NADP+) activity|shikimate kinase activity|aromatic amino acid family biosynthetic process|chorismate biosynthetic process	ko00400	Phenylalanine, tyrosine and tryptophan biosynthesis
	PHATRDRAFT_bd417	1.01755	0.0250932	0.911958	1	0.921149	-0.118493	0.670936	0.900409	2.52651	1.33715	0.0167898	0.066609	1.12769	0.173376	0.529745	0.693468	2.12866	1.08995	0.0423941	0.137487	1.52869	0.612295	0.0623791	0.157492	GeneID:7204986	probable chorismate mutase	GO:0005737,GO:0005829,GO:0005634,GO:0004106,GO:0009073,GO:0046417,GO:0009094,GO:0000162,GO:0006571	cytoplasm|cytosol|nucleus|chorismate mutase activity|aromatic amino acid family biosynthetic process|chorismate metabolic process|L-phenylalanine biosynthetic process|tryptophan biosynthetic process|tyrosine biosynthetic process	ko00400	Phenylalanine, tyrosine and tryptophan biosynthesis
	PHATRDRAFT_43277	2.12504	1.08749	0.206297	0.641269	1.14329	0.193192	0.707984	0.917981	5.98276	2.58081	4.76325e-05	0.000937172	1.08777	0.121375	0.771325	0.874331	4.63992	2.2141	0.000398011	0.00405063	2.15252	1.10603	0.00738756	0.0302017	GeneID:7196984	probable chorismate mutase	GO:0009507,GO:0005829,GO:0004106,GO:0016688,GO:0009073,GO:0046417	chloroplast|cytosol|chorismate mutase activity|L-ascorbate peroxidase activity|aromatic amino acid family biosynthetic process|chorismate metabolic process	ko00400	Phenylalanine, tyrosine and tryptophan biosynthesis
	EPSPsy	2.07659	1.05421	0.0310658	0.231222	1.5701	0.65086	0.0137827	0.160419	2.59188	1.374	0.0107077	0.0491992	1.42962	0.515634	0.00982013	0.0320717	2.40253	1.26455	0.012117	0.0567972	1.19131	0.252554	0.354384	0.545618	GeneID:7197471	3-phosphoshikimate 1-carboxyvinyltransferase	GO:0009507,GO:0009570,GO:0005737,GO:0003866,GO:0009073,GO:0009423	chloroplast|chloroplast stroma|cytoplasm|3-phosphoshikimate 1-carboxyvinyltransferase activity|aromatic amino acid family biosynthetic process|chorismate biosynthetic process	ko00400	Phenylalanine, tyrosine and tryptophan biosynthesis
	PHATRDRAFT_17238	1.18222	0.241495	0.567592	0.898264	0.978015	-0.0320709	0.921509	0.997112	2.09108	1.06425	0.0262665	0.0895601	2.15017	1.10445	1.32345e-09	2.15768e-08	2.15709	1.10909	0.0125996	0.0583069	1.76338	0.81834	0.000735142	0.00451986	GeneID:7196073	anthranilate synthase	GO:0004049,GO:0006541,GO:0000162	anthranilate synthase activity|glutamine metabolic process|tryptophan biosynthetic process	ko02024,ko02025,ko00400,ko00405	Quorum sensing|Biofilm formation - Pseudomonas aeruginosa|Phenylalanine, tyrosine and tryptophan biosynthesis|Phenazine biosynthesis
	PHATRDRAFT_14230	1.7691	0.823014	0.315813	0.750255	1.16292	0.217754	0.585458	0.862653	5.13513	2.3604	0.000109937	0.0017807	0.697036	-0.520695	0.216018	0.370436	3.1698	1.66439	0.00657593	0.0367147	1.22823	0.296582	0.424196	0.616442	GeneID:7202846	predicted protein	GO:0004048,GO:0046872,GO:0000162	anthranilate phosphoribosyltransferase activity|metal ion binding|tryptophan biosynthetic process	ko00400	Phenylalanine, tyrosine and tryptophan biosynthesis
	PHATRDRAFT_28937	2.36326	1.24078	0.190627	0.623002	0.864852	-0.209475	0.79699	0.95339	4.72407	2.24003	0.00127212	0.0112229	1.02325	0.0331607	0.913809	0.967434	4.9789	2.31583	0.000436758	0.00435772	1.19855	0.261296	0.608219	0.765716	GeneID:7202848	anthranilate phosphoribosyltransferase	GO:0004048,GO:0046872,GO:0000162	anthranilate phosphoribosyltransferase activity|metal ion binding|tryptophan biosynthetic process	ko00400	Phenylalanine, tyrosine and tryptophan biosynthesis
	PHATRDRAFT_48186	3.90705	1.96608	0.0957376	0.451883	1.54916	0.631488	0.136634	0.499043	17.5622	4.1344	2.25797e-09	2.28798e-07	2.27897	1.18838	0.000582001	0.00289628	7.12943	2.83379	6.33494e-06	0.000130909	3.63832	1.86327	1.11796e-07	2.07331e-06	GeneID:7203319	predicted protein	GO:0004425,GO:0000162	indole-3-glycerol-phosphate synthase activity|tryptophan biosynthetic process	ko00400	Phenylalanine, tyrosine and tryptophan biosynthesis
	TRPB	1.65392	0.725888	0.131915	0.526168	2.21268	1.14579	0.000561796	0.0226524	2.54301	1.34654	0.0115879	0.0520178	4.67696	2.22557	8.53884e-32	1.12635e-29	1.19421	0.256055	0.834751	0.918597	4.20943	2.07363	1.6136e-16	1.39481e-14	GeneID:7202746	tryptophan synthase, beta chain	GO:0004834	tryptophan synthase activity	ko00260,ko00400	Glycine, serine and threonine metabolism|Phenylalanine, tyrosine and tryptophan biosynthesis
	PHATRDRAFT_43315	1.11899	0.162197	0.506995	0.871115	1.0079	0.0113535	0.951069	1	0.288394	-1.79388	0.0104826	0.0484688	0.843098	-0.246227	0.16742	0.307169	0.419033	-1.25486	0.0426906	0.138008	1.00275	0.00396341	0.976634	0.998555	GeneID:7197378	predicted protein	GO:0005737,GO:0030170,GO:0008483,GO:0009058	cytoplasm|pyridoxal phosphate binding|transaminase activity|biosynthetic process	ko00350,ko00360,ko00400,ko00950,ko00960	Tyrosine metabolism|Phenylalanine metabolism|Phenylalanine, tyrosine and tryptophan biosynthesis|Isoquinoline alkaloid biosynthesis|Tropane, piperidine and pyridine alkaloid biosynthesis
	PHATRDRAFT_bd870	1.73529	0.79518	0.100462	0.465559	1.58866	0.667806	0.0063964	0.102191	2.32858	1.21945	0.0234516	0.0832345	1.58183	0.661593	0.000403596	0.00210222	1.65641	0.728064	0.183061	0.364415	1.48258	0.568107	0.0201384	0.0667354	GeneID:7204794	predicted protein	GO:0009507,GO:0004069,GO:0080130,GO:0030170,GO:0009058	chloroplast|L-aspartate:2-oxoglutarate aminotransferase activity|L-phenylalanine:2-oxoglutarate aminotransferase activity|pyridoxal phosphate binding|biosynthetic process	ko00350,ko00360,ko00400,ko00950,ko00960	Tyrosine metabolism|Phenylalanine metabolism|Phenylalanine, tyrosine and tryptophan biosynthesis|Isoquinoline alkaloid biosynthesis|Tropane, piperidine and pyridine alkaloid biosynthesis
	AAT_1	0.937683	-0.0928283	0.691275	0.948565	1.61527	0.691779	0.00688516	0.107137	2.2182	1.14939	0.0355864	0.109394	0.948962	-0.0755778	0.703055	0.830325	0.952141	-0.0707536	0.663263	0.805948	0.942489	-0.0854527	0.739338	0.859633	GeneID:7195539	aspartate transaminase	GO:0009986,GO:0070062,GO:0005743,GO:0005759,GO:0005739,GO:0043209,GO:0043204,GO:0005886,GO:0043234,GO:0016597,GO:0042802,GO:0016212,GO:0004069,GO:0080130,GO:0005543,GO:0044822,GO:0030170,GO:0006103,GO:0006532,GO:0006533,GO:0006531,GO:0015908,GO:0019551,GO:0019550,GO:0006536,GO:0006107,GO:0045471	cell surface|extracellular exosome|mitochondrial inner membrane|mitochondrial matrix|mitochondrion|myelin sheath|perikaryon|plasma membrane|protein complex|amino acid binding|identical protein binding|kynurenine-oxoglutarate transaminase activity|L-aspartate:2-oxoglutarate aminotransferase activity|L-phenylalanine:2-oxoglutarate aminotransferase activity|phospholipid binding|poly(A) RNA binding|p…	ko00220,ko00250,ko00270,ko00330,ko00350,ko00360,ko00400,ko00950,ko00960,ko00710	Arginine biosynthesis|Alanine, aspartate and glutamate metabolism|Cysteine and methionine metabolism|Arginine and proline metabolism|Tyrosine metabolism|Phenylalanine metabolism|Phenylalanine, tyrosine and tryptophan biosynthesis|Isoquinoline alkaloid biosynthesis|Tropane, piperidine and pyridine alkaloid biosynthesis|Carbon fixation in photosynthetic organisms
	AAT_2	1.41542	0.501231	0.20906	0.644484	1.36023	0.443852	0.0866111	0.414534	0.47713	-1.06755	0.0264454	0.0899374	0.835985	-0.25845	0.371263	0.544989	0.435318	-1.19986	0.00660965	0.0367616	0.486314	-1.04004	0.00778333	0.031479	GeneID:7199093	aspartate aminotransferase	GO:0005759,GO:0005739,GO:0005886,GO:0042802,GO:0016212,GO:0004069,GO:0080130,GO:0030170,GO:0006103,GO:0006533,GO:0006531,GO:0009058,GO:0006536	mitochondrial matrix|mitochondrion|plasma membrane|identical protein binding|kynurenine-oxoglutarate transaminase activity|L-aspartate:2-oxoglutarate aminotransferase activity|L-phenylalanine:2-oxoglutarate aminotransferase activity|pyridoxal phosphate binding|2-oxoglutarate metabolic process|aspartate catabolic process|aspartate metabolic process|biosynthetic process|glutamate metabolic process	ko00220,ko00250,ko00270,ko00330,ko00350,ko00360,ko00400,ko00950,ko00960,ko00710	Arginine biosynthesis|Alanine, aspartate and glutamate metabolism|Cysteine and methionine metabolism|Arginine and proline metabolism|Tyrosine metabolism|Phenylalanine metabolism|Phenylalanine, tyrosine and tryptophan biosynthesis|Isoquinoline alkaloid biosynthesis|Tropane, piperidine and pyridine alkaloid biosynthesis|Carbon fixation in photosynthetic organisms
	PHATRDRAFT_43315	1.11899	0.162197	0.506995	0.871115	1.0079	0.0113535	0.951069	1	0.288394	-1.79388	0.0104826	0.0484688	0.843098	-0.246227	0.16742	0.307169	0.419033	-1.25486	0.0426906	0.138008	1.00275	0.00396341	0.976634	0.998555	GeneID:7197378	predicted protein	GO:0005737,GO:0030170,GO:0008483,GO:0009058	cytoplasm|pyridoxal phosphate binding|transaminase activity|biosynthetic process	ko00350,ko00360,ko00400,ko00950,ko00960	Tyrosine metabolism|Phenylalanine metabolism|Phenylalanine, tyrosine and tryptophan biosynthesis|Isoquinoline alkaloid biosynthesis|Tropane, piperidine and pyridine alkaloid biosynthesis
	PHATRDRAFT_bd870	1.73529	0.79518	0.100462	0.465559	1.58866	0.667806	0.0063964	0.102191	2.32858	1.21945	0.0234516	0.0832345	1.58183	0.661593	0.000403596	0.00210222	1.65641	0.728064	0.183061	0.364415	1.48258	0.568107	0.0201384	0.0667354	GeneID:7204794	predicted protein	GO:0009507,GO:0004069,GO:0080130,GO:0030170,GO:0009058	chloroplast|L-aspartate:2-oxoglutarate aminotransferase activity|L-phenylalanine:2-oxoglutarate aminotransferase activity|pyridoxal phosphate binding|biosynthetic process	ko00350,ko00360,ko00400,ko00950,ko00960	Tyrosine metabolism|Phenylalanine metabolism|Phenylalanine, tyrosine and tryptophan biosynthesis|Isoquinoline alkaloid biosynthesis|Tropane, piperidine and pyridine alkaloid biosynthesis
	PHATR_51609	0.972948	-0.0395649	0.838355	0.98435	0.652177	-0.616666	0.00786387	0.115469	0.13697	-2.86807	0.00930737	0.0446789	0.856684	-0.223165	0.192872	0.341646	0.348097	-1.52244	0.0957849	0.238805	0.940936	-0.0878321	0.714257	0.84322	GeneID:7204239	predicted protein	GO:0080130,GO:0004838,GO:0030170,GO:0009058,GO:0006536,GO:0006559,GO:0006572	L-phenylalanine:2-oxoglutarate aminotransferase activity|L-tyrosine:2-oxoglutarate aminotransferase activity|pyridoxal phosphate binding|biosynthetic process|glutamate metabolic process|L-phenylalanine catabolic process|tyrosine catabolic process	ko00270,ko00350,ko00360,ko00400,ko00401,ko00950,ko00960,ko00130	Cysteine and methionine metabolism|Tyrosine metabolism|Phenylalanine metabolism|Phenylalanine, tyrosine and tryptophan biosynthesis|Novobiocin biosynthesis|Isoquinoline alkaloid biosynthesis|Tropane, piperidine and pyridine alkaloid biosynthesis|Ubiquinone and other terpenoid-quinone biosynthesis
	PHATRDRAFT_38891	1.25794	0.33106	0.507119	0.87118	1.97007	0.978244	0.00215768	0.0524502	2.1872	1.12908	0.0277273	0.0929604	1.47026	0.556075	0.00426071	0.0158115	1.28314	0.359676	0.531607	0.710259	1.57273	0.653273	0.0294963	0.0891708	GeneID:7203616	predicted protein	GO:0005829,GO:0005634,GO:0004400,GO:0080130,GO:0030170,GO:0000105,GO:0010045	cytosol|nucleus|histidinol-phosphate transaminase activity|L-phenylalanine:2-oxoglutarate aminotransferase activity|pyridoxal phosphate binding|histidine biosynthetic process|response to nickel cation	ko00340,ko00350,ko00360,ko00400,ko00401,ko00960	Histidine metabolism|Tyrosine metabolism|Phenylalanine metabolism|Phenylalanine, tyrosine and tryptophan biosynthesis|Novobiocin biosynthesis|Tropane, piperidine and pyridine alkaloid biosynthesis
	PHATRDRAFT_43288	1.41516	0.500967	0.521675	0.87975	1.5457	0.628263	0.0314273	0.256286	4.16677	2.05893	0.000106903	0.00175107	1.62717	0.702365	0.00277321	0.0110896	2.46118	1.29935	0.0118729	0.0559303	1.40307	0.488582	0.0999892	0.223415	GeneID:7197593	prephenate dehydrogenase	GO:0009507,GO:0033730,GO:0004665,GO:0008977,GO:0006571	chloroplast|arogenate dehydrogenase (NADP+) activity|prephenate dehydrogenase (NADP+) activity|prephenate dehydrogenase activity|tyrosine biosynthetic process	ko00400	Phenylalanine, tyrosine and tryptophan biosynthesis
	PHATRDRAFT_34747	0.616656	-0.697463	0.112418	0.491403	0.923964	-0.114091	0.721479	0.92471	0.844163	-0.244406	0.665527	0.789199	0.468957	-1.09247	2.49431e-07	2.66401e-06	0.661405	-0.596395	0.206595	0.394376	0.456481	-1.13137	2.59896e-05	0.000254409	GeneID:7200321	predicted protein	GO:0004425,GO:0004640,GO:0000162	indole-3-glycerol-phosphate synthase activity|phosphoribosylanthranilate isomerase activity|tryptophan biosynthetic process	ko00400	Phenylalanine, tyrosine and tryptophan biosynthesis
	PHATRDRAFT_11527	0.880535	-0.183547	0.843736	0.985583	0.585136	-0.773156	0.0968717	0.431899	0.681319	-0.553598	0.357201	0.522273	0.515896	-0.954847	0.0199782	0.0578115	0.841146	-0.249572	0.723115	0.848069	0.480188	-1.05833	0.0124224	0.0457926	GeneID:7200193	predicted protein	GO:0004049,GO:0004425,GO:0004640,GO:0016740,GO:0006541,GO:0000162	anthranilate synthase activity|indole-3-glycerol-phosphate synthase activity|phosphoribosylanthranilate isomerase activity|transferase activity|glutamine metabolic process|tryptophan biosynthetic process	ko00400	Phenylalanine, tyrosine and tryptophan biosynthesis
	PHATRDRAFT_3267	1.57605	0.656314	0.166913	0.583792	0.883052	-0.179429	0.801354	0.954138	1.51902	0.603143	0.246699	0.407771	1.98153	0.986612	3.50369e-06	2.96973e-05	2.39582	1.26052	0.00712319	0.0386248	1.75522	0.811651	0.22451	0.399094	GeneID:7202463	predicted protein	GO:0009507,GO:0009570,GO:0016597,GO:0047769,GO:0004664,GO:0009094	chloroplast|chloroplast stroma|amino acid binding|arogenate dehydratase activity|prephenate dehydratase activity|L-phenylalanine biosynthetic process	ko00400	Phenylalanine, tyrosine and tryptophan biosynthesis
Ubiquinone and other terpenoid-quinone biosynthesis	TMT	3.60015	1.84806	0.00435991	0.0592909	2.07822	1.05535	0.0330378	0.26217	13.4439	3.74888	5.73969e-11	9.89562e-09	3.52378	1.81712	4.60467e-12	1.07516e-10	5.29259	2.40397	2.23231e-05	0.000381443	4.13012	2.04618	5.28186e-06	6.40606e-05	GeneID:7201441	tocopherol o-methyltransferase	GO:0009507,GO:0005737,GO:0051741,GO:0008757,GO:0050342,GO:0032259,GO:0010189	chloroplast|cytoplasm|2-methyl-6-phytyl-1,4-benzoquinone methyltransferase activity|S-adenosylmethionine-dependent methyltransferase activity|tocopherol O-methyltransferase activity|methylation|vitamin E biosynthetic process	ko00130	Ubiquinone and other terpenoid-quinone biosynthesis
	PHATRDRAFT_2738(HST)	1.60503	0.682601	1	1	0.680324	-0.555707	0.684675	0.907854	41.1691	5.36349	5.60741e-07	2.32811e-05	0.719245	-0.475445	0.696651	0.825177	28.341	4.82482	1.04881e-05	0.000200061	1.17117	0.227952	0.795602	0.892558	GeneID:7196995	predicted protein	GO:0031969,GO:0016021,GO:0010355,GO:0010356,GO:0010357,GO:0016117,GO:0010236	chloroplast membrane|integral component of membrane|homogentisate farnesyltransferase activity|homogentisate geranylgeranyltransferase activity|homogentisate solanesyltransferase activity|carotenoid biosynthetic process|plastoquinone biosynthetic process	ko00130	Ubiquinone and other terpenoid-quinone biosynthesis
	PHATRDRAFT_20833	1.59662	0.67502	0.2762	0.712513	1.65379	0.725774	0.0430501	0.300022	2.92266	1.54728	0.00450347	0.0269308	1.707	0.771464	0.000219261	0.00123225	2.13122	1.09168	0.0405307	0.132842	2.34668	1.23062	1.84737e-06	2.48263e-05	GeneID:7201811	predicted protein	GO:0008168,GO:0009234	methyltransferase activity|menaquinone biosynthetic process	ko00130	Ubiquinone and other terpenoid-quinone biosynthesis
	PHATRDRAFT_47601	1.57406	0.654488	0.0916838	0.44098	1.15253	0.204806	0.413102	0.768497	1.06215	0.086989	0.714339	0.82618	1.24927	0.32108	0.106158	0.217214	1.75928	0.814982	0.0437	0.140245	1.56601	0.647093	0.0117562	0.0438119	GeneID:7202657	predicted protein	GO:0009507,GO:0031969,GO:0016021,GO:0010176,GO:0071555,GO:0009915,GO:0031347,GO:0009266,GO:0006636,GO:0010189	chloroplast|chloroplast membrane|integral component of membrane|homogentisate phytyltransferase activity|cell wall organization|phloem sucrose loading|regulation of defense response|response to temperature stimulus|unsaturated fatty acid biosynthetic process|vitamin E biosynthetic process	ko00130	Ubiquinone and other terpenoid-quinone biosynthesis
	PHATRDRAFT_16283	1.23967	0.309958	0.503527	0.869143	1.03314	0.0470413	0.880056	0.983434	1.1242	0.168895	0.820857	0.898962	1.08639	0.119537	0.54623	0.707261	0.981736	-0.0265934	0.860378	0.932375	0.911523	-0.133648	0.597478	0.759127	GeneID:7198597	predicted protein	GO:0019168,GO:0071949,GO:0004497,GO:0016709,GO:0044550,GO:0006744	2-octaprenylphenol hydroxylase activity|FAD binding|monooxygenase activity|oxidoreductase activity, acting on paired donors, with incorporation or reduction of molecular oxygen, NAD(P)H as one donor, and incorporation of one atom of oxygen|secondary metabolite biosynthetic process|ubiquinone biosynthetic process	ko00130	Ubiquinone and other terpenoid-quinone biosynthesis
	VTE1_NW_002238036.1	1.01995	0.0285	1	1	0.627473	-0.672376	0.149285	0.515597	2.19402	1.13358	0.0688827	0.170315	1.02839	0.0403819	1	1	3.90088	1.9638	0.000402379	0.00408282	1.67902	0.747622	0.0646806	0.161781	GeneID:7204812	tocopherol cyclase	GO:0009941,GO:0009534,GO:0010287,GO:0009976,GO:0015994,GO:0006631,GO:0009915,GO:0031347,GO:0009644,GO:0006979,GO:0009651,GO:0009266,GO:0010189,GO:0016122	chloroplast envelope|chloroplast thylakoid|plastoglobule|tocopherol cyclase activity|chlorophyll metabolic process|fatty acid metabolic process|phloem sucrose loading|regulation of defense response|response to high light intensity|response to oxidative stress|response to salt stress|response to temperature stimulus|vitamin E biosynthetic process|xanthophyll metabolic process	ko00130	Ubiquinone and other terpenoid-quinone biosynthesis
	PHATRDRAFT_15393	0.975033	-0.0364763	0.88702	0.998795	1.3186	0.399004	0.572703	0.85637	2.35694	1.23691	0.0168671	0.0668118	0.701202	-0.512098	0.572217	0.72741	7.69195	2.94335	1.78747e-09	1.12877e-07	15.115	3.91791	9.45673e-05	0.000767983	GeneID:7195004	predicted protein	GO:0005737,GO:0045121,GO:0005739,GO:0009055,GO:0010181,GO:0003955,GO:0055114	cytoplasm|membrane raft|mitochondrion|electron carrier activity|FMN binding|NAD(P)H dehydrogenase (quinone) activity|oxidation-reduction process	ko00130	Ubiquinone and other terpenoid-quinone biosynthesis
	PHATRDRAFT_47199	0.974368	-0.0374613	0.931272	1	1.07541	0.104884	0.644945	0.891239	0.785276	-0.348728	0.465039	0.622254	0.771169	-0.374881	0.0728762	0.161722	0.83295	-0.263698	0.548986	0.724593	0.679489	-0.557477	0.0328098	0.0965272	GeneID:7202188	predicted protein	GO:0005743,GO:0005739,GO:0102005,GO:0008757,GO:0032259,GO:0006744	mitochondrial inner membrane|mitochondrion|2-octaprenyl-6-methoxy-1,4-benzoquinone methylase activity|S-adenosylmethionine-dependent methyltransferase activity|methylation|ubiquinone biosynthetic process	ko00130	Ubiquinone and other terpenoid-quinone biosynthesis
	PHATR_51609	0.972948	-0.0395649	0.838355	0.98435	0.652177	-0.616666	0.00786387	0.115469	0.13697	-2.86807	0.00930737	0.0446789	0.856684	-0.223165	0.192872	0.341646	0.348097	-1.52244	0.0957849	0.238805	0.940936	-0.0878321	0.714257	0.84322	GeneID:7204239	predicted protein	GO:0080130,GO:0004838,GO:0030170,GO:0009058,GO:0006536,GO:0006559,GO:0006572	L-phenylalanine:2-oxoglutarate aminotransferase activity|L-tyrosine:2-oxoglutarate aminotransferase activity|pyridoxal phosphate binding|biosynthetic process|glutamate metabolic process|L-phenylalanine catabolic process|tyrosine catabolic process	ko00270,ko00350,ko00360,ko00400,ko00401,ko00950,ko00960,ko00130	Cysteine and methionine metabolism|Tyrosine metabolism|Phenylalanine metabolism|Phenylalanine, tyrosine and tryptophan biosynthesis|Novobiocin biosynthesis|Isoquinoline alkaloid biosynthesis|Tropane, piperidine and pyridine alkaloid biosynthesis|Ubiquinone and other terpenoid-quinone biosynthesis
	PHATRDRAFT_9984	0.959137	-0.0601914	0.95787	1	1.16058	0.214845	0.436615	0.784896	0.610758	-0.711328	0.171862	0.315498	0.807531	-0.30841	0.114119	0.229027	0.537453	-0.895791	0.0564073	0.167835	0.737469	-0.439345	0.0820708	0.19253	GeneID:7197284	predicted protein	GO:0005737,GO:0102004,GO:0008425,GO:0008689,GO:0008757,GO:0032259,GO:0006744	cytoplasm|2-octaprenyl-6-hydroxyphenol methylase activity|2-polyprenyl-6-methoxy-1,4-benzoquinone methyltransferase activity|3-demethylubiquinone-9 3-O-methyltransferase activity|S-adenosylmethionine-dependent methyltransferase activity|methylation|ubiquinone biosynthetic process	ko00130	Ubiquinone and other terpenoid-quinone biosynthesis
	PHATRDRAFT_12280	0.862833	-0.212846	0.67491	0.940643	2.58156	1.36824	2.52984e-07	6.26969e-05	1.14315	0.19301	0.722781	0.832348	1.43716	0.523221	0.0439767	0.108679	0.678376	-0.559842	0.197779	0.382286	1.6847	0.752494	0.00388561	0.0181056	GeneID:7201005	predicted protein	GO:0052729,GO:0052730,GO:0019286,GO:0032259	dimethylglycine N-methyltransferase activity|sarcosine N-methyltransferase activity|glycine betaine biosynthetic process from glycine|methylation	ko00130	Ubiquinone and other terpenoid-quinone biosynthesis
	PHATRDRAFT_12269	0.768126	-0.380585	0.454371	0.842059	0.820536	-0.285362	0.264195	0.657547	0.749047	-0.416873	0.465477	0.622615	0.604673	-0.725774	0.00120685	0.00543111	0.484705	-1.04482	0.0320912	0.112624	0.574692	-0.799139	0.00411927	0.0189691	GeneID:7200838	predicted protein	GO:0031305,GO:0002083,GO:0047293,GO:0008299,GO:0006744	integral component of mitochondrial inner membrane|4-hydroxybenzoate decaprenyltransferase activity|4-hydroxybenzoate nonaprenyltransferase activity|isoprenoid biosynthetic process|ubiquinone biosynthetic process	ko00130	Ubiquinone and other terpenoid-quinone biosynthesis
	PHATR_33530	0.732594	-0.448913	0.690939	0.948565	0.965878	-0.0500867	0.87841	0.983152	3.73589	1.90145	0.0101584	0.0476842	0.0122275	-6.35372	1.78917e-18	9.13197e-17	1.2205	0.287477	0.970124	0.996791	0.179061	-2.48147	1.84079e-07	3.21493e-06	GeneID:7203904	predicted protein	GO:0005737,GO:0102550,GO:0051741,GO:0010189	cytoplasm|2-methyl-6-geranylgeranyl-1,4-benzoquinol methyltransferase activity|2-methyl-6-phytyl-1,4-benzoquinone methyltransferase activity|vitamin E biosynthetic process	ko00130	Ubiquinone and other terpenoid-quinone biosynthesis
	PHATRDRAFT_44851	0.719618	-0.474698	0.267376	0.704028	1.07594	0.105593	0.74854	0.936698	1.59572	0.674203	0.255956	0.417174	0.652461	-0.616036	0.0129511	0.0402404	1.30873	0.388171	0.534449	0.711502	1.2816	0.357952	0.207548	0.377899	GeneID:7199790	predicted protein	GO:0102005,GO:0009234,GO:0006744	2-octaprenyl-6-methoxy-1,4-benzoquinone methylase activity|menaquinone biosynthetic process|ubiquinone biosynthetic process	ko00130	Ubiquinone and other terpenoid-quinone biosynthesis
	PHATRDRAFT_46146	0.490493	-1.0277	0.0651104	0.360674	0.595219	-0.748507	0.00417514	0.0790011	0.443994	-1.17139	0.0815094	0.189859	0.719639	-0.474654	0.0166094	0.0495452	0.549156	-0.864712	0.162153	0.337692	0.960039	-0.0588357	0.800948	0.895739	GeneID:7201240	predicted protein	GO:0009507,GO:0031969,GO:0016021,GO:0005778,GO:0005777,GO:0005524,GO:0008756,GO:0042372	chloroplast|chloroplast membrane|integral component of membrane|peroxisomal membrane|peroxisome|ATP binding|o-succinylbenzoate-CoA ligase activity|phylloquinone biosynthetic process	ko00130	Ubiquinone and other terpenoid-quinone biosynthesis
	CCL1	0.28364	-1.81787	6.66067e-06	0.000316303	1.00389	0.00560136	0.922079	0.99747	0.136036	-2.87794	2.7823e-09	2.74773e-07	0.472259	-1.08235	7.29737e-10	1.25839e-08	0.115411	-3.11515	6.28467e-12	7.09958e-10	0.368429	-1.44054	2.32558e-09	6.35948e-08	GeneID:7197367	coumaryl-coa ligase	GO:0016207,GO:0005524,GO:0009698	4-coumarate-CoA ligase activity|ATP binding|phenylpropanoid metabolic process	ko00360,ko00940,ko00130	Phenylalanine metabolism|Phenylpropanoid biosynthesis|Ubiquinone and other terpenoid-quinone biosynthesis
	PHATRDRAFT_bd371	0.253025	-1.98265	0.0762269	0.396518	1.75167	0.808728	0.0074436	0.11172	0.18383	-2.44356	0.0797281	0.187253	0.528084	-0.92116	0.00769454	0.0260598	0.121683	-3.0388	0.0287618	0.104698	0.188445	-2.40779	4.60732e-09	1.17781e-07	GeneID:7205071	predicted protein	GO:0008935,GO:0009234	1,4-dihydroxy-2-naphthoyl-CoA synthase activity|menaquinone biosynthetic process	ko00130	Ubiquinone and other terpenoid-quinone biosynthesis
Calvin cycle	PHATRDRAFT_47471	1.17247	0.229554	0.91162	1	1.56452	0.645716	0.241321	0.63374	5.64545	2.49709	0.000219546	0.00303031	1.05667	0.0795218	0.866476	0.939052	3.42904	1.7778	0.0112849	0.0540154	2.4193	1.27459	0.0441966	0.121023	GeneID:7202586	predicted protein	GO:0043527,GO:0008176,GO:0036265	tRNA methyltransferase complex|tRNA (guanine-N7-)-methyltransferase activity|RNA (guanine-N7)-methylation	ko00010,ko00710	Glycolysis / Gluconeogenesis|Carbon fixation in photosynthetic organisms
	PGK	0.182614	-2.45313	4.28328e-06	0.000217758	0.878568	-0.186774	0.500981	0.817089	0.566591	-0.819621	0.0881479	0.200456	0.117812	-3.08544	1.46833e-10	2.85705e-09	0.266059	-1.91018	6.77232e-05	0.000960309	0.20632	-2.27704	1.30674e-06	1.81591e-05	GeneID:7195255	predicted protein	GO:0005737,GO:0005524,GO:0004618,GO:0006096	cytoplasm|ATP binding|phosphoglycerate kinase activity|glycolytic process	ko00010,ko00710	Glycolysis / Gluconeogenesis|Carbon fixation in photosynthetic organisms
	PHATRDRAFT_51125	2.82063	1.49602	0.000151679	0.00418047	1.19836	0.261064	0.258326	0.652462	0.505931	-0.982988	0.0539956	0.144462	1.86564	0.899672	0.00174193	0.00745903	0.912878	-0.131506	0.876873	0.941444	1.26649	0.340835	0.467718	0.655409	GeneID:7203354	predicted protein	GO:0005737,GO:0005524,GO:0004618,GO:0006096	cytoplasm|ATP binding|phosphoglycerate kinase activity|glycolytic process	ko00010,ko00710	Glycolysis / Gluconeogenesis|Carbon fixation in photosynthetic organisms
	PHATRDRAFT_29157	0.204755	-2.28803	0.178372	0.604028	1.38052	0.465217	0.167993	0.544885	2.54905	1.34996	0.0868003	0.198367	0.021849	-5.51629	1.65554e-47	6.22788e-45	0.959295	-0.0599539	0.737891	0.857457	0.112124	-3.15683	1.44289e-23	2.9435e-21	GeneID:7203195	predicted protein	GO:0009507,GO:0005524,GO:0004618,GO:0006096,GO:0019253	chloroplast|ATP binding|phosphoglycerate kinase activity|glycolytic process|reductive pentose-phosphate cycle	ko00010,ko00710	Glycolysis / Gluconeogenesis|Carbon fixation in photosynthetic organisms
	GAPDH_3	1.10368	0.142317	0.790671	0.977256	1.80384	0.851071	0.00753373	0.112574	0.60883	-0.715889	0.112215	0.235206	2.0083	1.00598	0.000553582	0.00277118	0.242445	-2.04427	4.90132e-06	0.00010426	0.743223	-0.428132	0.181134	0.341825	GeneID:7198606	predicted protein	GO:0005737,GO:0004365,GO:0051287,GO:0050661,GO:0006094,GO:0006096	cytoplasm|glyceraldehyde-3-phosphate dehydrogenase (NAD+) (phosphorylating) activity|NAD binding|NADP binding|gluconeogenesis|glycolytic process	ko04066,ko00010,ko00710	HIF-1 signaling pathway|Glycolysis / Gluconeogenesis|Carbon fixation in photosynthetic organisms
	GapC2b	2.23952	1.16319	0.00169327	0.0289314	1.47077	0.556567	0.0150606	0.169845	0.428296	-1.22332	0.0587954	0.153469	1.89003	0.91841	1.3353e-07	1.49368e-06	0.662541	-0.593919	0.343834	0.544158	1.71453	0.777811	0.00085445	0.0050997	GeneID:7203381	glyceraldehyde-3-phosphate dehydrogenase	GO:0005737,GO:0004365,GO:0051287,GO:0050661,GO:0006006,GO:0006096	cytoplasm|glyceraldehyde-3-phosphate dehydrogenase (NAD+) (phosphorylating) activity|NAD binding|NADP binding|glucose metabolic process|glycolytic process	ko04066,ko00010,ko00710	HIF-1 signaling pathway|Glycolysis / Gluconeogenesis|Carbon fixation in photosynthetic organisms
	GapC2a	2.06349	1.04509	0.00482787	0.0638622	1.52869	0.612298	0.0076236	0.113416	0.445505	-1.16649	0.0440398	0.126617	1.801	0.848795	6.95101e-07	6.77557e-06	0.633306	-0.659025	0.229239	0.421231	1.62407	0.699616	0.00310018	0.0149938	GeneID:7203376	glyceraldehyde-3-phosphate dehydrogenase	GO:0005737,GO:0004365,GO:0051287,GO:0050661,GO:0006006,GO:0006096	cytoplasm|glyceraldehyde-3-phosphate dehydrogenase (NAD+) (phosphorylating) activity|NAD binding|NADP binding|glucose metabolic process|glycolytic process	ko04066,ko00010,ko00710	HIF-1 signaling pathway|Glycolysis / Gluconeogenesis|Carbon fixation in photosynthetic organisms
	TPI/GapC3	0.239045	-2.06465	0.123665	0.51062	1.27584	0.351448	0.626392	0.882851	0.628929	-0.669032	0.482596	0.637198	0.0756779	-3.72398	9.48448e-09	1.33034e-07	0.280641	-1.8332	0.144652	0.313511	0.116334	-3.10366	4.60057e-07	7.19721e-06	GeneID:7197563	triosephosphate isomerase/glyceraldehyde-3-phosphate dehydrogenase precursor	GO:0005737,GO:0004365,GO:0051287,GO:0050661,GO:0006006,GO:0006096	cytoplasm|glyceraldehyde-3-phosphate dehydrogenase (NAD+) (phosphorylating) activity|NAD binding|NADP binding|glucose metabolic process|glycolytic process	ko04066,ko00010,ko00710	HIF-1 signaling pathway|Glycolysis / Gluconeogenesis|Carbon fixation in photosynthetic organisms
	GapC4	0.218806	-2.19228	0.205628	0.640569	1.2994	0.377841	0.714808	0.921956	0.649123	-0.623436	0.652372	0.779322	0.0377104	-4.7289	0.000100573	0.000616115	0.427777	-1.22507	0.288324	0.486431	0.0565762	-4.14366	0.000294622	0.00207109	GeneID:7197206	predicted protein	GO:0005737,GO:0004365,GO:0051287,GO:0050661,GO:0006006,GO:0006096	cytoplasm|glyceraldehyde-3-phosphate dehydrogenase (NAD+) (phosphorylating) activity|NAD binding|NADP binding|glucose metabolic process|glycolytic process	ko04066,ko00010,ko00710	HIF-1 signaling pathway|Glycolysis / Gluconeogenesis|Carbon fixation in photosynthetic organisms
	GapC1	0.407911	-1.29367	0.0843795	0.421897	1.10901	0.14927	0.585317	0.862653	0.790428	-0.339293	0.456149	0.613263	0.0483219	-4.37118	7.84466e-108	2.65594e-104	0.647832	-0.626308	0.285074	0.483666	0.127519	-2.97122	2.22428e-32	1.19409e-29	GeneID:7203017	glyceraldehyde-3-phosphate dehydrogenase precursor	GO:0009507,GO:0043891,GO:0051287,GO:0050661,GO:0006006,GO:0019253	chloroplast|glyceraldehyde-3-phosphate dehydrogenase (NAD(P)+) (phosphorylating) activity|NAD binding|NADP binding|glucose metabolic process|reductive pentose-phosphate cycle	ko04066,ko00010,ko00710	HIF-1 signaling pathway|Glycolysis / Gluconeogenesis|Carbon fixation in photosynthetic organisms
	FbaC5	0.649171	-0.623329	0.155727	0.567869	1.73146	0.791991	0.0190568	0.196335	0.243628	-2.03725	0.00270668	0.0189616	0.625957	-0.675865	0.000125892	0.000754833	0.205474	-2.28297	0.00108537	0.00904507	0.355624	-1.49158	3.89077e-10	1.24798e-08	GeneID:7199266	fructose-bisphosphate aldolase	GO:0048046,GO:0009507,GO:0009941,GO:0009570,GO:0016020,GO:0010287,GO:0009579,GO:0004332,GO:0006096,GO:0009737,GO:0046686	apoplast|chloroplast|chloroplast envelope|chloroplast stroma|membrane|plastoglobule|thylakoid|fructose-bisphosphate aldolase activity|glycolytic process|response to abscisic acid|response to cadmium ion	ko00010,ko00030,ko00051,ko00680,ko00710	Glycolysis / Gluconeogenesis|Pentose phosphate pathway|Fructose and mannose metabolism|Methane metabolism|Carbon fixation in photosynthetic organisms
	FbaC1	1.01851	0.0264577	0.90833	1	0.94035	-0.0887298	0.791556	0.950485	0.458347	-1.12549	0.026686	0.0904533	0.429823	-1.21819	9.39845e-11	1.8903e-09	0.458215	-1.1259	0.0196053	0.0798906	0.291224	-1.7798	3.61538e-11	1.38635e-09	GeneID:7204792	fructose-bisphosphate aldolase	GO:0004332,GO:0008270,GO:0006096	fructose-bisphosphate aldolase activity|zinc ion binding|glycolytic process	ko00010,ko00030,ko00051,ko00680,ko00710	Glycolysis / Gluconeogenesis|Pentose phosphate pathway|Fructose and mannose metabolism|Methane metabolism|Carbon fixation in photosynthetic organisms
	PHATRDRAFT_bd375	0.792959	-0.334681	0.327919	0.75774	1.14224	0.191871	0.4168	0.771843	0.528072	-0.921195	0.0321902	0.102006	0.432174	-1.21032	1.16071e-11	2.59106e-10	0.401326	-1.31715	0.00144155	0.0112567	0.328804	-1.6047	3.26419e-11	1.26596e-09	GeneID:7205070	predicted protein	GO:0004332,GO:0008270,GO:0006096	fructose-bisphosphate aldolase activity|zinc ion binding|glycolytic process	ko00010,ko00030,ko00051,ko00680,ko00710	Glycolysis / Gluconeogenesis|Pentose phosphate pathway|Fructose and mannose metabolism|Methane metabolism|Carbon fixation in photosynthetic organisms
	Fba3	2.32756	1.21882	0.00232352	0.0370116	1.74422	0.80258	0.000683947	0.02555	0.908751	-0.138042	0.807233	0.889191	1.90726	0.931505	8.38453e-08	9.6995e-07	0.577057	-0.793213	0.0730589	0.200754	0.556944	-0.844396	0.000395864	0.00265649	GeneID:7202915	cytosolic class II aldolase	GO:0009986,GO:0005737,GO:0009277,GO:0030446,GO:0005886,GO:0004332,GO:0008270,GO:0006096,GO:0044416,GO:0051701	cell surface|cytoplasm|fungal-type cell wall|hyphal cell wall|plasma membrane|fructose-bisphosphate aldolase activity|zinc ion binding|glycolytic process|induction by symbiont of host defense response|interaction with host	ko00010,ko00030,ko00051,ko00680,ko00710	Glycolysis / Gluconeogenesis|Pentose phosphate pathway|Fructose and mannose metabolism|Methane metabolism|Carbon fixation in photosynthetic organisms
	FBPC1	1.15644	0.209692	0.713983	0.954345	1.32074	0.401349	0.138701	0.499945	2.1122	1.07874	0.0340511	0.106085	1.35964	0.44322	0.0351282	0.0909037	1.29612	0.3742	0.477966	0.665682	1.11657	0.15907	0.555057	0.727803	GeneID:7196465	fructose-1,6-bisphosphatase	GO:0048046,GO:0009570,GO:0005737,GO:0010319,GO:0042132,GO:0046872,GO:0030388,GO:0006002,GO:0006001,GO:0006000,GO:0006094,GO:0009773,GO:0019253,GO:0009409,GO:0009735,GO:0005986	apoplast|chloroplast stroma|cytoplasm|stromule|fructose 1,6-bisphosphate 1-phosphatase activity|metal ion binding|fructose 1,6-bisphosphate metabolic process|fructose 6-phosphate metabolic process|fructose catabolic process|fructose metabolic process|gluconeogenesis|photosynthetic electron transport in photosystem I|reductive pentose-phosphate cycle|response to cold|response to cytokinin|sucrose …	ko04152,ko00010,ko00030,ko00051,ko00680,ko00710	AMPK signaling pathway|Glycolysis / Gluconeogenesis|Pentose phosphate pathway|Fructose and mannose metabolism|Methane metabolism|Carbon fixation in photosynthetic organisms
	FBP	0.637856	-0.648696	0.202175	0.638959	1.99102	0.993507	5.33488e-05	0.00475506	1.48966	0.574988	0.298944	0.463122	1.02198	0.0313674	0.838976	0.921425	0.774042	-0.369517	0.414981	0.611821	0.342419	-1.54616	3.13987e-09	8.40594e-08	GeneID:7195945	fructose-1,6-bisphosphatase	GO:0005737,GO:0042132,GO:0046872,GO:0006001	cytoplasm|fructose 1,6-bisphosphate 1-phosphatase activity|metal ion binding|fructose catabolic process	ko04152,ko00010,ko00030,ko00051,ko00680,ko00710	AMPK signaling pathway|Glycolysis / Gluconeogenesis|Pentose phosphate pathway|Fructose and mannose metabolism|Methane metabolism|Carbon fixation in photosynthetic organisms
	SBPase	0.50865	-0.975254	0.0180802	0.162417	1.02976	0.0423067	0.861122	0.976988	0.755268	-0.404939	0.339804	0.505528	0.707439	-0.499322	0.00875536	0.0291281	0.459072	-1.12321	0.00869528	0.0446715	0.614718	-0.702004	0.00439748	0.0200421	GeneID:7196659	seduheptulose bisphosphatase	GO:0009507,GO:0046872,GO:0050278,GO:0019253	chloroplast|metal ion binding|sedoheptulose-bisphosphatase activity|reductive pentose-phosphate cycle	ko00710	Carbon fixation in photosynthetic organisms
	PHATRDRAFT_29260	3.15489	1.65759	0.000110751	0.00320071	1.38859	0.473622	0.336169	0.714832	1.36926	0.453396	0.450451	0.608013	1.7761	0.828709	0.00272811	0.010948	1.70709	0.77154	0.115655	0.2705	1.70149	0.766795	0.153485	0.302845	GeneID:7203024	transketolase	GO:0005737,GO:0046872,GO:0004802,GO:0006098	cytoplasm|metal ion binding|transketolase activity|pentose-phosphate shunt	ko00030,ko00710,ko01051	Pentose phosphate pathway|Carbon fixation in photosynthetic organisms|Biosynthesis of ansamycins
	Tkl	1.29445	0.372337	0.517221	0.878641	1.03004	0.0427058	0.912976	0.995146	1.55426	0.636225	0.385042	0.549012	0.326202	-1.61616	0.0366452	0.0941576	1.88185	0.912154	0.0642963	0.18474	0.651933	-0.617204	0.38843	0.580596	GeneID:7197646	transketolase	GO:0005829,GO:0045335,GO:0046872,GO:0004802,GO:0006098	cytosol|phagocytic vesicle|metal ion binding|transketolase activity|pentose-phosphate shunt	ko00030,ko00710,ko01051	Pentose phosphate pathway|Carbon fixation in photosynthetic organisms|Biosynthesis of ansamycins
	Prk	0.578231	-0.790283	0.316159	0.750255	1.64354	0.716802	0.00822595	0.119235	1.70971	0.77375	0.339852	0.505528	0.145608	-2.77984	2.21694e-26	2.04704e-24	0.796465	-0.328317	0.515885	0.695993	0.432246	-1.21007	0.000512359	0.00332658	GeneID:7203879	phosphoribulokinase	GO:0009507,GO:0005524,GO:0008974,GO:0019253	chloroplast|ATP binding|phosphoribulokinase activity|reductive pentose-phosphate cycle	ko00710	Carbon fixation in photosynthetic organisms
Glycolysis	GPI_1	3.00279	1.5863	0.00456091	0.0616759	1.7601	0.815658	0.0547938	0.340116	2.32045	1.21441	0.131225	0.261524	1.74291	0.801495	0.00211663	0.00882535	1.37521	0.459648	0.799708	0.897163	1.76737	0.821608	0.108786	0.236693	GeneID:7199044	isomerase glucose-6-phosphate isomerase	GO:0005737,GO:0004347,GO:0006094,GO:0006096	cytoplasm|glucose-6-phosphate isomerase activity|gluconeogenesis|glycolytic process	ko00010,ko00030,ko00500,ko00520	Glycolysis / Gluconeogenesis|Pentose phosphate pathway|Starch and sucrose metabolism|Amino sugar and nucleotide sugar metabolism
	PFK_1	2.16737	1.11595	0.00479605	0.0638622	0.719053	-0.47583	0.0859281	0.41235	1.51565	0.599936	0.15255	0.291243	0.762335	-0.391503	0.0927972	0.195305	2.44619	1.29054	0.00207659	0.0149736	1.74291	0.801498	0.00152393	0.00833909	GeneID:7199226	pyrophosphate-dependent phosphofructose kinase	GO:0005829,GO:0003872,GO:0005524,GO:0046872,GO:0006002,GO:0006096	cytosol|6-phosphofructokinase activity|ATP binding|metal ion binding|fructose 6-phosphate metabolic process|glycolytic process	ko04152,ko03018,ko00010,ko00030,ko00051,ko00052,ko00680	AMPK signaling pathway|RNA degradation|Glycolysis / Gluconeogenesis|Pentose phosphate pathway|Fructose and mannose metabolism|Galactose metabolism|Methane metabolism
	FBPC1	1.15644	0.209692	0.713983	0.954345	1.32074	0.401349	0.138701	0.499945	2.1122	1.07874	0.0340511	0.106085	1.35964	0.44322	0.0351282	0.0909037	1.29612	0.3742	0.477966	0.665682	1.11657	0.15907	0.555057	0.727803	GeneID:7196465	fructose-1,6-bisphosphatase	GO:0048046,GO:0009570,GO:0005737,GO:0010319,GO:0042132,GO:0046872,GO:0030388,GO:0006002,GO:0006001,GO:0006000,GO:0006094,GO:0009773,GO:0019253,GO:0009409,GO:0009735,GO:0005986	apoplast|chloroplast stroma|cytoplasm|stromule|fructose 1,6-bisphosphate 1-phosphatase activity|metal ion binding|fructose 1,6-bisphosphate metabolic process|fructose 6-phosphate metabolic process|fructose catabolic process|fructose metabolic process|gluconeogenesis|photosynthetic electron transport in photosystem I|reductive pentose-phosphate cycle|response to cold|response to cytokinin|sucrose …	ko04152,ko00010,ko00030,ko00051,ko00680,ko00710	AMPK signaling pathway|Glycolysis / Gluconeogenesis|Pentose phosphate pathway|Fructose and mannose metabolism|Methane metabolism|Carbon fixation in photosynthetic organisms
	FBP	0.637856	-0.648696	0.202175	0.638959	1.99102	0.993507	5.33488e-05	0.00475506	1.48966	0.574988	0.298944	0.463122	1.02198	0.0313674	0.838976	0.921425	0.774042	-0.369517	0.414981	0.611821	0.342419	-1.54616	3.13987e-09	8.40594e-08	GeneID:7195945	fructose-1,6-bisphosphatase	GO:0005737,GO:0042132,GO:0046872,GO:0006001	cytoplasm|fructose 1,6-bisphosphate 1-phosphatase activity|metal ion binding|fructose catabolic process	ko04152,ko00010,ko00030,ko00051,ko00680,ko00710	AMPK signaling pathway|Glycolysis / Gluconeogenesis|Pentose phosphate pathway|Fructose and mannose metabolism|Methane metabolism|Carbon fixation in photosynthetic organisms
	Fba3	2.32756	1.21882	0.00232352	0.0370116	1.74422	0.80258	0.000683947	0.02555	0.908751	-0.138042	0.807233	0.889191	1.90726	0.931505	8.38453e-08	9.6995e-07	0.577057	-0.793213	0.0730589	0.200754	0.556944	-0.844396	0.000395864	0.00265649	GeneID:7202915	cytosolic class II aldolase	GO:0009986,GO:0005737,GO:0009277,GO:0030446,GO:0005886,GO:0004332,GO:0008270,GO:0006096,GO:0044416,GO:0051701	cell surface|cytoplasm|fungal-type cell wall|hyphal cell wall|plasma membrane|fructose-bisphosphate aldolase activity|zinc ion binding|glycolytic process|induction by symbiont of host defense response|interaction with host	ko00010,ko00030,ko00051,ko00680,ko00710	Glycolysis / Gluconeogenesis|Pentose phosphate pathway|Fructose and mannose metabolism|Methane metabolism|Carbon fixation in photosynthetic organisms
	PHATRDRAFT_bd375	0.792959	-0.334681	0.327919	0.75774	1.14224	0.191871	0.4168	0.771843	0.528072	-0.921195	0.0321902	0.102006	0.432174	-1.21032	1.16071e-11	2.59106e-10	0.401326	-1.31715	0.00144155	0.0112567	0.328804	-1.6047	3.26419e-11	1.26596e-09	GeneID:7205070	predicted protein	GO:0004332,GO:0008270,GO:0006096	fructose-bisphosphate aldolase activity|zinc ion binding|glycolytic process	ko00010,ko00030,ko00051,ko00680,ko00710	Glycolysis / Gluconeogenesis|Pentose phosphate pathway|Fructose and mannose metabolism|Methane metabolism|Carbon fixation in photosynthetic organisms
	FbaC5	0.649171	-0.623329	0.155727	0.567869	1.73146	0.791991	0.0190568	0.196335	0.243628	-2.03725	0.00270668	0.0189616	0.625957	-0.675865	0.000125892	0.000754833	0.205474	-2.28297	0.00108537	0.00904507	0.355624	-1.49158	3.89077e-10	1.24798e-08	GeneID:7199266	fructose-bisphosphate aldolase	GO:0048046,GO:0009507,GO:0009941,GO:0009570,GO:0016020,GO:0010287,GO:0009579,GO:0004332,GO:0006096,GO:0009737,GO:0046686	apoplast|chloroplast|chloroplast envelope|chloroplast stroma|membrane|plastoglobule|thylakoid|fructose-bisphosphate aldolase activity|glycolytic process|response to abscisic acid|response to cadmium ion	ko00010,ko00030,ko00051,ko00680,ko00710	Glycolysis / Gluconeogenesis|Pentose phosphate pathway|Fructose and mannose metabolism|Methane metabolism|Carbon fixation in photosynthetic organisms
	FbaC1	1.01851	0.0264577	0.90833	1	0.94035	-0.0887298	0.791556	0.950485	0.458347	-1.12549	0.026686	0.0904533	0.429823	-1.21819	9.39845e-11	1.8903e-09	0.458215	-1.1259	0.0196053	0.0798906	0.291224	-1.7798	3.61538e-11	1.38635e-09	GeneID:7204792	fructose-bisphosphate aldolase	GO:0004332,GO:0008270,GO:0006096	fructose-bisphosphate aldolase activity|zinc ion binding|glycolytic process	ko00010,ko00030,ko00051,ko00680,ko00710	Glycolysis / Gluconeogenesis|Pentose phosphate pathway|Fructose and mannose metabolism|Methane metabolism|Carbon fixation in photosynthetic organisms
	PHATRDRAFT_18228	0.387113	-1.36917	0.00130914	0.0236464	1.26261	0.336409	0.168862	0.545818	0.314084	-1.67078	0.00116734	0.0106114	0.284095	-1.81555	1.87799e-13	5.41895e-12	0.264913	-1.91641	4.22866e-05	0.000647481	0.340873	-1.5527	2.02497e-10	6.91242e-09	GeneID:7197456	triosephosphate isomerase	GO:0005737,GO:0004807,GO:0006094,GO:0006096,GO:0006098	cytoplasm|triose-phosphate isomerase activity|gluconeogenesis|glycolytic process|pentose-phosphate shunt	ko00010,ko00051,ko00562,ko00710	Glycolysis / Gluconeogenesis|Fructose and mannose metabolism|Inositol phosphate metabolism|Carbon fixation in photosynthetic organisms
	PHATRDRAFT_50738	2.31871	1.21332	0.00394966	0.055271	1.07077	0.0986491	0.660447	0.897306	1.07113	0.0991285	0.794775	0.880755	1.06185	0.0865762	0.650558	0.792102	1.13251	0.179524	0.650616	0.797254	0.322448	-1.63286	2.51671e-10	8.38903e-09	GeneID:7197243	triosephosphate isomerase	GO:0005829,GO:0004807,GO:0006094,GO:0046166,GO:0019563,GO:0006096,GO:0006098	cytosol|triose-phosphate isomerase activity|gluconeogenesis|glyceraldehyde-3-phosphate biosynthetic process|glycerol catabolic process|glycolytic process|pentose-phosphate shunt	ko00010,ko00051,ko00562,ko00710	Glycolysis / Gluconeogenesis|Fructose and mannose metabolism|Inositol phosphate metabolism|Carbon fixation in photosynthetic organisms
	TIM_1	1.73293	0.793215	0.0216866	0.184491	0.980056	-0.0290637	0.934533	1	0.211843	-2.23893	0.0152124	0.0624205	1.03558	0.0504363	0.754775	0.864875	0.352784	-1.50314	0.0622203	0.180277	0.723458	-0.467018	0.0454086	0.123544	GeneID:7202457	isomerase triosephosphate isomerase	GO:0005737,GO:0004807,GO:0006094,GO:0006096,GO:0006098	cytoplasm|triose-phosphate isomerase activity|gluconeogenesis|glycolytic process|pentose-phosphate shunt	ko00010,ko00051,ko00562,ko00710	Glycolysis / Gluconeogenesis|Fructose and mannose metabolism|Inositol phosphate metabolism|Carbon fixation in photosynthetic organisms
	GapC2b	2.23952	1.16319	0.00169327	0.0289314	1.47077	0.556567	0.0150606	0.169845	0.428296	-1.22332	0.0587954	0.153469	1.89003	0.91841	1.3353e-07	1.49368e-06	0.662541	-0.593919	0.343834	0.544158	1.71453	0.777811	0.00085445	0.0050997	GeneID:7203381	glyceraldehyde-3-phosphate dehydrogenase	GO:0005737,GO:0004365,GO:0051287,GO:0050661,GO:0006006,GO:0006096	cytoplasm|glyceraldehyde-3-phosphate dehydrogenase (NAD+) (phosphorylating) activity|NAD binding|NADP binding|glucose metabolic process|glycolytic process	ko04066,ko00010,ko00710	HIF-1 signaling pathway|Glycolysis / Gluconeogenesis|Carbon fixation in photosynthetic organisms
	GapC2a	2.06349	1.04509	0.00482787	0.0638622	1.52869	0.612298	0.0076236	0.113416	0.445505	-1.16649	0.0440398	0.126617	1.801	0.848795	6.95101e-07	6.77557e-06	0.633306	-0.659025	0.229239	0.421231	1.62407	0.699616	0.00310018	0.0149938	GeneID:7203376	glyceraldehyde-3-phosphate dehydrogenase	GO:0005737,GO:0004365,GO:0051287,GO:0050661,GO:0006006,GO:0006096	cytoplasm|glyceraldehyde-3-phosphate dehydrogenase (NAD+) (phosphorylating) activity|NAD binding|NADP binding|glucose metabolic process|glycolytic process	ko04066,ko00010,ko00710	HIF-1 signaling pathway|Glycolysis / Gluconeogenesis|Carbon fixation in photosynthetic organisms
	GAPDH_3	1.10368	0.142317	0.790671	0.977256	1.80384	0.851071	0.00753373	0.112574	0.60883	-0.715889	0.112215	0.235206	2.0083	1.00598	0.000553582	0.00277118	0.242445	-2.04427	4.90132e-06	0.00010426	0.743223	-0.428132	0.181134	0.341825	GeneID:7198606	predicted protein	GO:0005737,GO:0004365,GO:0051287,GO:0050661,GO:0006094,GO:0006096	cytoplasm|glyceraldehyde-3-phosphate dehydrogenase (NAD+) (phosphorylating) activity|NAD binding|NADP binding|gluconeogenesis|glycolytic process	ko04066,ko00010,ko00710	HIF-1 signaling pathway|Glycolysis / Gluconeogenesis|Carbon fixation in photosynthetic organisms
	GapC4	0.218806	-2.19228	0.205628	0.640569	1.2994	0.377841	0.714808	0.921956	0.649123	-0.623436	0.652372	0.779322	0.0377104	-4.7289	0.000100573	0.000616115	0.427777	-1.22507	0.288324	0.486431	0.0565762	-4.14366	0.000294622	0.00207109	GeneID:7197206	predicted protein	GO:0005737,GO:0004365,GO:0051287,GO:0050661,GO:0006006,GO:0006096	cytoplasm|glyceraldehyde-3-phosphate dehydrogenase (NAD+) (phosphorylating) activity|NAD binding|NADP binding|glucose metabolic process|glycolytic process	ko04066,ko00010,ko00710	HIF-1 signaling pathway|Glycolysis / Gluconeogenesis|Carbon fixation in photosynthetic organisms
	TPI/GapC3	0.239045	-2.06465	0.123665	0.51062	1.27584	0.351448	0.626392	0.882851	0.628929	-0.669032	0.482596	0.637198	0.0756779	-3.72398	9.48448e-09	1.33034e-07	0.280641	-1.8332	0.144652	0.313511	0.116334	-3.10366	4.60057e-07	7.19721e-06	GeneID:7197563	triosephosphate isomerase/glyceraldehyde-3-phosphate dehydrogenase precursor	GO:0005737,GO:0004365,GO:0051287,GO:0050661,GO:0006006,GO:0006096	cytoplasm|glyceraldehyde-3-phosphate dehydrogenase (NAD+) (phosphorylating) activity|NAD binding|NADP binding|glucose metabolic process|glycolytic process	ko04066,ko00010,ko00710	HIF-1 signaling pathway|Glycolysis / Gluconeogenesis|Carbon fixation in photosynthetic organisms
	GapC1	0.407911	-1.29367	0.0843795	0.421897	1.10901	0.14927	0.585317	0.862653	0.790428	-0.339293	0.456149	0.613263	0.0483219	-4.37118	7.84466e-108	2.65594e-104	0.647832	-0.626308	0.285074	0.483666	0.127519	-2.97122	2.22428e-32	1.19409e-29	GeneID:7203017	glyceraldehyde-3-phosphate dehydrogenase precursor	GO:0009507,GO:0043891,GO:0051287,GO:0050661,GO:0006006,GO:0019253	chloroplast|glyceraldehyde-3-phosphate dehydrogenase (NAD(P)+) (phosphorylating) activity|NAD binding|NADP binding|glucose metabolic process|reductive pentose-phosphate cycle	ko04066,ko00010,ko00710	HIF-1 signaling pathway|Glycolysis / Gluconeogenesis|Carbon fixation in photosynthetic organisms
	GAPN	0.707016	-0.500184	0.234389	0.673919	0.833536	-0.262684	0.330801	0.71223	0.431119	-1.21384	0.0134674	0.057522	0.689984	-0.535366	0.00350485	0.0134895	0.612556	-0.707086	0.122117	0.279947	0.655329	-0.609708	0.0113306	0.0425052	GeneID:7199937	glyceraldehyde-3-phosphate dehydrogenase	GO:0008886,GO:0047100	glyceraldehyde-3-phosphate dehydrogenase (NADP+) (non-phosphorylating) activity|glyceraldehyde-3-phosphate dehydrogenase (NADP+) (phosphorylating) activity	ko00010,ko00030	Glycolysis / Gluconeogenesis|Pentose phosphate pathway
	PGK	0.182614	-2.45313	4.28328e-06	0.000217758	0.878568	-0.186774	0.500981	0.817089	0.566591	-0.819621	0.0881479	0.200456	0.117812	-3.08544	1.46833e-10	2.85705e-09	0.266059	-1.91018	6.77232e-05	0.000960309	0.20632	-2.27704	1.30674e-06	1.81591e-05	GeneID:7195255	predicted protein	GO:0005737,GO:0005524,GO:0004618,GO:0006096	cytoplasm|ATP binding|phosphoglycerate kinase activity|glycolytic process	ko00010,ko00710	Glycolysis / Gluconeogenesis|Carbon fixation in photosynthetic organisms
	PHATRDRAFT_51125	2.82063	1.49602	0.000151679	0.00418047	1.19836	0.261064	0.258326	0.652462	0.505931	-0.982988	0.0539956	0.144462	1.86564	0.899672	0.00174193	0.00745903	0.912878	-0.131506	0.876873	0.941444	1.26649	0.340835	0.467718	0.655409	GeneID:7203354	predicted protein	GO:0005737,GO:0005524,GO:0004618,GO:0006096	cytoplasm|ATP binding|phosphoglycerate kinase activity|glycolytic process	ko00010,ko00710	Glycolysis / Gluconeogenesis|Carbon fixation in photosynthetic organisms
	PHATRDRAFT_47471	1.17247	0.229554	0.91162	1	1.56452	0.645716	0.241321	0.63374	5.64545	2.49709	0.000219546	0.00303031	1.05667	0.0795218	0.866476	0.939052	3.42904	1.7778	0.0112849	0.0540154	2.4193	1.27459	0.0441966	0.121023	GeneID:7202586	predicted protein	GO:0043527,GO:0008176,GO:0036265	tRNA methyltransferase complex|tRNA (guanine-N7-)-methyltransferase activity|RNA (guanine-N7)-methylation	ko00010,ko00710	Glycolysis / Gluconeogenesis|Carbon fixation in photosynthetic organisms
	PHATRDRAFT_29157	0.204755	-2.28803	0.178372	0.604028	1.38052	0.465217	0.167993	0.544885	2.54905	1.34996	0.0868003	0.198367	0.021849	-5.51629	1.65554e-47	6.22788e-45	0.959295	-0.0599539	0.737891	0.857457	0.112124	-3.15683	1.44289e-23	2.9435e-21	GeneID:7203195	predicted protein	GO:0009507,GO:0005524,GO:0004618,GO:0006096,GO:0019253	chloroplast|ATP binding|phosphoglycerate kinase activity|glycolytic process|reductive pentose-phosphate cycle	ko00010,ko00710	Glycolysis / Gluconeogenesis|Carbon fixation in photosynthetic organisms
	PGAM_2	0.957799	-0.0622058	0.934682	1	0.712114	-0.489819	0.0450084	0.306727	0.442542	-1.17611	0.0166777	0.0663049	1.14071	0.189932	0.270783	0.435111	0.712467	-0.489105	0.293022	0.49161	0.652304	-0.616383	0.0122743	0.0453944	GeneID:7196967	predicted protein	GO:0004619,GO:0006094,GO:0006096	phosphoglycerate mutase activity|gluconeogenesis|glycolytic process	ko00260,ko00010,ko00680	Glycine, serine and threonine metabolism|Glycolysis / Gluconeogenesis|Methane metabolism
	PGAM_1	0.953747	-0.0683211	0.893435	1	1.29392	0.371752	0.169525	0.545888	2.74741	1.45807	0.00539126	0.0305685	1.55332	0.635356	0.0054184	0.0193308	1.34409	0.426635	0.477656	0.66546	1.24933	0.321155	0.225545	0.400446	GeneID:7196508	phosphoglycerate mutase	GO:0004619,GO:0006094,GO:0006096	phosphoglycerate mutase activity|gluconeogenesis|glycolytic process	ko00260,ko00010,ko00680	Glycine, serine and threonine metabolism|Glycolysis / Gluconeogenesis|Methane metabolism
	PGAM_3	0.465767	-1.10232	0.00887748	0.0984699	1.3661	0.450059	0.0764585	0.391257	0.772547	-0.372305	0.429062	0.589406	0.652613	-0.6157	0.00187617	0.00795668	0.803706	-0.315261	0.46997	0.658696	0.722167	-0.469595	0.0624653	0.157632	GeneID:7203950	phosphoglycerate mutase	GO:0004619,GO:0006094,GO:0006096	phosphoglycerate mutase activity|gluconeogenesis|glycolytic process	ko00260,ko00010,ko00680	Glycine, serine and threonine metabolism|Glycolysis / Gluconeogenesis|Methane metabolism
	PGAM_4	2.19994	1.13746	0.00744239	0.08633	1.70043	0.765901	0.00165493	0.0449664	2.92374	1.54781	0.0014901	0.0125416	2.8012	1.48605	1.42276e-15	5.39217e-14	1.91512	0.937433	0.0415449	0.135424	2.50227	1.32324	9.11163e-08	1.72109e-06	GeneID:7199357	phosphoglycerate mutase	GO:0005829,GO:0045335,GO:0046538,GO:0004082,GO:0016787,GO:0004619,GO:0006094,GO:0006096,GO:0043456	cytosol|phagocytic vesicle|2,3-bisphosphoglycerate-dependent phosphoglycerate mutase activity|bisphosphoglycerate mutase activity|hydrolase activity|phosphoglycerate mutase activity|gluconeogenesis|glycolytic process|regulation of pentose-phosphate shunt	ko00260,ko00010,ko00680	Glycine, serine and threonine metabolism|Glycolysis / Gluconeogenesis|Methane metabolism
	PGAM_6	1.21636	0.282573	0.816772	0.981519	1.64836	0.721029	0.00299239	0.0649694	1.67151	0.741148	0.317117	0.482134	0.392159	-1.35049	9.73236e-13	2.52817e-11	1.10909	0.14937	0.940955	0.978042	0.977379	-0.0330107	0.857917	0.931922	GeneID:7197873	predicted protein	GO:0004619,GO:0006094,GO:0006096	phosphoglycerate mutase activity|gluconeogenesis|glycolytic process	ko00260,ko00010,ko00680	Glycine, serine and threonine metabolism|Glycolysis / Gluconeogenesis|Methane metabolism
	PGAM_7	1.28806	0.365195	1	1	3.50608	1.80986	0.184791	0.56471	8.60159	3.1046	0.01347	0.057522	4.72083	2.23904	0.0409119	0.102755	5.81972	2.54095	0.0171966	0.0724997	5.38115	2.42791	0.0195682	0.0652488	GeneID:7200558	phosphoglycerate mutase	GO:0004619,GO:0006094,GO:0006096	phosphoglycerate mutase activity|gluconeogenesis|glycolytic process	ko00260,ko00010,ko00680	Glycine, serine and threonine metabolism|Glycolysis / Gluconeogenesis|Methane metabolism
	PHATRDRAFT_41063	1.15093	0.2028	1	1	0.641741	-0.639938	0.591553	0.865549	0.635625	-0.653751	0.825292	0.902508	0	-	0.0129843	0.0402937	0.412818	-1.27642	0.559835	0.732635	0.121011	-3.04679	0.0666188	0.165484	GeneID:7198949	predicted protein	GO:0005829,GO:0016791	cytosol|phosphatase activity	ko00260,ko00010,ko00680	Glycine, serine and threonine metabolism|Glycolysis / Gluconeogenesis|Methane metabolism
	PHATRDRAFT_56468	3.3329	1.73678	7.36432e-05	0.00224368	1.51286	0.59728	0.00867811	0.122988	2.34942	1.2323	0.0195003	0.0730867	3.33694	1.73852	5.33849e-20	3.02922e-18	1.38678	0.471735	0.48512	0.670685	0.920367	-0.119719	0.698222	0.831702	GeneID:7199343	plastidic enolase	GO:0005829,GO:0070062,GO:0005615,GO:0043209,GO:0043204,GO:0000015,GO:0001917,GO:0005886,GO:0000287,GO:0004634,GO:0061621,GO:0006094	cytosol|extracellular exosome|extracellular space|myelin sheath|perikaryon|phosphopyruvate hydratase complex|photoreceptor inner segment|plasma membrane|magnesium ion binding|phosphopyruvate hydratase activity|canonical glycolysis|gluconeogenesis	ko04066,ko03018,ko00010,ko00680	HIF-1 signaling pathway|RNA degradation|Glycolysis / Gluconeogenesis|Methane metabolism
	PHATRDRAFT_bd1572	2.40902	1.26845	0.00460518	0.0621914	1.63285	0.707388	0.372866	0.740558	0.927479	-0.108614	0.68704	0.805599	1.49993	0.584899	0.14503	0.275599	0.764808	-0.38683	0.352012	0.552812	1.02783	0.0396041	0.946993	0.983572	GeneID:7204815	predicted protein	GO:0005829,GO:0000015,GO:0000287,GO:0004634,GO:0006094,GO:0006096	cytosol|phosphopyruvate hydratase complex|magnesium ion binding|phosphopyruvate hydratase activity|gluconeogenesis|glycolytic process	ko04066,ko03018,ko00010,ko00680	HIF-1 signaling pathway|RNA degradation|Glycolysis / Gluconeogenesis|Methane metabolism
	PHATRDRAFT_50537	0.86149	-0.215093	0.747378	0.962708	0.971845	-0.0412025	0.848097	0.972631	0.317748	-1.65405	0.00592412	0.0327145	0.756133	-0.403289	0.0246033	0.0682602	0.683418	-0.54916	0.337202	0.537778	0.706252	-0.501745	0.0356494	0.102835	GeneID:7199375	predicted protein	GO:0005829,GO:0070062,GO:0005615,GO:0043209,GO:0043204,GO:0000015,GO:0001917,GO:0005886,GO:0000287,GO:0004634,GO:0061621,GO:0006094	cytosol|extracellular exosome|extracellular space|myelin sheath|perikaryon|phosphopyruvate hydratase complex|photoreceptor inner segment|plasma membrane|magnesium ion binding|phosphopyruvate hydratase activity|canonical glycolysis|gluconeogenesis	ko04066,ko03018,ko00010,ko00680	HIF-1 signaling pathway|RNA degradation|Glycolysis / Gluconeogenesis|Methane metabolism
	PHATRDRAFT_bd1874	2.58359	1.36938	0.00202892	0.0333699	1.49152	0.576781	0.412802	0.768497	1.08985	0.124131	0.999201	1	1.24954	0.321399	0.360668	0.533503	0.848478	-0.237052	0.462638	0.653556	0.901114	-0.150218	0.82986	0.914759	GeneID:7205056	predicted protein	GO:0000015,GO:0000287,GO:0004634,GO:0006096	phosphopyruvate hydratase complex|magnesium ion binding|phosphopyruvate hydratase activity|glycolytic process	ko04066,ko03018,ko00010,ko00680	HIF-1 signaling pathway|RNA degradation|Glycolysis / Gluconeogenesis|Methane metabolism
	PK4a	3.24804	1.69957	0.0164877	0.152304	1.61869	0.69483	0.0909055	0.423475	8.39594	3.06969	7.68161e-08	4.43962e-06	3.01135	1.59041	7.78754e-11	1.58196e-09	2.18638	1.12854	0.131242	0.294427	0.942326	-0.0857012	0.852664	0.929085	GeneID:7201060	kinase pyruvate kinase 4a	GO:0005737,GO:0005524,GO:0016301,GO:0000287,GO:0030955,GO:0004743,GO:0006096	cytoplasm|ATP binding|kinase activity|magnesium ion binding|potassium ion binding|pyruvate kinase activity|glycolytic process	ko00010,ko00620,ko00230	Glycolysis / Gluconeogenesis|Pyruvate metabolism|Purine metabolism
	PK4b	3.00982	1.58968	0.001156	0.0213765	1.72516	0.786734	0.00336901	0.0700052	5.52462	2.46587	2.13775e-06	7.22433e-05	3.61597	1.85438	3.84322e-20	2.21793e-18	2.03511	1.02511	0.052418	0.15918	1.38015	0.464824	0.0767658	0.183371	GeneID:7201064	kinase pyruvate kinase 4b	GO:0005737,GO:0005524,GO:0016301,GO:0000287,GO:0030955,GO:0004743,GO:0006096	cytoplasm|ATP binding|kinase activity|magnesium ion binding|potassium ion binding|pyruvate kinase activity|glycolytic process	ko00010,ko00620,ko00230	Glycolysis / Gluconeogenesis|Pyruvate metabolism|Purine metabolism
	PK6	1.82289	0.866229	0.368145	0.786438	1.58773	0.66697	0.00777656	0.114851	4.18736	2.06604	0.00017524	0.00259846	1.40127	0.486733	0.0106672	0.0343849	1.46287	0.548802	0.727653	0.850644	1.0308	0.043768	0.809638	0.901365	GeneID:7198297	kinase pyruvate kinase	GO:0005829,GO:0005811,GO:0043186,GO:0005524,GO:0016301,GO:0000287,GO:0030955,GO:0004743,GO:0006096,GO:0007520,GO:0006090,GO:0010906,GO:0009744,GO:0007525	cytosol|lipid particle|P granule|ATP binding|kinase activity|magnesium ion binding|potassium ion binding|pyruvate kinase activity|glycolytic process|myoblast fusion|pyruvate metabolic process|regulation of glucose metabolic process|response to sucrose|somatic muscle development	ko00010,ko00620,ko00230	Glycolysis / Gluconeogenesis|Pyruvate metabolism|Purine metabolism
	PK5	1.41984	0.505731	0.4056	0.810492	2.01193	1.00858	0.0521563	0.333518	3.39573	1.76372	0.00102052	0.00961178	2.80506	1.48803	7.39113e-13	1.96523e-11	1.41042	0.496128	0.465452	0.655799	2.28491	1.19214	0.0023499	0.0119665	GeneID:7195267	kinase pyruvate kinase 5	GO:0005829,GO:0016020,GO:0005524,GO:0042802,GO:0016301,GO:0000287,GO:0030955,GO:0004743,GO:0051289,GO:0009408	cytosol|membrane|ATP binding|identical protein binding|kinase activity|magnesium ion binding|potassium ion binding|pyruvate kinase activity|protein homotetramerization|response to heat	ko00010,ko00620,ko00230	Glycolysis / Gluconeogenesis|Pyruvate metabolism|Purine metabolism
	PK2	3.66705	1.87462	0.0607918	0.348588	1.62631	0.701601	0.0901439	0.422098	17.8209	4.1555	3.46662e-11	6.1864e-09	0.729915	-0.4542	0.419014	0.591512	9.25722	3.21058	8.90143e-09	4.68916e-07	1.28431	0.360996	0.50927	0.689821	GeneID:7195326	kinase pyruvate kinase 2	GO:0005737,GO:0005524,GO:0016301,GO:0000287,GO:0030955,GO:0004743,GO:0006096	cytoplasm|ATP binding|kinase activity|magnesium ion binding|potassium ion binding|pyruvate kinase activity|glycolytic process	ko00010,ko00620,ko00230	Glycolysis / Gluconeogenesis|Pyruvate metabolism|Purine metabolism
	PK1	1.21837	0.284951	0.511946	0.874423	1.11389	0.155602	0.63028	0.883958	0.99224	-0.0112395	0.994456	1	1.3703	0.454488	0.214759	0.368778	2.27417	1.18534	0.00735582	0.0394652	1.20637	0.270669	0.532222	0.709439	GeneID:7203591	pyruvate kinase 1	GO:0005524,GO:0016301,GO:0000287,GO:0030955,GO:0004743	ATP binding|kinase activity|magnesium ion binding|potassium ion binding|pyruvate kinase activity	ko00010,ko00620,ko00230	Glycolysis / Gluconeogenesis|Pyruvate metabolism|Purine metabolism
	UGP/PGM	2.19114	1.13168	0.0128063	0.126396	2.10786	1.07578	0.00101168	0.0325512	2.40341	1.26508	0.0136901	0.0583147	2.50408	1.32428	6.88931e-14	2.11404e-12	1.65583	0.727557	0.153489	0.326332	1.52616	0.60991	0.00996712	0.0384511	GeneID:7199256	UDP-Glucose-Pyrophosphorylase/Phosphoglucomutase	GO:0009570,GO:0010319,GO:0000287,GO:0004614,GO:0009590,GO:0019388,GO:0006006,GO:0005978,GO:0019252	chloroplast stroma|stromule|magnesium ion binding|phosphoglucomutase activity|detection of gravity|galactose catabolic process|glucose metabolic process|glycogen biosynthetic process|starch biosynthetic process	ko00521,ko00010,ko00030,ko00052,ko00500,ko00520,ko00230	Streptomycin biosynthesis|Glycolysis / Gluconeogenesis|Pentose phosphate pathway|Galactose metabolism|Starch and sucrose metabolism|Amino sugar and nucleotide sugar metabolism|Purine metabolism
	PGM_1	0.781448	-0.355778	0.532158	0.884056	1.48154	0.567096	0.0755806	0.389517	3.75937	1.91049	0.000609562	0.00654451	0.18081	-2.46745	1.21432e-09	1.99577e-08	1.40876	0.494431	0.471646	0.659863	0.592194	-0.755859	0.0216518	0.0705874	GeneID:7197544	mutase phosphoglucomutase	GO:0005737,GO:0000287,GO:0004614,GO:0006006	cytoplasm|magnesium ion binding|phosphoglucomutase activity|glucose metabolic process	ko00521,ko00010,ko00030,ko00052,ko00500,ko00520,ko00230	Streptomycin biosynthesis|Glycolysis / Gluconeogenesis|Pentose phosphate pathway|Galactose metabolism|Starch and sucrose metabolism|Amino sugar and nucleotide sugar metabolism|Purine metabolism
Citrate cycle（TCA）	PHATRDRAFT_26290	2.8331	1.50238	0.000175413	0.00474413	1.36479	0.448683	0.385064	0.749919	0.702019	-0.510419	0.315465	0.480661	3.06665	1.61667	2.4748e-09	3.84351e-08	0.912089	-0.132754	0.821672	0.910511	1.7623	0.817459	0.100771	0.224805	GeneID:7198120	predicted protein	GO:0005829,GO:0047456,GO:0051539,GO:0003994,GO:0046872,GO:0003730,GO:0003729,GO:0019629,GO:0006099	cytosol|2-methylisocitrate dehydratase activity|4 iron, 4 sulfur cluster binding|aconitate hydratase activity|metal ion binding|mRNA 3'-UTR binding|mRNA binding|propionate catabolic process, 2-methylcitrate cycle|tricarboxylic acid cycle	ko00020,ko00630,ko00640,ko00720	Citrate cycle (TCA cycle)|Glyoxylate and dicarboxylate metabolism|Propanoate metabolism|Carbon fixation pathways in prokaryotes
	SCS-alpha	2.72535	1.44644	0.00133227	0.0239785	1.68426	0.752112	0.00165616	0.0449664	2.65401	1.40817	0.00841556	0.041951	1.94425	0.959215	7.23936e-08	8.47122e-07	1.77196	0.825349	0.195093	0.378749	1.53538	0.618599	0.0109763	0.0415275	GeneID:7201458	ligase succinate-coa ligase	GO:0005759,GO:0005739,GO:0048037,GO:0000166,GO:0004775,GO:0004776,GO:0009142,GO:0006105,GO:0006104,GO:0006099	mitochondrial matrix|mitochondrion|cofactor binding|nucleotide binding|succinate-CoA ligase (ADP-forming) activity|succinate-CoA ligase (GDP-forming) activity|nucleoside triphosphate biosynthetic process|succinate metabolic process|succinyl-CoA metabolic process|tricarboxylic acid cycle	ko00020,ko00640	Citrate cycle (TCA cycle)|Propanoate metabolism
	PHATRDRAFT_26921	2.25169	1.17101	0.00488141	0.0642074	1.3745	0.458905	0.0441972	0.30426	1.31743	0.397724	0.440006	0.598761	1.76451	0.819267	2.54526e-06	2.23829e-05	0.877245	-0.188948	0.598187	0.760412	1.12612	0.171359	0.465389	0.652863	GeneID:7199965	beta chain succinyl-coa synthetase synthetase	GO:0005739,GO:0005524,GO:0046872,GO:0004775,GO:0006099	mitochondrion|ATP binding|metal ion binding|succinate-CoA ligase (ADP-forming) activity|tricarboxylic acid cycle	ko00020,ko00640	Citrate cycle (TCA cycle)|Propanoate metabolism
	SDH1	3.25308	1.70181	2.21446e-05	0.000835792	1.32399	0.404887	0.462151	0.796307	1.12088	0.164628	0.619213	0.752885	3.31141	1.72745	2.71467e-09	4.17772e-08	1.61187	0.688733	0.0834211	0.217988	2.08179	1.05783	0.100781	0.224805	GeneID:7204112	succinate dehydrogenase flavoprotein	GO:0005618,GO:0005749,GO:0005739,GO:0045273,GO:0005524,GO:0050897,GO:0009055,GO:0050660,GO:0008177,GO:0000104,GO:0009061,GO:0006121,GO:0006099	cell wall|mitochondrial respiratory chain complex II, succinate dehydrogenase complex (ubiquinone)|mitochondrion|respiratory chain complex II|ATP binding|cobalt ion binding|electron carrier activity|flavin adenine dinucleotide binding|succinate dehydrogenase (ubiquinone) activity|succinate dehydrogenase activity|anaerobic respiration|mitochondrial electron transport, succinate to ubiquinone|trica…	ko00020,ko00190	Citrate cycle (TCA cycle)|Oxidative phosphorylation
	PHATRDRAFT_51720	0.450391	-1.15075	0.196321	0.63161	0.895909	-0.158576	0.456746	0.79392	0.148082	-2.75553	0.0281625	0.0938621	0.641396	-0.640712	0.000327479	0.00174695	0.206509	-2.27572	0.0460278	0.145015	0.589382	-0.762724	0.00153482	0.00837988	GeneID:7199710	fumarate reductase flavoprotein	GO:0005737,GO:0005829,GO:0005739,GO:0005634,GO:0009055,GO:0016156,GO:0016491,GO:0000104,GO:0009061,GO:0006106	cytoplasm|cytosol|mitochondrion|nucleus|electron carrier activity|fumarate reductase (NADH) activity|oxidoreductase activity|succinate dehydrogenase activity|anaerobic respiration|fumarate metabolic process	ko00020,ko00190	Citrate cycle (TCA cycle)|Oxidative phosphorylation
	PHATRDRAFT_30145	4.96284	2.31116	2.72045e-07	2.11672e-05	2.26439	1.17912	2.81065e-05	0.00300621	4.30325	2.10543	5.29324e-05	0.00101873	3.89795	1.96272	1.11723e-27	1.14623e-25	2.17636	1.12192	0.0566122	0.1681	3.23351	1.6931	1.85411e-12	9.04875e-11	GeneID:7195620	hypothetical protein	GO:0005759,GO:0004108,GO:0006099	mitochondrial matrix|citrate (Si)-synthase activity|tricarboxylic acid cycle	ko00020,ko00630	Citrate cycle (TCA cycle)|Glyoxylate and dicarboxylate metabolism
	ACL	0.957384	-0.0628307	0.863369	0.991448	0.721004	-0.471921	0.0504251	0.326975	0.496193	-1.01103	0.0253541	0.0878517	0.841558	-0.248865	0.159629	0.297118	0.274064	-1.86742	1.57607e-05	0.000285123	0.402555	-1.31274	5.10895e-08	1.01187e-06	GeneID:7201075	atp-citrate synthase	GO:0005737,GO:0005524,GO:0003878,GO:0048037,GO:0046872,GO:0006085,GO:0006101,GO:0008610	cytoplasm|ATP binding|ATP citrate synthase activity|cofactor binding|metal ion binding|acetyl-CoA biosynthetic process|citrate metabolic process|lipid biosynthetic process	ko00020,ko00720	Citrate cycle (TCA cycle)|Carbon fixation pathways in prokaryotes
	PYC1	2.50121	1.32263	0.000680861	0.0139887	0.959951	-0.0589667	0.86741	0.979306	0.580112	-0.785596	0.132315	0.263077	1.96908	0.977522	1.1521e-08	1.58134e-07	1.10982	0.150329	0.608806	0.76729	1.82551	0.868298	0.000187501	0.00139906	GeneID:7198165	precursor of carboxylase pyruvate carboxylase	GO:0005739,GO:0005524,GO:0009374,GO:0004075,GO:0003677,GO:0046872,GO:0004736,GO:0006094,GO:0006090	mitochondrion|ATP binding|biotin binding|biotin carboxylase activity|DNA binding|metal ion binding|pyruvate carboxylase activity|gluconeogenesis|pyruvate metabolic process	ko00020,ko00620,ko00720	Citrate cycle (TCA cycle)|Pyruvate metabolism|Carbon fixation pathways in prokaryotes
	PYC2	1.32503	0.40602	0.812684	0.980885	2.21717	1.14872	0.000171502	0.0110862	10.5614	3.40072	0.000155911	0.00234605	1.97991	0.985436	1.07066e-05	8.21971e-05	1.38423	0.46908	0.799776	0.897163	1.33839	0.420494	0.191605	0.355988	GeneID:7195500	precursor of carboxylase pyruvate carboxylase	GO:0005759,GO:0005739,GO:0005524,GO:0009374,GO:0004075,GO:0031406,GO:0003677,GO:0046872,GO:0004736,GO:0006094,GO:0006629,GO:0006107,GO:0071073,GO:0006090	mitochondrial matrix|mitochondrion|ATP binding|biotin binding|biotin carboxylase activity|carboxylic acid binding|DNA binding|metal ion binding|pyruvate carboxylase activity|gluconeogenesis|lipid metabolic process|oxaloacetate metabolic process|positive regulation of phospholipid biosynthetic process|pyruvate metabolic process	ko00020,ko00620,ko00720	Citrate cycle (TCA cycle)|Pyruvate metabolism|Carbon fixation pathways in prokaryotes
	MDH	1.55314	0.635186	0.169462	0.588637	1.80367	0.850939	0.000317485	0.0162928	1.92668	0.946116	0.073519	0.178056	1.43625	0.522307	0.00318413	0.0124437	2.01417	1.01019	0.0364319	0.123139	1.2033	0.266998	0.263561	0.447309	GeneID:7199385	predicted protein	GO:0005759,GO:0030060,GO:0005975,GO:0006108,GO:0006099	mitochondrial matrix|L-malate dehydrogenase activity|carbohydrate metabolic process|malate metabolic process|tricarboxylic acid cycle	ko00270,ko00020,ko00620,ko00630,ko00710	Cysteine and methionine metabolism|Citrate cycle (TCA cycle)|Pyruvate metabolism|Glyoxylate and dicarboxylate metabolism|Carbon fixation in photosynthetic organisms
	PHATRDRAFT_37328	1.24203	0.312703	0.749755	0.963667	0.855108	-0.225821	0.609452	0.87371	2.79729	1.48403	0.0143352	0.0601557	1.63278	0.707333	0.0300695	0.0802248	2.5727	1.36328	0.0187703	0.077231	1.51608	0.600344	0.0996957	0.223101	GeneID:7201961	predicted protein	GO:0042645,GO:0009353,GO:0004591,GO:0030976,GO:0006103,GO:0006099	mitochondrial nucleoid|mitochondrial oxoglutarate dehydrogenase complex|oxoglutarate dehydrogenase (succinyl-transferring) activity|thiamine pyrophosphate binding|2-oxoglutarate metabolic process|tricarboxylic acid cycle	ko00310,ko00380,ko00020	Lysine degradation|Tryptophan metabolism|Citrate cycle (TCA cycle)
	PHATRDRAFT_49787	0.790681	-0.338833	0.587862	0.907599	0.636176	-0.652503	0.0925454	0.426825	2.18036	1.12457	0.0497108	0.137009	0.938058	-0.092251	0.788984	0.887749	2.37188	1.24603	0.0196608	0.0799885	1.08537	0.118185	0.767319	0.877285	GeneID:7198360	predicted protein	GO:0042645,GO:0009353,GO:0005739,GO:0045252,GO:0004591,GO:0030976,GO:0006103,GO:0006099	mitochondrial nucleoid|mitochondrial oxoglutarate dehydrogenase complex|mitochondrion|oxoglutarate dehydrogenase complex|oxoglutarate dehydrogenase (succinyl-transferring) activity|thiamine pyrophosphate binding|2-oxoglutarate metabolic process|tricarboxylic acid cycle	ko00310,ko00380,ko00020	Lysine degradation|Tryptophan metabolism|Citrate cycle (TCA cycle)
	OGD1	1.58116	0.660981	0.235865	0.675652	1.32796	0.409215	0.399085	0.760396	2.31153	1.20885	0.017348	0.0678445	2.44451	1.28955	2.32381e-12	5.70119e-11	1.43463	0.520674	0.322066	0.522741	1.83725	0.877551	0.00730386	0.0299314	GeneID:7202926	2-oxoglutarate dehydrogenase E1 component	GO:0009353,GO:0005739,GO:0045252,GO:0004591,GO:0030976,GO:0006096,GO:0006099	mitochondrial oxoglutarate dehydrogenase complex|mitochondrion|oxoglutarate dehydrogenase complex|oxoglutarate dehydrogenase (succinyl-transferring) activity|thiamine pyrophosphate binding|glycolytic process|tricarboxylic acid cycle	ko00310,ko00380,ko00020	Lysine degradation|Tryptophan metabolism|Citrate cycle (TCA cycle)
	PHATRDRAFT_40430	3.86694	1.95119	7.37207e-06	0.000342057	1.79943	0.847542	0.000447093	0.0197518	2.75105	1.45998	0.00407947	0.025083	2.77544	1.47271	2.5203e-16	1.01582e-14	1.9254	0.945161	0.0547783	0.164335	1.8501	0.887607	0.000203036	0.0015007	GeneID:7198156	dihydrolipoamide succinyltransferase	GO:0005739,GO:0045252,GO:0004149,GO:0033512,GO:0006099	mitochondrion|oxoglutarate dehydrogenase complex|dihydrolipoyllysine-residue succinyltransferase activity|L-lysine catabolic process to acetyl-CoA via saccharopine|tricarboxylic acid cycle	ko00310,ko00020	Lysine degradation|Citrate cycle (TCA cycle)
	PHATRDRAFT_16069	2.50591	1.32534	0.0296721	0.223647	1.81304	0.858413	0.213192	0.606235	2.11527	1.08084	0.0437353	0.125949	2.54966	1.3503	1.08104e-09	1.79414e-08	2.87356	1.52284	0.00146272	0.0113957	3.58355	1.84139	0.000145931	0.00111498	GeneID:7198158	predicted protein	GO:0005623,GO:0050660,GO:0016152,GO:0045340,GO:0050661,GO:0016668,GO:0045454,GO:0050787,GO:0030001	cell|flavin adenine dinucleotide binding|mercury (II) reductase activity|mercury ion binding|NADP binding|oxidoreductase activity, acting on a sulfur group of donors, NAD(P) as acceptor|cell redox homeostasis|detoxification of mercury ion|metal ion transport	ko00260,ko00280,ko00010,ko00020,ko00620,ko00630,ko00640	Glycine, serine and threonine metabolism|Valine, leucine and isoleucine degradation|Glycolysis / Gluconeogenesis|Citrate cycle (TCA cycle)|Pyruvate metabolism|Glyoxylate and dicarboxylate metabolism|Propanoate metabolism
	PHATRDRAFT_19949	4.6141	2.20605	0.000420386	0.00962037	2.30792	1.20659	6.96804e-05	0.0057635	7.60893	2.92769	7.00479e-08	4.11866e-06	6.85117	2.77635	1.0751e-36	1.94996e-34	2.9653	1.56818	0.00419465	0.0257065	5.02881	2.33022	5.60156e-17	5.10142e-15	GeneID:7200708	predicted protein	GO:0005737,GO:0004148,GO:0050660,GO:0045454,GO:0006096	cytoplasm|dihydrolipoyl dehydrogenase activity|flavin adenine dinucleotide binding|cell redox homeostasis|glycolytic process	ko00260,ko00280,ko00010,ko00020,ko00620,ko00630,ko00640	Glycine, serine and threonine metabolism|Valine, leucine and isoleucine degradation|Glycolysis / Gluconeogenesis|Citrate cycle (TCA cycle)|Pyruvate metabolism|Glyoxylate and dicarboxylate metabolism|Propanoate metabolism
	DLDH	2.32268	1.21579	0.0047334	0.0633312	1.25752	0.330581	0.153065	0.521567	1.84148	0.880866	0.091494	0.205629	1.65789	0.729347	3.73048e-05	0.00025447	1.84528	0.883839	0.065848	0.187897	1.55663	0.63843	0.00765093	0.0310667	GeneID:7199894	dihydrolipoyl dehydrogenase	GO:0048046,GO:0005759,GO:0005747,GO:0005739,GO:0005524,GO:0050897,GO:0005507,GO:0004148,GO:0050660,GO:0008270,GO:0045454,GO:0046686	apoplast|mitochondrial matrix|mitochondrial respiratory chain complex I|mitochondrion|ATP binding|cobalt ion binding|copper ion binding|dihydrolipoyl dehydrogenase activity|flavin adenine dinucleotide binding|zinc ion binding|cell redox homeostasis|response to cadmium ion	ko00260,ko00280,ko00010,ko00020,ko00620,ko00630,ko00640	Glycine, serine and threonine metabolism|Valine, leucine and isoleucine degradation|Glycolysis / Gluconeogenesis|Citrate cycle (TCA cycle)|Pyruvate metabolism|Glyoxylate and dicarboxylate metabolism|Propanoate metabolism
	pDLDH1	0.185157	-2.43318	3.201e-06	0.000168636	1.37674	0.461261	0.0640919	0.366549	0.589196	-0.76318	0.0648637	0.163274	0.0735668	-3.7648	7.02355e-60	5.48755e-57	0.576586	-0.794392	0.0414409	0.135215	0.449071	-1.15499	4.28573e-06	5.28591e-05	GeneID:7195322	lipoamide dehydrogenase	GO:0009507,GO:0009941,GO:0009570,GO:0005730,GO:0004148,GO:0050660,GO:0006086,GO:0045454,GO:0046685	chloroplast|chloroplast envelope|chloroplast stroma|nucleolus|dihydrolipoyl dehydrogenase activity|flavin adenine dinucleotide binding|acetyl-CoA biosynthetic process from pyruvate|cell redox homeostasis|response to arsenic-containing substance	ko00260,ko00280,ko00010,ko00020,ko00620,ko00630,ko00640	Glycine, serine and threonine metabolism|Valine, leucine and isoleucine degradation|Glycolysis / Gluconeogenesis|Citrate cycle (TCA cycle)|Pyruvate metabolism|Glyoxylate and dicarboxylate metabolism|Propanoate metabolism
	PHATRDRAFT_48393	1.20973	0.274687	0.639233	0.929808	0.59605	-0.746495	0.0454162	0.30806	2.54691	1.34875	0.0104776	0.0484688	1.43728	0.523342	0.0646299	0.147416	2.63875	1.39986	0.00483143	0.0288101	1.9018	0.927367	0.00259247	0.0129942	GeneID:7203587	predicted protein	GO:0005737,GO:0004148,GO:0050660,GO:0045150,GO:0045454,GO:0006096	cytoplasm|dihydrolipoyl dehydrogenase activity|flavin adenine dinucleotide binding|acetoin catabolic process|cell redox homeostasis|glycolytic process	ko00260,ko00280,ko00010,ko00020,ko00620,ko00630,ko00640	Glycine, serine and threonine metabolism|Valine, leucine and isoleucine degradation|Glycolysis / Gluconeogenesis|Citrate cycle (TCA cycle)|Pyruvate metabolism|Glyoxylate and dicarboxylate metabolism|Propanoate metabolism
	PHATRDRAFT_45428	1.06429	0.089896	0.633481	0.927706	0.761319	-0.393427	0.105964	0.448996	0.50417	-0.988018	0.12229	0.250239	1.18289	0.242317	0.264711	0.429089	1.29023	0.367629	0.232222	0.424945	2.83593	1.50382	0.000436809	0.00289315	GeneID:7200675	predicted protein	GO:0005737,GO:0050660,GO:0003957,GO:0045454	cytoplasm|flavin adenine dinucleotide binding|NAD(P)+ transhydrogenase (B-specific) activity|cell redox homeostasis	ko00260,ko00280,ko00010,ko00020,ko00620,ko00630,ko00640	Glycine, serine and threonine metabolism|Valine, leucine and isoleucine degradation|Glycolysis / Gluconeogenesis|Citrate cycle (TCA cycle)|Pyruvate metabolism|Glyoxylate and dicarboxylate metabolism|Propanoate metabolism
	DHLTA_2	2.01864	1.01338	0.037062	0.258293	1.65293	0.725023	0.00572094	0.0954523	3.77263	1.91557	0.000216236	0.00300828	2.41286	1.27074	1.69684e-10	3.26416e-09	2.94848	1.55997	0.00151146	0.0117061	1.54173	0.62455	0.0153499	0.0540637	GeneID:7202591	dihydrolipoamide acetyl transferase	GO:0005967,GO:0005739,GO:0004742,GO:0006086	mitochondrial pyruvate dehydrogenase complex|mitochondrion|dihydrolipoyllysine-residue acetyltransferase activity|acetyl-CoA biosynthetic process from pyruvate	ko00010,ko00020,ko00620	Glycolysis / Gluconeogenesis|Citrate cycle (TCA cycle)|Pyruvate metabolism
	PHATRDRAFT_38009	3.97744	1.99184	0.357543	0.77792	3.05519	1.61126	0.0835029	0.40792	33.4914	5.06572	4.59117e-09	4.06099e-07	4.42396	2.14534	0.00414719	0.015458	12.4915	3.64288	0.000337807	0.00356644	5.14035	2.36187	0.00101106	0.00593713	GeneID:7202904	predicted protein	GO:0005967,GO:0004742,GO:0006086	mitochondrial pyruvate dehydrogenase complex|dihydrolipoyllysine-residue acetyltransferase activity|acetyl-CoA biosynthetic process from pyruvate	ko00010,ko00020,ko00620	Glycolysis / Gluconeogenesis|Citrate cycle (TCA cycle)|Pyruvate metabolism
	DHLTA_1	2.12635	1.08838	0.0710392	0.380191	1.30521	0.384277	0.133082	0.495164	5.11725	2.35537	5.88924e-06	0.000168223	1.63796	0.711903	0.000141112	0.000836218	3.49051	1.80344	0.000252713	0.00280801	1.6066	0.684012	0.00573572	0.0247167	GeneID:7196333	dihydrolipoamide acetyltransferase	GO:0005759,GO:0005739,GO:0045254,GO:0004742,GO:0006096	mitochondrial matrix|mitochondrion|pyruvate dehydrogenase complex|dihydrolipoyllysine-residue acetyltransferase activity|glycolytic process	ko00010,ko00020,ko00620	Glycolysis / Gluconeogenesis|Citrate cycle (TCA cycle)|Pyruvate metabolism
	PHATRDRAFT_bd1828	0.539483	-0.890351	0.168763	0.587622	1.28701	0.364024	0.301325	0.690271	2.63295	1.39668	0.0108109	0.0494198	0.220505	-2.18112	4.22144e-07	4.30926e-06	1.84433	0.883093	0.0992439	0.244628	1.17177	0.228686	0.523288	0.701938	GeneID:7205064	predicted protein	GO:0009507,GO:0009941,GO:0009570,GO:0022626,GO:0005886,GO:0004742,GO:0006096	chloroplast|chloroplast envelope|chloroplast stroma|cytosolic ribosome|plasma membrane|dihydrolipoyllysine-residue acetyltransferase activity|glycolytic process	ko00010,ko00020,ko00620	Glycolysis / Gluconeogenesis|Citrate cycle (TCA cycle)|Pyruvate metabolism
	DHLTA_3	0.565849	-0.82151	0.295206	0.731849	1.23613	0.305836	0.435551	0.784261	3.33852	1.73921	0.00618746	0.0337112	0.21986	-2.18534	0.000462691	0.0023604	1.65294	0.725031	0.343046	0.543433	0.94804	-0.07698	0.926909	0.972509	GeneID:7198880	dihydrolipoamide acetyl transferase	GO:0009507,GO:0009941,GO:0009570,GO:0022626,GO:0005886,GO:0004742,GO:0006096	chloroplast|chloroplast envelope|chloroplast stroma|cytosolic ribosome|plasma membrane|dihydrolipoyllysine-residue acetyltransferase activity|glycolytic process	ko00010,ko00020,ko00620	Glycolysis / Gluconeogenesis|Citrate cycle (TCA cycle)|Pyruvate metabolism
	PDHA1	3.3001	1.72251	0.0163194	0.151243	1.50694	0.591622	0.0220246	0.212125	5.036	2.33228	5.90401e-06	0.000168223	1.93647	0.953426	2.18208e-05	0.00015641	2.66234	1.4127	0.00463464	0.027948	1.59495	0.673511	0.0308962	0.0923235	GeneID:7195506	precursor of dehydrogenase pyruvate dehydrogenase E1 component alpha subunit	GO:0005759,GO:0004739,GO:0006086,GO:0006096	mitochondrial matrix|pyruvate dehydrogenase (acetyl-transferring) activity|acetyl-CoA biosynthetic process from pyruvate|glycolytic process	ko04066,ko00010,ko00020,ko00620	HIF-1 signaling pathway|Glycolysis / Gluconeogenesis|Citrate cycle (TCA cycle)|Pyruvate metabolism
	PDHB1	1.71342	0.776876	0.138134	0.532891	1.7415	0.800332	0.000981874	0.0320656	2.87929	1.52571	0.00359201	0.0229424	1.45356	0.539588	0.00283204	0.0112892	1.16966	0.226087	0.9005	0.95497	0.707706	-0.498778	0.0384673	0.108991	GeneID:7200895	precursor of dehydrogenase pyruvate dehydrogenase E1 component beta subunit	GO:0048046,GO:0005759,GO:0005739,GO:0005730,GO:0005774,GO:0004739,GO:0006086,GO:0042742,GO:0006096	apoplast|mitochondrial matrix|mitochondrion|nucleolus|vacuolar membrane|pyruvate dehydrogenase (acetyl-transferring) activity|acetyl-CoA biosynthetic process from pyruvate|defense response to bacterium|glycolytic process	ko04066,ko00010,ko00020,ko00620	HIF-1 signaling pathway|Glycolysis / Gluconeogenesis|Citrate cycle (TCA cycle)|Pyruvate metabolism
	PDH1	0.604854	-0.725341	0.232176	0.672141	0.934897	-0.0971199	0.911913	0.994967	1.25254	0.324852	0.915172	0.959472	0.0962083	-3.37769	0.00312258	0.0122361	0.942172	-0.0859383	0.644725	0.792656	0.493381	-1.01923	0.229031	0.405294	GeneID:7201049	precursor of dehydrogenase pyruvate dehydrogenase E1, alpha and beta subunits	GO:0009507,GO:0004739,GO:0006096	chloroplast|pyruvate dehydrogenase (acetyl-transferring) activity|glycolytic process	ko04066,ko00010,ko00020,ko00620	HIF-1 signaling pathway|Glycolysis / Gluconeogenesis|Citrate cycle (TCA cycle)|Pyruvate metabolism
Pentose phosphate pathway	PHATRDRAFT_30040	0.656478	-0.607181	0.165069	0.58095	0.790907	-0.33842	0.154964	0.524499	0.438443	-1.18954	0.0197541	0.0736039	0.759064	-0.397707	0.0255173	0.0702192	0.386859	-1.37012	0.00533985	0.0312372	0.645047	-0.632524	0.00969791	0.0375403	GeneID:7195268	glucose-6-phosphate dehydrogenase	GO:0005737,GO:0004345,GO:0050661,GO:0006006,GO:0006098	cytoplasm|glucose-6-phosphate dehydrogenase activity|NADP binding|glucose metabolic process|pentose-phosphate shunt	ko00030,ko00480	Pentose phosphate pathway|Glutathione metabolism
	GPI_1	3.00279	1.5863	0.00456091	0.0616759	1.7601	0.815658	0.0547938	0.340116	2.32045	1.21441	0.131225	0.261524	1.74291	0.801495	0.00211663	0.00882535	1.37521	0.459648	0.799708	0.897163	1.76737	0.821608	0.108786	0.236693	GeneID:7199044	isomerase glucose-6-phosphate isomerase	GO:0005737,GO:0004347,GO:0006094,GO:0006096	cytoplasm|glucose-6-phosphate isomerase activity|gluconeogenesis|glycolytic process	ko00010,ko00030,ko00500,ko00520	Glycolysis / Gluconeogenesis|Pentose phosphate pathway|Starch and sucrose metabolism|Amino sugar and nucleotide sugar metabolism
	PFK_1	2.16737	1.11595	0.00479605	0.0638622	0.719053	-0.47583	0.0859281	0.41235	1.51565	0.599936	0.15255	0.291243	0.762335	-0.391503	0.0927972	0.195305	2.44619	1.29054	0.00207659	0.0149736	1.74291	0.801498	0.00152393	0.00833909	GeneID:7199226	pyrophosphate-dependent phosphofructose kinase	GO:0005829,GO:0003872,GO:0005524,GO:0046872,GO:0006002,GO:0006096	cytosol|6-phosphofructokinase activity|ATP binding|metal ion binding|fructose 6-phosphate metabolic process|glycolytic process	ko04152,ko03018,ko00010,ko00030,ko00051,ko00052,ko00680	AMPK signaling pathway|RNA degradation|Glycolysis / Gluconeogenesis|Pentose phosphate pathway|Fructose and mannose metabolism|Galactose metabolism|Methane metabolism
	PHATRDRAFT_55126	1.83148	0.873006	0.0207149	0.178021	1.30688	0.38613	0.0941106	0.427117	0.312212	-1.6794	0.000905081	0.00882693	1.15742	0.210908	0.221907	0.378363	0.525296	-0.928797	0.052238	0.15887	0.691982	-0.531194	0.0225216	0.0729734	GeneID:7198556	PFP pyrophosphate dependent phosphofructokinase	GO:0005737,GO:0003872,GO:0047334,GO:0046872,GO:0006002	cytoplasm|6-phosphofructokinase activity|diphosphate-fructose-6-phosphate 1-phosphotransferase activity|metal ion binding|fructose 6-phosphate metabolic process	ko04152,ko03018,ko00010,ko00030,ko00051,ko00052,ko00680	AMPK signaling pathway|RNA degradation|Glycolysis / Gluconeogenesis|Pentose phosphate pathway|Fructose and mannose metabolism|Galactose metabolism|Methane metabolism
	Fba3	2.32756	1.21882	0.00232352	0.0370116	1.74422	0.80258	0.000683947	0.02555	0.908751	-0.138042	0.807233	0.889191	1.90726	0.931505	8.38453e-08	9.6995e-07	0.577057	-0.793213	0.0730589	0.200754	0.556944	-0.844396	0.000395864	0.00265649	GeneID:7202915	cytosolic class II aldolase	GO:0009986,GO:0005737,GO:0009277,GO:0030446,GO:0005886,GO:0004332,GO:0008270,GO:0006096,GO:0044416,GO:0051701	cell surface|cytoplasm|fungal-type cell wall|hyphal cell wall|plasma membrane|fructose-bisphosphate aldolase activity|zinc ion binding|glycolytic process|induction by symbiont of host defense response|interaction with host	ko00010,ko00030,ko00051,ko00680,ko00710	Glycolysis / Gluconeogenesis|Pentose phosphate pathway|Fructose and mannose metabolism|Methane metabolism|Carbon fixation in photosynthetic organisms
	FbaC1	1.01851	0.0264577	0.90833	1	0.94035	-0.0887298	0.791556	0.950485	0.458347	-1.12549	0.026686	0.0904533	0.429823	-1.21819	9.39845e-11	1.8903e-09	0.458215	-1.1259	0.0196053	0.0798906	0.291224	-1.7798	3.61538e-11	1.38635e-09	GeneID:7204792	fructose-bisphosphate aldolase	GO:0004332,GO:0008270,GO:0006096	fructose-bisphosphate aldolase activity|zinc ion binding|glycolytic process	ko00010,ko00030,ko00051,ko00680,ko00710	Glycolysis / Gluconeogenesis|Pentose phosphate pathway|Fructose and mannose metabolism|Methane metabolism|Carbon fixation in photosynthetic organisms
	FbaC5	0.649171	-0.623329	0.155727	0.567869	1.73146	0.791991	0.0190568	0.196335	0.243628	-2.03725	0.00270668	0.0189616	0.625957	-0.675865	0.000125892	0.000754833	0.205474	-2.28297	0.00108537	0.00904507	0.355624	-1.49158	3.89077e-10	1.24798e-08	GeneID:7199266	fructose-bisphosphate aldolase	GO:0048046,GO:0009507,GO:0009941,GO:0009570,GO:0016020,GO:0010287,GO:0009579,GO:0004332,GO:0006096,GO:0009737,GO:0046686	apoplast|chloroplast|chloroplast envelope|chloroplast stroma|membrane|plastoglobule|thylakoid|fructose-bisphosphate aldolase activity|glycolytic process|response to abscisic acid|response to cadmium ion	ko00010,ko00030,ko00051,ko00680,ko00710	Glycolysis / Gluconeogenesis|Pentose phosphate pathway|Fructose and mannose metabolism|Methane metabolism|Carbon fixation in photosynthetic organisms
	FBPC1	1.15644	0.209692	0.713983	0.954345	1.32074	0.401349	0.138701	0.499945	2.1122	1.07874	0.0340511	0.106085	1.35964	0.44322	0.0351282	0.0909037	1.29612	0.3742	0.477966	0.665682	1.11657	0.15907	0.555057	0.727803	GeneID:7196465	fructose-1,6-bisphosphatase	GO:0048046,GO:0009570,GO:0005737,GO:0010319,GO:0042132,GO:0046872,GO:0030388,GO:0006002,GO:0006001,GO:0006000,GO:0006094,GO:0009773,GO:0019253,GO:0009409,GO:0009735,GO:0005986	apoplast|chloroplast stroma|cytoplasm|stromule|fructose 1,6-bisphosphate 1-phosphatase activity|metal ion binding|fructose 1,6-bisphosphate metabolic process|fructose 6-phosphate metabolic process|fructose catabolic process|fructose metabolic process|gluconeogenesis|photosynthetic electron transport in photosystem I|reductive pentose-phosphate cycle|response to cold|response to cytokinin|sucrose …	ko04152,ko00010,ko00030,ko00051,ko00680,ko00710	AMPK signaling pathway|Glycolysis / Gluconeogenesis|Pentose phosphate pathway|Fructose and mannose metabolism|Methane metabolism|Carbon fixation in photosynthetic organisms
	PHATRDRAFT_bd375	0.792959	-0.334681	0.327919	0.75774	1.14224	0.191871	0.4168	0.771843	0.528072	-0.921195	0.0321902	0.102006	0.432174	-1.21032	1.16071e-11	2.59106e-10	0.401326	-1.31715	0.00144155	0.0112567	0.328804	-1.6047	3.26419e-11	1.26596e-09	GeneID:7205070	predicted protein	GO:0004332,GO:0008270,GO:0006096	fructose-bisphosphate aldolase activity|zinc ion binding|glycolytic process	ko00010,ko00030,ko00051,ko00680,ko00710	Glycolysis / Gluconeogenesis|Pentose phosphate pathway|Fructose and mannose metabolism|Methane metabolism|Carbon fixation in photosynthetic organisms
	PHATRDRAFT_29260	3.15489	1.65759	0.000110751	0.00320071	1.38859	0.473622	0.336169	0.714832	1.36926	0.453396	0.450451	0.608013	1.7761	0.828709	0.00272811	0.010948	1.70709	0.77154	0.115655	0.2705	1.70149	0.766795	0.153485	0.302845	GeneID:7203024	transketolase	GO:0005737,GO:0046872,GO:0004802,GO:0006098	cytoplasm|metal ion binding|transketolase activity|pentose-phosphate shunt	ko00030,ko00710,ko01051	Pentose phosphate pathway|Carbon fixation in photosynthetic organisms|Biosynthesis of ansamycins
	Tkl	1.29445	0.372337	0.517221	0.878641	1.03004	0.0427058	0.912976	0.995146	1.55426	0.636225	0.385042	0.549012	0.326202	-1.61616	0.0366452	0.0941576	1.88185	0.912154	0.0642963	0.18474	0.651933	-0.617204	0.38843	0.580596	GeneID:7197646	transketolase	GO:0005829,GO:0045335,GO:0046872,GO:0004802,GO:0006098	cytosol|phagocytic vesicle|metal ion binding|transketolase activity|pentose-phosphate shunt	ko00030,ko00710,ko01051	Pentose phosphate pathway|Carbon fixation in photosynthetic organisms|Biosynthesis of ansamycins
	GPI_2	0.601736	-0.732797	0.108237	0.482724	1.01286	0.0184301	0.96412	1	2.2058	1.1413	0.0289878	0.0954773	1.4906	0.575893	0.0057877	0.0204472	0.772578	-0.372248	0.331593	0.533013	1.2208	0.287826	0.278265	0.464078	GeneID:7199127	isomerase glucose-6-phosphate isomerase	GO:0005829,GO:0004347,GO:0016853,GO:0006094,GO:0006096	cytosol|glucose-6-phosphate isomerase activity|isomerase activity|gluconeogenesis|glycolytic process	ko00010,ko00030,ko00500,ko00520	Glycolysis / Gluconeogenesis|Pentose phosphate pathway|Starch and sucrose metabolism|Amino sugar and nucleotide sugar metabolism
	FSA	11.9706	3.58143	4.04448e-08	3.62035e-06	2.43141	1.2818	0.00137186	0.0403642	36.4286	5.187	3.29841e-17	2.58088e-14	7.36757	2.88119	8.28671e-20	4.59935e-18	10.5409	3.39792	3.18043e-08	1.43077e-06	8.02398	3.00432	4.70741e-20	6.4886e-18	GeneID:7201774	aldolase fructose-6-phosphate-aldolase	GO:0005737,GO:0016832,GO:0004801,GO:0005975,GO:0006098	cytoplasm|aldehyde-lyase activity|sedoheptulose-7-phosphate:D-glyceraldehyde-3-phosphate glyceronetransferase activity|carbohydrate metabolic process|pentose-phosphate shunt	ko00030	Pentose phosphate pathway
	PHATR_28222	3.30044	1.72266	3.02742e-05	0.00109757	1.5287	0.612305	0.00888839	0.12509	1.15577	0.208858	0.672795	0.795077	1.89737	0.924001	1.40772e-07	1.56607e-06	1.77304	0.826222	0.0596265	0.174754	2.32136	1.21497	0.0226495	0.0732252	GeneID:7204542	transaldolase	GO:0005737,GO:0004801,GO:0005975,GO:0006098	cytoplasm|sedoheptulose-7-phosphate:D-glyceraldehyde-3-phosphate glyceronetransferase activity|carbohydrate metabolic process|pentose-phosphate shunt	ko00030	Pentose phosphate pathway
	TAL	0.90378	-0.145957	0.677467	0.94154	1.12518	0.170149	0.510115	0.820788	2.28772	1.19391	0.0332013	0.104268	0.890975	-0.166543	0.395772	0.568821	1.54469	0.627321	0.377098	0.576361	1.62902	0.704007	0.0318598	0.0942761	GeneID:7198974	plastidic transaldolase	GO:0005737,GO:0004801,GO:0005975,GO:0006098	cytoplasm|sedoheptulose-7-phosphate:D-glyceraldehyde-3-phosphate glyceronetransferase activity|carbohydrate metabolic process|pentose-phosphate shunt	ko00030	Pentose phosphate pathway
	6PGDH	3.83407	1.93888	2.57867e-06	0.000144106	1.51213	0.596586	0.00880108	0.124378	0.827586	-0.27302	0.568279	0.711091	1.43541	0.521466	0.00406344	0.0152296	1.48828	0.573651	0.17958	0.360401	1.32775	0.408981	0.352608	0.543868	GeneID:7200028	6-phosphogluconate dehydrogenase	GO:0005737,GO:0004616,GO:0019521,GO:0006098,GO:0009737,GO:0009409,GO:0009651,GO:0009414	cytoplasm|phosphogluconate dehydrogenase (decarboxylating) activity|D-gluconate metabolic process|pentose-phosphate shunt|response to abscisic acid|response to cold|response to salt stress|response to water deprivation	ko00030,ko00480	Pentose phosphate pathway|Glutathione metabolism
	G6PDH/6PGDH	2.80029	1.48558	0.000366457	0.0087012	1.50774	0.592386	0.0626053	0.363504	1.35715	0.440584	0.403218	0.566054	1.84403	0.882864	7.11055e-07	6.90457e-06	1.66602	0.736406	0.110186	0.261805	1.91167	0.934834	0.000106219	0.000849085	GeneID:7204443	G6PDH/6PGDH fusion protein	GO:0009507,GO:0004616,GO:0019521,GO:0055114,GO:0006098	chloroplast|phosphogluconate dehydrogenase (decarboxylating) activity|D-gluconate metabolic process|oxidation-reduction process|pentose-phosphate shunt	ko00030,ko00480	Pentose phosphate pathway|Glutathione metabolism
	PHATR_10546	2.27861	1.18815	0.00104157	0.0196926	1.32452	0.405469	0.362723	0.736566	0.460394	-1.11906	0.247639	0.408462	1.18814	0.248706	0.371893	0.545619	0.644902	-0.632849	0.511595	0.6932	1.10976	0.150254	0.787605	0.887001	GeneID:7204095	predicted protein	GO:0005737,GO:0070062,GO:0005634,GO:0005524,GO:0019200,GO:0046872,GO:0004747,GO:0046835,GO:0019303	cytoplasm|extracellular exosome|nucleus|ATP binding|carbohydrate kinase activity|metal ion binding|ribokinase activity|carbohydrate phosphorylation|D-ribose catabolic process	ko00030	Pentose phosphate pathway
	PHATRDRAFT_31882	1.25331	0.325739	0.413965	0.81607	1.06671	0.0931664	0.711179	0.91978	0.435064	-1.2007	0.0144105	0.0603225	0.708134	-0.497907	0.0124489	0.0389418	0.509407	-0.97311	0.0299608	0.107599	0.408353	-1.29211	9.77547e-07	1.40239e-05	GeneID:7196165	predicted protein	GO:0005829,GO:0070062,GO:0017057,GO:0005975,GO:0006098	cytosol|extracellular exosome|6-phosphogluconolactonase activity|carbohydrate metabolic process|pentose-phosphate shunt	ko00030	Pentose phosphate pathway
	PHATRDRAFT_38631	1.67234	0.74187	0.206944	0.642296	1.40703	0.492651	0.309261	0.694526	0.342627	-1.54529	0.0510301	0.13894	0.512096	-0.965514	0.0139432	0.0428636	0.177368	-2.49518	0.00353216	0.0226489	0.254099	-1.97654	1.98862e-05	0.000203008	GeneID:7203533	6-phosphogluconolactonase	GO:0009507,GO:0009570,GO:0005777,GO:0009536,GO:0017057,GO:0005975,GO:0071461,GO:0042742,GO:0002229,GO:0042128,GO:0006098	chloroplast|chloroplast stroma|peroxisome|plastid|6-phosphogluconolactonase activity|carbohydrate metabolic process|cellular response to redox state|defense response to bacterium|defense response to oomycetes|nitrate assimilation|pentose-phosphate shunt	ko00030	Pentose phosphate pathway
	UGP/PGM	2.19114	1.13168	0.0128063	0.126396	2.10786	1.07578	0.00101168	0.0325512	2.40341	1.26508	0.0136901	0.0583147	2.50408	1.32428	6.88931e-14	2.11404e-12	1.65583	0.727557	0.153489	0.326332	1.52616	0.60991	0.00996712	0.0384511	GeneID:7199256	UDP-Glucose-Pyrophosphorylase/Phosphoglucomutase	GO:0009570,GO:0010319,GO:0000287,GO:0004614,GO:0009590,GO:0019388,GO:0006006,GO:0005978,GO:0019252	chloroplast stroma|stromule|magnesium ion binding|phosphoglucomutase activity|detection of gravity|galactose catabolic process|glucose metabolic process|glycogen biosynthetic process|starch biosynthetic process	ko00521,ko00010,ko00030,ko00052,ko00500,ko00520,ko00230	Streptomycin biosynthesis|Glycolysis / Gluconeogenesis|Pentose phosphate pathway|Galactose metabolism|Starch and sucrose metabolism|Amino sugar and nucleotide sugar metabolism|Purine metabolism
	PGM_1	0.781448	-0.355778	0.532158	0.884056	1.48154	0.567096	0.0755806	0.389517	3.75937	1.91049	0.000609562	0.00654451	0.18081	-2.46745	1.21432e-09	1.99577e-08	1.40876	0.494431	0.471646	0.659863	0.592194	-0.755859	0.0216518	0.0705874	GeneID:7197544	mutase phosphoglucomutase	GO:0005737,GO:0000287,GO:0004614,GO:0006006	cytoplasm|magnesium ion binding|phosphoglucomutase activity|glucose metabolic process	ko00521,ko00010,ko00030,ko00052,ko00500,ko00520,ko00230	Streptomycin biosynthesis|Glycolysis / Gluconeogenesis|Pentose phosphate pathway|Galactose metabolism|Starch and sucrose metabolism|Amino sugar and nucleotide sugar metabolism|Purine metabolism
	GAPN	0.707016	-0.500184	0.234389	0.673919	0.833536	-0.262684	0.330801	0.71223	0.431119	-1.21384	0.0134674	0.057522	0.689984	-0.535366	0.00350485	0.0134895	0.612556	-0.707086	0.122117	0.279947	0.655329	-0.609708	0.0113306	0.0425052	GeneID:7199937	glyceraldehyde-3-phosphate dehydrogenase	GO:0008886,GO:0047100	glyceraldehyde-3-phosphate dehydrogenase (NADP+) (non-phosphorylating) activity|glyceraldehyde-3-phosphate dehydrogenase (NADP+) (phosphorylating) activity	ko00010,ko00030	Glycolysis / Gluconeogenesis|Pentose phosphate pathway
	PHATRDRAFT_32326	1.44087	0.52694	0.291042	0.727205	1.35115	0.434188	0.17751	0.554636	3.35787	1.74755	0.000567866	0.00621111	1.31	0.389571	0.045587	0.111627	1.65102	0.723356	0.158282	0.332696	1.2299	0.29854	0.233059	0.410826	GeneID:7196765	predicted protein	GO:0005737,GO:0005524,GO:0016301,GO:0000287,GO:0004749,GO:0006015,GO:0009116,GO:0009165,GO:0009156	cytoplasm|ATP binding|kinase activity|magnesium ion binding|ribose phosphate diphosphokinase activity|5-phosphoribose 1-diphosphate biosynthetic process|nucleoside metabolic process|nucleotide biosynthetic process|ribonucleoside monophosphate biosynthetic process	ko00030,ko00230	Pentose phosphate pathway|Purine metabolism
	Rpe	0.151003	-2.72735	5.72461e-07	4.02114e-05	1.36051	0.44415	0.133635	0.495934	0.622258	-0.684415	0.0962344	0.211974	0.0474624	-4.39707	3.25732e-23	2.31361e-21	0.394946	-1.34027	0.00155514	0.01196	0.362068	-1.46567	1.68119e-05	0.000174803	GeneID:7196672	plastidic ribulose-phosphate 3-epimerase	GO:0046872,GO:0004750,GO:0005975,GO:0006098	metal ion binding|ribulose-phosphate 3-epimerase activity|carbohydrate metabolic process|pentose-phosphate shunt	ko00030,ko00040,ko00710	Pentose phosphate pathway|Pentose and glucuronate interconversions|Carbon fixation in photosynthetic organisms
	RPE2	2.04686	1.03341	0.0085469	0.095951	1.07711	0.107171	0.683294	0.907175	0.815259	-0.29467	0.620322	0.753603	0.827652	-0.272904	0.123012	0.242703	1.54096	0.623833	0.11986	0.277021	0.995369	-0.0066966	0.941101	0.980572	GeneID:7200619	ribulose-phosphate 3-epimerase	GO:0005829,GO:0046872,GO:0004750,GO:0044262,GO:0019323,GO:0009052	cytosol|metal ion binding|ribulose-phosphate 3-epimerase activity|cellular carbohydrate metabolic process|pentose catabolic process|pentose-phosphate shunt, non-oxidative branch	ko00030,ko00040,ko00710	Pentose phosphate pathway|Pentose and glucuronate interconversions|Carbon fixation in photosynthetic organisms
	FBP	0.637856	-0.648696	0.202175	0.638959	1.99102	0.993507	5.33488e-05	0.00475506	1.48966	0.574988	0.298944	0.463122	1.02198	0.0313674	0.838976	0.921425	0.774042	-0.369517	0.414981	0.611821	0.342419	-1.54616	3.13987e-09	8.40594e-08	GeneID:7195945	fructose-1,6-bisphosphatase	GO:0005737,GO:0042132,GO:0046872,GO:0006001	cytoplasm|fructose 1,6-bisphosphate 1-phosphatase activity|metal ion binding|fructose catabolic process	ko04152,ko00010,ko00030,ko00051,ko00680,ko00710	AMPK signaling pathway|Glycolysis / Gluconeogenesis|Pentose phosphate pathway|Fructose and mannose metabolism|Methane metabolism|Carbon fixation in photosynthetic organisms
	TIM_1	1.73293	0.793215	0.0216866	0.184491	0.980056	-0.0290637	0.934533	1	0.211843	-2.23893	0.0152124	0.0624205	1.03558	0.0504363	0.754775	0.864875	0.352784	-1.50314	0.0622203	0.180277	0.723458	-0.467018	0.0454086	0.123544	GeneID:7202457	isomerase triosephosphate isomerase	GO:0005737,GO:0004807,GO:0006094,GO:0006096,GO:0006098	cytoplasm|triose-phosphate isomerase activity|gluconeogenesis|glycolytic process|pentose-phosphate shunt	ko00010,ko00051,ko00562,ko00710	Glycolysis / Gluconeogenesis|Fructose and mannose metabolism|Inositol phosphate metabolism|Carbon fixation in photosynthetic organisms
	PHATRDRAFT_50738	2.31871	1.21332	0.00394966	0.055271	1.07077	0.0986491	0.660447	0.897306	1.07113	0.0991285	0.794775	0.880755	1.06185	0.0865762	0.650558	0.792102	1.13251	0.179524	0.650616	0.797254	0.322448	-1.63286	2.51671e-10	8.38903e-09	GeneID:7197243	triosephosphate isomerase	GO:0005829,GO:0004807,GO:0006094,GO:0046166,GO:0019563,GO:0006096,GO:0006098	cytosol|triose-phosphate isomerase activity|gluconeogenesis|glyceraldehyde-3-phosphate biosynthetic process|glycerol catabolic process|glycolytic process|pentose-phosphate shunt	ko00010,ko00051,ko00562,ko00710	Glycolysis / Gluconeogenesis|Fructose and mannose metabolism|Inositol phosphate metabolism|Carbon fixation in photosynthetic organisms
Redox homeostasis	PHATRDRAFT_14785	8.54854	3.09568	4.16691e-05	0.00144839	0.414749	-1.26969	0.112331	0.457033	15.3847	3.94342	1.59277e-09	1.68767e-07	1.30345	0.382339	0.517169	0.682193	21.7129	4.44048	5.91015e-13	8.70847e-11	4.90377	2.29389	2.39925e-08	5.17385e-07	GeneID:7203374	predicted protein	GO:0031410,GO:0005615,GO:0005764,GO:0016787,GO:0004601,GO:0051920,GO:0045454,GO:0016042	cytoplasmic vesicle|extracellular space|lysosome|hydrolase activity|peroxidase activity|peroxiredoxin activity|cell redox homeostasis|lipid catabolic process	ko00940	Phenylpropanoid biosynthesis
	PHATRDRAFT_37658	9.02133	3.17334	4.3491e-09	5.05645e-07	2.46198	1.29982	0.000772352	0.0271552	1.82624	0.868874	0.0454809	0.129196	5.77494	2.52981	7.25384e-41	1.99128e-38	7.64017	2.93361	9.92298e-12	1.04007e-09	6.93679	2.79427	0.0210297	0.0691055	GeneID:7202565	predicted protein	GO:0004364	glutathione transferase activity
	PHATRDRAFT_31619	15.4809	3.95242	1.0892e-18	6.12069e-16	4.23904	2.08374	3.69424e-06	0.000544017	4.67087	2.22369	1.86341e-06	6.44714e-05	4.4539	2.15507	5.99891e-28	6.28154e-26	8.83273	3.14286	5.50212e-12	6.28539e-10	4.97434	2.3145	1.49283e-12	7.42776e-11	GeneID:7196284	predicted protein	GO:0004364,GO:0015035,GO:0006749	glutathione transferase activity|protein disulfide oxidoreductase activity|glutathione metabolic process
	PHATR_13244	2.50823	1.32667	0.0933352	0.445744	3.05333	1.61038	3.6878e-06	0.000544017	15.3569	3.94081	2.01473e-12	5.39312e-10	6.73602	2.7519	1.00471e-13	3.00143e-12	5.79204	2.53407	3.27454e-06	7.51518e-05	11.0713	3.46875	1.35905e-30	6.60109e-28	GeneID:7204592	predicted protein	GO:0005758,GO:0005759,GO:0004130,GO:0020037,GO:0046872,GO:0034599,GO:0042744,GO:0000302	mitochondrial intermembrane space|mitochondrial matrix|cytochrome-c peroxidase activity|heme binding|metal ion binding|cellular response to oxidative stress|hydrogen peroxide catabolic process|response to reactive oxygen species	ko00053,ko00480	Ascorbate and aldarate metabolism|Glutathione metabolism
	PHATRDRAFT_8683	3.8377	1.94024	0.100907	0.466274	2.43956	1.28662	0.801785	0.954138	9.6748	3.27423	3.42681e-05	0.000708486	9.37719	3.22916	0.0493837	0.119199	27.3372	4.7728	1.80507e-12	2.44695e-10	43.9609	5.45815	6.11295e-06	7.29265e-05	GeneID:7196058	predicted protein	GO:0008113,GO:0030091,GO:0006979	peptide-methionine (S)-S-oxide reductase activity|protein repair|response to oxidative stress
	PHATRDRAFT_19949	4.6141	2.20605	0.000420386	0.00962037	2.30792	1.20659	6.96804e-05	0.0057635	7.60893	2.92769	7.00479e-08	4.11866e-06	6.85117	2.77635	1.0751e-36	1.94996e-34	2.9653	1.56818	0.00419465	0.0257065	5.02881	2.33022	5.60156e-17	5.10142e-15	GeneID:7200708	predicted protein	GO:0005737,GO:0004148,GO:0050660,GO:0045454,GO:0006096	cytoplasm|dihydrolipoyl dehydrogenase activity|flavin adenine dinucleotide binding|cell redox homeostasis|glycolytic process	ko00260,ko00280,ko00010,ko00020,ko00620,ko00630,ko00640	Glycine, serine and threonine metabolism|Valine, leucine and isoleucine degradation|Glycolysis / Gluconeogenesis|Citrate cycle (TCA cycle)|Pyruvate metabolism|Glyoxylate and dicarboxylate metabolism|Propanoate metabolism
	PHATRDRAFT_45770	0.883754	-0.178283	0.821597	0.9822	0.910407	-0.135416	0.782958	0.945973	7.37587	2.88281	0.000213022	0.00298045	0.949275	-0.0751027	0.888061	0.952095	2.8836	1.52787	0.131605	0.29485	0.919915	-0.120428	0.781769	0.884542	GeneID:7200911	predicted protein	GO:0005737,GO:0004791,GO:0045494,GO:0007608,GO:0007601	cytoplasm|thioredoxin-disulfide reductase activity|photoreceptor cell maintenance|sensory perception of smell|visual perception
	PHATRDRAFT_45572	2.30232	1.20309	0.0340542	0.243951	1.43377	0.519818	0.176567	0.55305	5.0263	2.3295	0.000184774	0.00269972	3.89488	1.96158	1.34074e-24	1.07228e-22	3.44176	1.78315	0.000424064	0.00424774	3.90419	1.96502	0.00107843	0.00626426	GeneID:7200632	predicted protein	GO:0005789,GO:0016020,GO:0016671,GO:0003756,GO:0015035,GO:0019471,GO:0045454,GO:0006464,GO:0030198,GO:0042593,GO:0030070,GO:0034975,GO:0022417	endoplasmic reticulum membrane|membrane|oxidoreductase activity, acting on a sulfur group of donors, disulfide as acceptor|protein disulfide isomerase activity|protein disulfide oxidoreductase activity|4-hydroxyproline metabolic process|cell redox homeostasis|cellular protein modification process|extracellular matrix organization|glucose homeostasis|insulin processing|protein folding in endoplasm…	ko04141	Protein processing in endoplasmic reticulum
	PHATRDRAFT_7335	0.353021	-1.50217	0.372235	0.789074	1.8032	0.850556	0.0618178	0.36141	4.97367	2.31431	0.00357008	0.0228252	0.501394	-0.995984	0.0563204	0.132326	1.5179	0.602079	0.832921	0.917378	0.933221	-0.0997091	0.843189	0.923002	GeneID:7199944	predicted protein	GO:0008113,GO:0030091,GO:0006979	peptide-methionine (S)-S-oxide reductase activity|protein repair|response to oxidative stress
	PHATRDRAFT_13174	1.34358	0.426084	0.749647	0.963667	1.6104	0.687421	0.00833365	0.120624	4.88054	2.28704	2.20142e-05	0.000493234	1.04932	0.0694549	0.750384	0.863082	4.71239	2.23646	9.39835e-06	0.00018166	2.81015	1.49065	0.000827768	0.00497539	GeneID:7201607	l-ascorbate peroxidase	GO:0005759,GO:0004130,GO:0020037,GO:0046872,GO:0006979	mitochondrial matrix|cytochrome-c peroxidase activity|heme binding|metal ion binding|response to oxidative stress	ko00053,ko00480	Ascorbate and aldarate metabolism|Glutathione metabolism
	PHATRDRAFT_48620	1.69144	0.758255	0.227839	0.666394	0.803405	-0.315801	0.252768	0.646619	4.32219	2.11176	0.000127973	0.00201508	1.40655	0.492166	0.0248198	0.068672	3.16701	1.66312	0.00176685	0.0131794	1.34974	0.43268	0.108115	0.235912	GeneID:7194882	predicted protein	GO:0005739,GO:0005634,GO:0051539,GO:0003677,GO:0019104,GO:0046872,GO:0006284,GO:0006979	mitochondrion|nucleus|4 iron, 4 sulfur cluster binding|DNA binding|DNA N-glycosylase activity|metal ion binding|base-excision repair|response to oxidative stress	ko03410	Base excision repair
	PHATRDRAFT_44981	1.77337	0.826493	0.230351	0.670368	2.14536	1.10122	0.0121927	0.150353	3.54057	1.82398	0.00133638	0.0116085	2.67779	1.42104	0.000864032	0.00407427	2.97273	1.57179	0.004108	0.025343	3.11336	1.63847	2.75678e-05	0.000267038	GeneID:7199503	predicted protein	GO:0005634,GO:0003684,GO:0019104,GO:0008534,GO:0008270,GO:0006284,GO:0006281,GO:0006289,GO:0006979	nucleus|damaged DNA binding|DNA N-glycosylase activity|oxidized purine nucleobase lesion DNA N-glycosylase activity|zinc ion binding|base-excision repair|DNA repair|nucleotide-excision repair|response to oxidative stress	ko03410	Base excision repair
	PHATR_43799	10.8511	3.43977	6.38388e-14	1.74521e-11	4.21981	2.07718	2.60936e-06	0.000414276	3.17244	1.66559	0.000441322	0.00507088	5.67108	2.50362	9.08644e-16	3.50488e-14	14.7001	3.87775	6.96222e-16	1.68536e-13	2.58335	1.36924	3.31168e-07	5.45705e-06	GeneID:7204160	predicted protein	GO:0005829,GO:0005634,GO:0046872,GO:0051907,GO:1990748,GO:0046294	cytosol|nucleus|metal ion binding|S-(hydroxymethyl)glutathione synthase activity|cellular detoxification|formaldehyde catabolic process
	PHATRDRAFT_7656	1.90383	0.928906	0.335938	0.763537	0.741878	-0.430746	0.399793	0.760396	3.0091	1.58933	0.030841	0.0989636	1.38102	0.465737	0.198099	0.348173	1.3627	0.446472	0.731153	0.852481	1.14146	0.19088	0.652103	0.798685	GeneID:7203694	predicted protein	GO:0005829,GO:0047134,GO:0004791,GO:0045454,GO:0009860,GO:0010183,GO:0080092,GO:0046686	cytosol|protein-disulfide reductase activity|thioredoxin-disulfide reductase activity|cell redox homeostasis|pollen tube growth|pollen tube guidance|regulation of pollen tube growth|response to cadmium ion
	PHATR_10409	1.92202	0.942624	0.346105	0.768911	0.761919	-0.39229	0.605354	0.873096	2.85823	1.51512	0.0122385	0.0536363	1.46272	0.548652	0.0302885	0.0806609	2.8485	1.5102	0.00573542	0.0331507	1.44456	0.530627	0.222813	0.397665	GeneID:7204345	predicted protein	GO:0009941,GO:0016021,GO:0005886,GO:0015299,GO:0010163,GO:2000377,GO:0042542,GO:0006979,GO:0000302,GO:0009651,GO:0006814	chloroplast envelope|integral component of membrane|plasma membrane|solute:proton antiporter activity|high-affinity potassium ion import|regulation of reactive oxygen species metabolic process|response to hydrogen peroxide|response to oxidative stress|response to reactive oxygen species|response to salt stress|sodium ion transport
	PHATRDRAFT_50476	2.69896	1.4324	0.00219084	0.0353999	1.68214	0.750299	0.00721714	0.109962	2.74907	1.45895	0.0037376	0.0234684	1.86959	0.902722	4.93197e-05	0.000326133	3.63965	1.8638	7.48759e-05	0.0010414	1.69734	0.763273	0.0373161	0.106512	GeneID:7199318	predicted protein	GO:0009507,GO:0009941,GO:0009570,GO:0009535,GO:0004602,GO:0047066,GO:0006979	chloroplast|chloroplast envelope|chloroplast stroma|chloroplast thylakoid membrane|glutathione peroxidase activity|phospholipid-hydroperoxide glutathione peroxidase activity|response to oxidative stress
	PHATRDRAFT_39306	0.667371	-0.58344	0.419715	0.81973	1.83259	0.873883	0.00296924	0.0646047	2.71803	1.44256	0.0109254	0.0497463	1.44492	0.530989	0.0778482	0.170117	1.99107	0.993542	0.0816776	0.214911	1.47296	0.558716	0.0581143	0.148899	GeneID:7195038	predicted protein	GO:0046872,GO:0004748,GO:0009263,GO:0006260	metal ion binding|ribonucleoside-diphosphate reductase activity, thioredoxin disulfide as acceptor|deoxyribonucleotide biosynthetic process|DNA replication	ko04115,ko00480,ko00230,ko00240,ko00983	p53 signaling pathway|Glutathione metabolism|Purine metabolism|Pyrimidine metabolism|Drug metabolism - other enzymes
	PHATRDRAFT_48393	1.20973	0.274687	0.639233	0.929808	0.59605	-0.746495	0.0454162	0.30806	2.54691	1.34875	0.0104776	0.0484688	1.43728	0.523342	0.0646299	0.147416	2.63875	1.39986	0.00483143	0.0288101	1.9018	0.927367	0.00259247	0.0129942	GeneID:7203587	predicted protein	GO:0005737,GO:0004148,GO:0050660,GO:0045150,GO:0045454,GO:0006096	cytoplasm|dihydrolipoyl dehydrogenase activity|flavin adenine dinucleotide binding|acetoin catabolic process|cell redox homeostasis|glycolytic process	ko00260,ko00280,ko00010,ko00020,ko00620,ko00630,ko00640	Glycine, serine and threonine metabolism|Valine, leucine and isoleucine degradation|Glycolysis / Gluconeogenesis|Citrate cycle (TCA cycle)|Pyruvate metabolism|Glyoxylate and dicarboxylate metabolism|Propanoate metabolism
	PHATRDRAFT_42609	1.50246	0.587322	0.261227	0.69882	1.08879	0.122722	0.607756	0.873096	2.2805	1.18935	0.0221817	0.079785	1.71355	0.776987	0.000334798	0.00177946	2.41527	1.27218	0.00828673	0.0432723	1.3601	0.443711	0.0969962	0.218547	GeneID:7196292	predicted protein	GO:0016021,GO:0005743,GO:0005739,GO:0005347,GO:0005509,GO:0015867,GO:0071277,GO:0034599,GO:0006839,GO:0010941	integral component of membrane|mitochondrial inner membrane|mitochondrion|ATP transmembrane transporter activity|calcium ion binding|ATP transport|cellular response to calcium ion|cellular response to oxidative stress|mitochondrial transport|regulation of cell death
	VTE1_NW_002238036.1	1.01995	0.0285	1	1	0.627473	-0.672376	0.149285	0.515597	2.19402	1.13358	0.0688827	0.170315	1.02839	0.0403819	1	1	3.90088	1.9638	0.000402379	0.00408282	1.67902	0.747622	0.0646806	0.161781	GeneID:7204812	tocopherol cyclase	GO:0009941,GO:0009534,GO:0010287,GO:0009976,GO:0015994,GO:0006631,GO:0009915,GO:0031347,GO:0009644,GO:0006979,GO:0009651,GO:0009266,GO:0010189,GO:0016122	chloroplast envelope|chloroplast thylakoid|plastoglobule|tocopherol cyclase activity|chlorophyll metabolic process|fatty acid metabolic process|phloem sucrose loading|regulation of defense response|response to high light intensity|response to oxidative stress|response to salt stress|response to temperature stimulus|vitamin E biosynthetic process|xanthophyll metabolic process	ko00130	Ubiquinone and other terpenoid-quinone biosynthesis
	PHATRDRAFT_47178	0.966484	-0.0491819	0.800556	0.97927	1.68091	0.749242	0.00170324	0.0457666	2.15699	1.10902	0.0398051	0.118046	1.25165	0.323835	0.0684787	0.154119	1.25796	0.331092	0.696857	0.829425	0.911369	-0.133892	0.594838	0.757094	GeneID:7202066	predicted protein	GO:0005739,GO:0050897,GO:0045454,GO:0009651	mitochondrion|cobalt ion binding|cell redox homeostasis|response to salt stress
	PHATRDRAFT_37436	0.803415	-0.315782	0.537812	0.886132	1.01043	0.0149697	0.999926	1	2.14418	1.10043	0.0406744	0.119635	1.11343	0.155017	0.599248	0.749946	1.59893	0.677108	0.200622	0.386166	1.17519	0.232895	0.462277	0.650286	GeneID:7202314	predicted protein	GO:0005737,GO:0061672,GO:0004044,GO:0008242,GO:0008233,GO:0006541,GO:0006751	cytoplasm|glutathione hydrolase complex|amidophosphoribosyltransferase activity|omega peptidase activity|peptidase activity|glutamine metabolic process|glutathione catabolic process
	PHATRDRAFT_16069	2.50591	1.32534	0.0296721	0.223647	1.81304	0.858413	0.213192	0.606235	2.11527	1.08084	0.0437353	0.125949	2.54966	1.3503	1.08104e-09	1.79414e-08	2.87356	1.52284	0.00146272	0.0113957	3.58355	1.84139	0.000145931	0.00111498	GeneID:7198158	predicted protein	GO:0005623,GO:0050660,GO:0016152,GO:0045340,GO:0050661,GO:0016668,GO:0045454,GO:0050787,GO:0030001	cell|flavin adenine dinucleotide binding|mercury (II) reductase activity|mercury ion binding|NADP binding|oxidoreductase activity, acting on a sulfur group of donors, NAD(P) as acceptor|cell redox homeostasis|detoxification of mercury ion|metal ion transport	ko00260,ko00280,ko00010,ko00020,ko00620,ko00630,ko00640	Glycine, serine and threonine metabolism|Valine, leucine and isoleucine degradation|Glycolysis / Gluconeogenesis|Citrate cycle (TCA cycle)|Pyruvate metabolism|Glyoxylate and dicarboxylate metabolism|Propanoate metabolism
	Gsr_1	2.24011	1.16357	0.00551719	0.0703737	1.27363	0.34895	0.14764	0.513041	2.05696	1.04051	0.0307697	0.0987972	0.857691	-0.22147	0.256007	0.41852	1.86563	0.899666	0.0452241	0.143414	1.13776	0.186201	0.493418	0.676278	GeneID:7195660	glutathione-disulfide reductase	GO:0005737,GO:0050660,GO:0004362,GO:0050661,GO:0045454,GO:0006749	cytoplasm|flavin adenine dinucleotide binding|glutathione-disulfide reductase activity|NADP binding|cell redox homeostasis|glutathione metabolic process	ko00480	Glutathione metabolism
	SOD1	0.992785	-0.0104472	0.919133	1	1.68494	0.752694	0.128567	0.487453	1.89066	0.918892	0.0655853	0.164643	1.03915	0.0554086	0.867029	0.939451	2.23571	1.16073	0.0109357	0.0529445	3.68642	1.88222	0.00572435	0.0246781	GeneID:7201207	precursor of mutase superoxide dismutase [Fe/Mn]	GO:0046872,GO:0004784	metal ion binding|superoxide dismutase activity	ko04146,ko04013,ko04068	Peroxisome|MAPK signaling pathway - fly|FoxO signaling pathway
	PHATRDRAFT_47395	1.49532	0.580454	0.19078	0.6231	1.44446	0.530527	0.0266116	0.235541	1.87676	0.908241	0.0702277	0.172425	1.03379	0.0479454	0.837546	0.920865	2.14462	1.10072	0.0159393	0.0688131	1.1034	0.141961	0.64847	0.795956	GeneID:7202539	predicted protein	GO:0009507,GO:0009570,GO:0004130,GO:0020037,GO:0016688,GO:0046872,GO:0034599,GO:0042744,GO:0000302	chloroplast|chloroplast stroma|cytochrome-c peroxidase activity|heme binding|L-ascorbate peroxidase activity|metal ion binding|cellular response to oxidative stress|hydrogen peroxide catabolic process|response to reactive oxygen species	ko00053,ko00480	Ascorbate and aldarate metabolism|Glutathione metabolism
	PHATRDRAFT_11781	1.47732	0.562978	0.172866	0.593622	0.683605	-0.548765	0.155861	0.526498	1.73715	0.796726	0.0547396	0.145972	2.42941	1.28061	5.56954e-05	0.000361238	2.5512	1.35118	0.00142284	0.0111448	2.47232	1.30586	0.00793498	0.0319529	GeneID:7200196	predicted protein	GO:0005783,GO:0005788,GO:0042470,GO:0003756,GO:0045454,GO:0006457,GO:0034976	endoplasmic reticulum|endoplasmic reticulum lumen|melanosome|protein disulfide isomerase activity|cell redox homeostasis|protein folding|response to endoplasmic reticulum stress	ko04141	Protein processing in endoplasmic reticulum
	PHATRDRAFT_13093	3.24545	1.69842	0.228501	0.667232	0.510781	-0.969224	0.311847	0.69672	1.69636	0.762446	0.0879807	0.20021	1.50676	0.591451	0.237196	0.396969	2.52098	1.33398	0.00270492	0.018457	1.17617	0.234095	0.69374	0.827938	GeneID:7201582	predicted protein	GO:0005654,GO:0005524,GO:0008026,GO:0003677,GO:0008094,GO:0001221,GO:0016569,GO:0036091,GO:0006351	nucleoplasm|ATP binding|ATP-dependent helicase activity|DNA binding|DNA-dependent ATPase activity|transcription cofactor binding|covalent chromatin modification|positive regulation of transcription from RNA polymerase II promoter in response to oxidative stress|transcription, DNA-templated
	PHATRDRAFT_44750	2.96928	1.57011	0.000260878	0.0066468	0.88337	-0.178911	0.514131	0.82351	1.47416	0.559889	0.333968	0.500165	2.63703	1.39891	9.10987e-16	3.50488e-14	1.73332	0.793538	0.108096	0.258137	1.81431	0.859423	0.000221636	0.00161291	GeneID:7199724	predicted protein	GO:0005634,GO:0000156,GO:0043565,GO:0003700,GO:0034599,GO:0009267,GO:0030447,GO:0036180,GO:0036170,GO:0000160,GO:1900445,GO:1900436,GO:0006351	nucleus|phosphorelay response regulator activity|sequence-specific DNA binding|transcription factor activity, sequence-specific DNA binding|cellular response to oxidative stress|cellular response to starvation|filamentous growth|filamentous growth of a population of unicellular organisms in response to biotic stimulus|filamentous growth of a population of unicellular organisms in response to star…
	PHATRDRAFT_29658	1.3021	0.380837	0.535708	0.885607	1.67238	0.741905	0.0545479	0.339829	1.45443	0.540452	0.379103	0.543515	1.2369	0.306726	0.487959	0.656363	2.24413	1.16615	0.0211972	0.084415	1.43084	0.516859	0.383511	0.575605	GeneID:7194785	predicted protein	GO:0031307,GO:0005758,GO:0005739,GO:0004128,GO:0071949,GO:0034599,GO:0006696	integral component of mitochondrial outer membrane|mitochondrial intermembrane space|mitochondrion|cytochrome-b5 reductase activity, acting on NAD(P)H|FAD binding|cellular response to oxidative stress|ergosterol biosynthetic process	ko00520	Amino sugar and nucleotide sugar metabolism
	PHATRDRAFT_56522	1.26421	0.338238	0.704744	0.952924	0.490189	-1.02859	0.245189	0.637831	1.42122	0.507126	0.470188	0.626752	1.25382	0.32633	0.665758	0.803141	3.89422	1.96134	0.00233943	0.0164716	2.21456	1.14702	0.0542274	0.141354	GeneID:7200318	predicted protein	GO:0005737,GO:0005576,GO:0005634,GO:0016671,GO:0015035,GO:0047134,GO:0004791,GO:0045454,GO:0034599,GO:0006662,GO:0055114,GO:0043388,GO:0033158,GO:0006355,GO:0009314,GO:0006351	cytoplasm|extracellular region|nucleus|oxidoreductase activity, acting on a sulfur group of donors, disulfide as acceptor|protein disulfide oxidoreductase activity|protein-disulfide reductase activity|thioredoxin-disulfide reductase activity|cell redox homeostasis|cellular response to oxidative stress|glycerol ether metabolic process|oxidation-reduction process|positive regulation of DNA binding|…
	PHATRDRAFT_45393	1.78396	0.835082	0.189662	0.621456	0.894873	-0.160245	0.898343	0.989921	1.3328	0.414465	0.411103	0.573548	5.62409	2.49162	9.08823e-08	1.04995e-06	2.03923	1.02802	0.0714286	0.198528	3.67889	1.87927	0.00797697	0.0321093	GeneID:7200489	predicted protein	GO:0005634,GO:0000156,GO:0000978,GO:0000982,GO:1900427,GO:1900406,GO:0006950,GO:0006351	nucleus|phosphorelay response regulator activity|RNA polymerase II core promoter proximal region sequence-specific DNA binding|transcription factor activity, RNA polymerase II core promoter proximal region sequence-specific binding|regulation of cellular response to oxidative stress by regulation of transcription from RNA polymerase II promoter|regulation of conjugation with cellular fusion by re…
	gshB	3.06628	1.61649	4.24903e-05	0.00147188	1.24857	0.320277	0.221476	0.613993	1.13663	0.184762	0.522892	0.672337	1.32779	0.409027	0.0346726	0.0899999	2.06281	1.04461	0.0088621	0.0453681	2.30837	1.20688	0.000772001	0.00468994	GeneID:7204089	glutathione synthase. glutathione synthetase. GSH synthetase	GO:0009507,GO:0005829,GO:0005524,GO:0043295,GO:0004363,GO:0000287,GO:0042803,GO:0006520	chloroplast|cytosol|ATP binding|glutathione binding|glutathione synthase activity|magnesium ion binding|protein homodimerization activity|cellular amino acid metabolic process	ko04216,ko00270,ko00480	Ferroptosis|Cysteine and methionine metabolism|Glutathione metabolism
	PHATRDRAFT_40447	0.812283	-0.299946	0.650986	0.934416	1.371	0.455231	0.414576	0.769956	1.01875	0.0268005	0.953828	0.984709	0.537275	-0.896266	0.0981004	0.203931	1.53793	0.620986	0.334019	0.535082	3.37539	1.75505	1.24543e-05	0.000135431	GeneID:7198167	predicted protein	GO:0005737,GO:0047134,GO:0004791,GO:0045454	cytoplasm|protein-disulfide reductase activity|thioredoxin-disulfide reductase activity|cell redox homeostasis
	PHATRDRAFT_34976	0	#NAME?	0.0624758	0.354132	0.805139	-0.312689	0.858578	0.97589	0.981309	-0.0272203	0.73504	0.841133	0.477681	-1.06588	0.399682	0.572254	0.435611	-1.19889	0.370645	0.570356	6.50578	2.70172	0.00605147	0.025708	GeneID:7200010	predicted protein	GO:0005737,GO:0004364,GO:0006749	cytoplasm|glutathione transferase activity|glutathione metabolic process
	Trx-h1	2.85683	1.51442	0.000204839	0.00542394	1.66573	0.736151	0.0758677	0.390127	0.974937	-0.036619	0.966979	0.993145	1.37674	0.461252	0.0100469	0.0326966	1.65743	0.728946	0.0836056	0.218345	1.63064	0.705442	0.00600004	0.0255641	GeneID:7201261	thioredoxin h	GO:0005737,GO:0005576,GO:0005634,GO:0015035,GO:0042100,GO:0045454,GO:0006662,GO:0055114,GO:0043388,GO:0033158,GO:0006355,GO:0009314,GO:0006351	cytoplasm|extracellular region|nucleus|protein disulfide oxidoreductase activity|B cell proliferation|cell redox homeostasis|glycerol ether metabolic process|oxidation-reduction process|positive regulation of DNA binding|regulation of protein import into nucleus, translocation|regulation of transcription, DNA-templated|response to radiation|transcription, DNA-templated
	PHATRDRAFT_bd420	2.21958	1.15028	0.00247447	0.0390473	1.69077	0.757678	0.0956984	0.429881	0.950091	-0.0738625	0.786042	0.876477	1.45705	0.543046	0.0477087	0.115706	1.76739	0.821624	0.0234544	0.0908189	2.88415	1.52815	0.0625597	0.157714	GeneID:7205061	predicted protein	GO:0005737,GO:0015036,GO:0004364,GO:0004601,GO:0006749	cytoplasm|disulfide oxidoreductase activity|glutathione transferase activity|peroxidase activity|glutathione metabolic process	ko00480,ko00980,ko00982,ko00983	Glutathione metabolism|Metabolism of xenobiotics by cytochrome P450|Drug metabolism - cytochrome P450|Drug metabolism - other enzymes
	PHATRDRAFT_42276	1.48379	0.56929	0.0917381	0.441032	1.01015	0.0145666	0.912184	0.994967	0.93006	-0.104605	0.886334	0.942188	2.19045	1.13122	3.14995e-10	5.79601e-09	1.44714	0.533207	0.115042	0.269635	1.81818	0.862499	0.000368162	0.00249022	GeneID:7195516	predicted protein	GO:0005829,GO:0017168,GO:0005524,GO:0006750,GO:0006749	cytosol|5-oxoprolinase (ATP-hydrolyzing) activity|ATP binding|glutathione biosynthetic process|glutathione metabolic process	ko00480	Glutathione metabolism
	PHATRDRAFT_16982	3.21901	1.68662	7.3232e-06	0.000341356	1.56157	0.642996	0.0370771	0.278242	0.925297	-0.112011	0.810003	0.89103	1.24391	0.314882	0.1653	0.304489	2.28415	1.19166	0.0012672	0.0101446	2.60182	1.37952	0.042002	0.116831	GeneID:7199333	predicted protein	GO:0005737,GO:0015036,GO:0004364,GO:0004601,GO:0006749	cytoplasm|disulfide oxidoreductase activity|glutathione transferase activity|peroxidase activity|glutathione metabolic process	ko00480,ko00980,ko00982,ko00983	Glutathione metabolism|Metabolism of xenobiotics by cytochrome P450|Drug metabolism - cytochrome P450|Drug metabolism - other enzymes
	PHATRDRAFT_48892	2.40771	1.26766	0.0124216	0.124668	0.499813	-1.00054	0.00505334	0.0882251	0.879039	-0.186001	0.975377	0.999953	0.935601	-0.0960344	0.75873	0.866572	1.89784	0.924361	0.0158144	0.0685176	1.57352	0.653992	0.0125384	0.0460727	GeneID:7194968	predicted protein	GO:0009507,GO:0009941,GO:0016021,GO:0005743,GO:0005739,GO:0008381,GO:0034599	chloroplast|chloroplast envelope|integral component of membrane|mitochondrial inner membrane|mitochondrion|mechanically-gated ion channel activity|cellular response to oxidative stress
	PHATRDRAFT_41766	2.42559	1.27834	0.00108478	0.0203572	0.687245	-0.541103	0.162907	0.53758	0.783378	-0.35222	0.738934	0.843724	0.46655	-1.0999	0.0210018	0.0600212	3.22771	1.69051	4.39847e-05	0.000672471	2.80316	1.48705	0.0269064	0.0831401	GeneID:7197246	predicted protein	GO:0005737,GO:0004364,GO:0016491	cytoplasm|glutathione transferase activity|oxidoreductase activity
