# Supplementary material for: Plastoquinone synthesis inhibition by tetrabromo biphenyldiol as a widespread algicidal mechanism of marine bacteria
Source: ISME J. 2023 Sep 8;17(11):1979–92. doi: 10.1038/s41396-023-01510-0 (PMC10579414; doi:10.1038/s41396-023-01510-0)
Supplement: Supplementary file 6 — Supplementary table 5 [file 41396_2023_1510_MOESM6_ESM.xlsx]

## Sheet: Table S5
Table S5 Overview of HST protein-molecule interactions based on Protein-Ligand Interaction Profiler (PLIP) analysis
Molecule	Interaction
Homogentisic acid	Hydrophobic Interactions	Index	Residue	AA	Distance	Ligand Atom	Protein Atom
		1	203A	LEU	3.28	3597	1876
		2	206A	LEU	3.18	3595	1906
	Hydrogen Bonds	Index	Residue	AA	Distance H-A	Distance D-A	Donor Angle	Donor Atom	Acceptor Atom
		1	203A	LEU	2.13	2.64	140.99	3602 [O3]	1873 [O2]
		2	203A	LEU	2.28	2.62	117.3	3600 [O.co2]	1873 [O2]
		3	207A	TYR	3.41	3.88	110.1	1911 [Nam]	3600 [O.co2]
		4	243A	LEU	3.36	3.92	150.84	3604 [O3]	2235 [O2]
		5	246A	GLY	3.69	4.07	105.21	2262 [Nam]	3604 [O3]
4-BP	Hydrophobic Interactions	Index	Residue	AA	Distance	Ligand Atom	Protein Atom
		1	142A	LEU	4	3608	1307
		2	203A	LEU	3.8	3599	1876
	Hydrogen Bonds	Index	Residue	AA	Distance H-A	Distance D-A	Donor Angle	Donor Atom	Acceptor Atom
		1	246A	GLY	3.62	3.89	111.12	3609 [O3]	2266 [O2]
	Halogen Bonds	Index	Residue	AA	Distance	Donor Angle	Acceptor Angle	Donor Atom	Acceptor Atom
		1	203A	LEU	3.4	142.22	128.11	3593 [Br]	1873 [O2]
		2	243A	LEU	3.48	141.17	98.71	3591 [Br]	2235 [O2]
2,2’-dihydroxybiphenyl	Hydrophobic Interactions	Index	Residue	AA	Distance	Ligand Atom	Protein Atom
		1	142A	LEU	3.83	3598	1307
		2	195A	VAL	3.76	3600	1784
		3	203A	LEU	3.52	3600	1872
		4	203A	LEU	3.98	3594	1876
		5	206A	LEU	3.29	3599	1906
	Hydrogen Bonds	Index	Residue	AA	Distance H-A	Distance D-A	Donor Angle	Donor Atom	Acceptor Atom
		1	203A	LEU	2.01	2.47	132.15	3592 [O3]	1873 [O2]
		2	203A	LEU	2.17	2.55	121.52	3591 [O3]	1873 [O2]
		3	207A	TYR	3.23	3.73	111.98	1911 [Nam]	3592 [O3]
3,3’,5,5’-tetrabromobiphenyl	Hydrophobic Interactions	Index	Residue	AA	Distance	Ligand Atom	Protein Atom
		1	142A	LEU	3.58	3596	1307
		2	203A	LEU	3.67	3597	1875
		3	203A	LEU	3.56	3598	1876
	Halogen Bonds	Index	Residue	AA	Distance	Donor Angle	Acceptor Angle	Donor Atom	Acceptor Atom
		1	203A	LEU	3.42	141.69	118.89	3591 [Br]	1873 [O2]
		2	243A	LEU	3.55	141.09	104.18	3592 [Br]	2235 [O2]
