# Supplementary material for: Plastoquinone synthesis inhibition by tetrabromo biphenyldiol as a widespread algicidal mechanism of marine bacteria
Source: ISME J. 2023 Sep 8;17(11):1979–92. doi: 10.1038/s41396-023-01510-0 (PMC10579414; doi:10.1038/s41396-023-01510-0)
Supplement: Supplementary file 7 — Supplementary table 6 [file 41396_2023_1510_MOESM7_ESM.xlsx]

## Sheet: Table S6
Table S6 Primers, PCR reaction system and PCR reaction procedure for amplifying algicidal related genes bp608-610.
Primer Name	Sequence（5'→3'）	Restriction enzyme
608F-NdeI	GAATTCCATATGAAGAAGTGCGT	NdeI
608R-SpeI-SalI	ACGCGTCGACACTAGTCTATAGAGCTGGCT	SalI-SpeI
609F-NdeI	GAATTCCATATGACCAACCTACT	NdeI
609R-SpeI-SalI	ACGCGTCGACACTAGTTCAATTGATCGCC	SalI-SpeI
610F-NdeI	CTAGCTAGCATGTATCTCGAACCGAG	NheI
610R-SpeI-SalI	ACGCGTCGACACTAGTTTAAATCCTTGGTGTCG	SalI-SpeI
PCR reaction system
Components	Volume (25 μL)
2×Phusion HF PCR MasterMix	12.5
Forward primer (10 μM)	1.25
Reverse primer (10 μM)	1.25
Template DNA (200 ng/μL)	0.8
DMSO	0.75
ddH2O	up to 25
PCR reaction procedure
Procedure	Temperature	Time
Pre-denaturation	98°C	30 s
Denaturation	98°C	10 s
Annealing	bmp608 53°C	30 s
	bmp609 54°C
	bmp610 56°C
Elongation	72°C	bmp608 50 s
		bmp609 18 s
		bmp610 50 s
